# Supplementary material for: Transcriptomic and functional responses of the cystic fibrosis airway epithelium to CFTR modulator therapy
Source: JCI Insight. 2025 Nov 10;10(21):e196018. doi: 10.1172/jci.insight.196018 (PMC12643517; doi:10.1172/jci.insight.196018)
Supplement: Supplemental table 1 [file jciinsight-10-196018-s209.xlsx]

## Sheet: summary demographics
	Participants, n = 30					Samples, n = 75
Characteristic	Mean (SD)	n (%)			Timepoints	n (%)
Age in yrs. at Baseline	34 (9)				Baseline (BL)	28 (37)
Sex, Male		12 (40)			6 months (6 mo.)	24 (32)
Genotype: F508del/F508del		17 (57)			2 years (2 yr.)	23 (31)
Genotype: F508del/minimal function		13 (43)			BL - 6 mo. pairs	24
Prior CFTR modulator therapy*		16 (53)			BL - 2 yr. pairs	22
ppFEV1 at Baseline	66 (26)				6 mo. - 2 yr. pairs	21
% Sinus Opacification at Baseline	62 (22)				BL - 6 mo. - 2 yr. complete timecourses	21
* not ETI

## Sheet: detailed demographics
	Nasal Brush Biopsies Collected					CFTR Mutation			Baseline Characteristics
Study Participant ID	Baseline	6 months	2 years	Age in yrs. at Baseline	Sex	Allele 1	Allele 2	Prior CFTR Corrector	ppFEV1	% Sinus Opacification	notes
0001	yes	yes	yes	31.0917	male	F508del	N1303K	no	25	78.08
0002	yes	yes	yes	42.0269	female	F508del	397delTT	no	34	41.58
0003	no	no	yes	65.1511	female	F508del	R347P	yes	24	33.09
0004	yes	no	no	36.0967	male	F508del	F508del	yes	33	40.31
0005	yes	yes	yes	51.2839	male	F508del	F508del	yes	23	45.15	underwent lung transplantation between 6 mo. and 2 yr.
0006	no	no	no								dropped from study; no data collected
0007	yes	no	yes	41.6627	male	F508del	2183 A > G	no	72	86.57
0008	yes	yes	yes	40.6962	female	F508del	R553X	no	86	32.83
0009	yes	yes	yes	35.226	female	F508del	F508del	yes	74	73.74	2 yr. sample is an outlier; excluded from some analyses
0010	yes	yes	yes	37.6106	female	F508del	F508del	yes	104	37.42
0011	yes	yes	yes	27.3025	female	F508del	F508del	yes	90	42.26
0012	yes	yes	yes	24.0964	female	F508del	G542X	no	87	80.79
0013	yes	yes	yes	24.9314	female	F508del	2413delT	no	89	69.99
0014	yes	yes	yes	27.319	female	F508del	F508del	yes	42	32.04
0015	yes	yes	no	25.8541	male	F508del	2143delT	no	55	58.99	2 yr. sample is an outlier; excluded from some analyses
0016	yes	yes	yes	35.519	female	F508del	F508del	no	64	75.01
0017	yes	yes	yes	33.6653	female	F508del	2184insA	no	51	46.32
0018	yes	yes	yes	26.8561	female	F508del	712-1G > T	no	83	97.28
0019	yes	yes	yes	31.6531	female	F808del	N1303K	no	91	82.3
0020	no	no	no	33.7776	male	F508del	F508del	yes	73	42.81	did not consent to brushings; only clinical data collected
0021	yes	yes	yes	36.5183	female	F508del	F508del	yes	93	87.26
0022	yes	yes	yes	32.0883	male	F508del	F508del	yes	23	81.22
0023	yes	yes	yes	35.7817	male	F508del	R553X	no	65	92.48
0024	yes	yes	yes	40.8167	female	F508del	F508del	no	75	54.31
0025	yes	yes	yes	36.8276	female	F508del	F508del	yes	72	53.2
0026	yes	no	no	23.0477	male	F508del	N1303K	no	58	44.24
0027	yes	yes	no	28.551	male	F508del	F508del	yes	96	91.28
0028	yes	no	no	32.9425	male	F508del	F508del	yes	34	77.23
0029	yes	yes	no	21.1996	male	F508del	F508del	yes	84	89.57
0030	yes	yes	yes	29.794	female	F508del	F508del	yes	62	35.22
0031	yes	yes	yes	31.2149	female	F508del	F508del	yes	105	72.04
