# Supplementary material for: Transcriptomic and functional responses of the cystic fibrosis airway epithelium to CFTR modulator therapy
Source: JCI Insight. 2025 Nov 10;10(21):e196018. doi: 10.1172/jci.insight.196018 (PMC12643517; doi:10.1172/jci.insight.196018)
Supplement: Supplemental table 2 [file jciinsight-10-196018-s213.xlsx]

## Sheet: timecourse DEGs - no outliers
Gene	p-val	adj. p-val
CYP4F62P	0.001	0.0290965
EGFEM1P	0.000999001	0.0290965
HPYR1	0.00101215	0.0290965
OLIG2	0.000999001	0.0290965
THCAT155	0.00100705	0.0290965
STAB2	0.000999001	0.0290965
AC010327.4	0.001	0.0290965
AC025475.1	0.000999001	0.0290965
AC020928.1	0.00100705	0.0290965
AC112491.1	0.001001	0.0290965
CD79B	0.000999001	0.0290965
CAGE1	0.001	0.0290965
SDR9C7	0.000999001	0.0290965
LINC02436	0.000999001	0.0290965
AC005523.1	0.00101215	0.0290965
AC010745.2	0.000999001	0.0290965
MT-TF	0.000999001	0.0290965
RPS3AP5	0.00101317	0.0290965
H2AC17	0.000999001	0.0290965
DHDH	0.00100503	0.0290965
LINC00513	0.000999001	0.0290965
Z69706.1	0.000999001	0.0290965
AC135050.1	0.000999001	0.0290965
AD000864.1	0.000999001	0.0290965
NCR1	0.001	0.0290965
HOXA1	0.000999001	0.0290965
AC026333.3	0.000999001	0.0290965
AC034199.1	0.000999001	0.0290965
AC079142.1	0.000999001	0.0290965
LINC00528	0.000999001	0.0290965
CFAP58-DT	0.000999001	0.0290965
AC020922.1	0.000999001	0.0290965
CTRC	0.000999001	0.0290965
AC142381.3	0.001	0.0290965
SLC6A13	0.000999001	0.0290965
CPP	0.000999001	0.0290965
LINC00535	0.000999001	0.0290965
EHMT2-AS1	0.000999001	0.0290965
SCUBE3	0.000999001	0.0290965
SERPINA6	0.000999001	0.0290965
AC139795.2	0.00100806	0.0290965
AL365181.2	0.000999001	0.0290965
DHRS2	0.000999001	0.0290965
AC025279.1	0.000999001	0.0290965
AL671277.1	0.000999001	0.0290965
KRTDAP	0.000999001	0.0290965
TMEM202-AS1	0.000999001	0.0290965
AC008736.1	0.000999001	0.0290965
AC015912.3	0.000999001	0.0290965
ZNF385D	0.000999001	0.0290965
AL671883.2	0.000999001	0.0290965
EIF3FP3	0.000999001	0.0290965
PEAK3	0.000999001	0.0290965
SPIB	0.000999001	0.0290965
LINC01465	0.000999001	0.0290965
BMP6	0.000999001	0.0290965
AL604028.1	0.000999001	0.0290965
HOTAIRM1	0.000999001	0.0290965
IRX6	0.000999001	0.0290965
C19orf57	0.000999001	0.0290965
GUCA1B	0.000999001	0.0290965
AC020763.4	0.000999001	0.0290965
ADAMTS1	0.000999001	0.0290965
KHDC1	0.000999001	0.0290965
AL356273.3	0.000999001	0.0290965
LINC00877	0.000999001	0.0290965
ST20	0.000999001	0.0290965
AF274858.1	0.000999001	0.0290965
LINC00392	0.000999001	0.0290965
ZNF630	0.000999001	0.0290965
TNFSF15	0.000999001	0.0290965
RPL37P6	0.000999001	0.0290965
FAM25A	0.000999001	0.0290965
GPR143	0.000999001	0.0290965
FBXL22	0.000999001	0.0290965
FCGR1B	0.000999001	0.0290965
PYCARD-AS1	0.000999001	0.0290965
LINC01270	0.000999001	0.0290965
DNAH14	0.000999001	0.0290965
AC102953.2	0.000999001	0.0290965
GUSBP1	0.000999001	0.0290965
LIPN	0.001	0.0290965
KIF9-AS1	0.000999001	0.0290965
AATBC	0.000999001	0.0290965
FAM216A	0.000999001	0.0290965
COX10-AS1	0.000999001	0.0290965
SDAD1P1	0.000999001	0.0290965
AC074212.1	0.000999001	0.0290965
AC000068.1	0.000999001	0.0290965
IRAG1	0.000999001	0.0290965
C19orf38	0.000999001	0.0290965
ARHGAP15	0.000999001	0.0290965
SENP8	0.000999001	0.0290965
AC009055.2	0.000999001	0.0290965
TRIM73	0.000999001	0.0290965
AC008014.1	0.000999001	0.0290965
CDA	0.000999001	0.0290965
ZNF782	0.000999001	0.0290965
ABCB9	0.000999001	0.0290965
SLC44A5	0.000999001	0.0290965
TRAF3IP3	0.000999001	0.0290965
ZNF14	0.000999001	0.0290965
SNX10	0.000999001	0.0290965
TMEM44-AS1	0.000999001	0.0290965
SIGLEC14	0.000999001	0.0290965
NFE2	0.000999001	0.0290965
AC090559.1	0.000999001	0.0290965
PPP3CB-AS1	0.000999001	0.0290965
CST7	0.000999001	0.0290965
RNF227	0.000999001	0.0290965
ZNF181	0.000999001	0.0290965
RBM26-AS1	0.000999001	0.0290965
BEST1	0.000999001	0.0290965
CALB1	0.000999001	0.0290965
CAMK1	0.000999001	0.0290965
KNL1	0.000999001	0.0290965
ZNF772	0.000999001	0.0290965
TNFSF14	0.000999001	0.0290965
ZNF525	0.000999001	0.0290965
NCF1B	0.000999001	0.0290965
XRCC3	0.000999001	0.0290965
AC138035.1	0.000999001	0.0290965
AC008966.1	0.000999001	0.0290965
SPTSSB	0.000999001	0.0290965
MTARC2	0.000999001	0.0290965
MST1	0.000999001	0.0290965
HRH2	0.000999001	0.0290965
GNG2	0.000999001	0.0290965
LILRA5	0.000999001	0.0290965
FAM189A2	0.000999001	0.0290965
MPP1	0.000999001	0.0290965
ZEB2	0.000999001	0.0290965
LTB4R2	0.000999001	0.0290965
TUBE1	0.000999001	0.0290965
NRG4	0.000999001	0.0290965
PMS1	0.000999001	0.0290965
ACTR3B	0.000999001	0.0290965
IVL	0.000999001	0.0290965
ARL6IP6	0.000999001	0.0290965
PELATON	0.001	0.0290965
NRG2	0.000999001	0.0290965
PILRA	0.000999001	0.0290965
NCF1C	0.000999001	0.0290965
HSPA6	0.000999001	0.0290965
AC118553.2	0.000999001	0.0290965
GTF2E1	0.000999001	0.0290965
NDN	0.000999001	0.0290965
NRBP2	0.000999001	0.0290965
LST1	0.000999001	0.0290965
NPNT	0.000999001	0.0290965
DCUN1D4	0.000999001	0.0290965
ZFAND4	0.000999001	0.0290965
MEFV	0.000999001	0.0290965
BEST4	0.000999001	0.0290965
AL157935.2	0.000999001	0.0290965
RAB8B	0.000999001	0.0290965
PIK3R5	0.000999001	0.0290965
HSD17B8	0.000999001	0.0290965
ZNF319	0.000999001	0.0290965
CETN3	0.000999001	0.0290965
MESP1	0.000999001	0.0290965
AL137800.1	0.000999001	0.0290965
FAM161B	0.000999001	0.0290965
FGGY	0.000999001	0.0290965
CEP44	0.000999001	0.0290965
TACC3	0.000999001	0.0290965
TMCC3	0.000999001	0.0290965
RBM12B	0.000999001	0.0290965
GULP1	0.000999001	0.0290965
HILPDA	0.000999001	0.0290965
FAM122C	0.000999001	0.0290965
CENPF	0.000999001	0.0290965
RPL32P3	0.000999001	0.0290965
IL2RG	0.000999001	0.0290965
THRB	0.000999001	0.0290965
HIRIP3	0.000999001	0.0290965
C8orf82	0.000999001	0.0290965
DOK3	0.000999001	0.0290965
VWA8	0.000999001	0.0290965
KHDC4	0.000999001	0.0290965
SNRPE	0.000999001	0.0290965
POLR2M	0.000999001	0.0290965
DYSF	0.000999001	0.0290965
TMEM237	0.000999001	0.0290965
FCAR	0.000999001	0.0290965
ABT1	0.000999001	0.0290965
MAOB	0.000999001	0.0290965
SIRT5	0.000999001	0.0290965
ITGB1BP1	0.000999001	0.0290965
TAGAP	0.000999001	0.0290965
MAP1LC3A	0.000999001	0.0290965
TRIP4	0.000999001	0.0290965
UXT	0.000999001	0.0290965
DHRS4-AS1	0.000999001	0.0290965
TIA1	0.000999001	0.0290965
COMMD7	0.000999001	0.0290965
HDGFL3	0.000999001	0.0290965
FOXG1	0.000999001	0.0290965
NUBP1	0.000999001	0.0290965
RBM27	0.000999001	0.0290965
SLA	0.000999001	0.0290965
PRPS1	0.000999001	0.0290965
DSC3	0.000999001	0.0290965
CUL5	0.000999001	0.0290965
RRM2B	0.000999001	0.0290965
NAT1	0.000999001	0.0290965
PPP1R18	0.000999001	0.0290965
ALYREF	0.000999001	0.0290965
DCTN3	0.000999001	0.0290965
USP25	0.000999001	0.0290965
UPK3BL1	0.000999001	0.0290965
ISOC2	0.000999001	0.0290965
USP33	0.000999001	0.0290965
ETNK1	0.000999001	0.0290965
AL669831.1	0.000999001	0.0290965
RNASE4	0.000999001	0.0290965
ACBD5	0.000999001	0.0290965
LSM14B	0.000999001	0.0290965
CLCA4	0.000999001	0.0290965
ANKZF1	0.000999001	0.0290965
SSBP2	0.000999001	0.0290965
SLC25A11	0.000999001	0.0290965
GTF2IRD2B	0.000999001	0.0290965
RING1	0.000999001	0.0290965
PEX2	0.000999001	0.0290965
USP53	0.000999001	0.0290965
POLR2C	0.000999001	0.0290965
SLC25A24	0.000999001	0.0290965
SPI1	0.000999001	0.0290965
SPART	0.000999001	0.0290965
ZNF33B	0.000999001	0.0290965
CFAP410	0.000999001	0.0290965
TSTD1	0.000999001	0.0290965
TMEM9	0.000999001	0.0290965
XPO7	0.000999001	0.0290965
ZFAND6	0.000999001	0.0290965
UBE2N	0.000999001	0.0290965
EHMT1	0.000999001	0.0290965
EVA1C	0.000999001	0.0290965
TMEM230	0.000999001	0.0290965
PRPS2	0.000999001	0.0290965
BCL2A1	0.000999001	0.0290965
GSK3A	0.000999001	0.0290965
HSD17B13	0.000999001	0.0290965
VPS39	0.000999001	0.0290965
UPF3A	0.000999001	0.0290965
GTF3A	0.000999001	0.0290965
PITPNM3	0.000999001	0.0290965
ATRAID	0.000999001	0.0290965
PSME3IP1	0.000999001	0.0290965
ACP1	0.000999001	0.0290965
DMTN	0.000999001	0.0290965
SAMD9	0.000999001	0.0290965
PPP5C	0.000999001	0.0290965
PSMC4	0.000999001	0.0290965
PLP2	0.000999001	0.0290965
NFIA	0.000999001	0.0290965
RPA1	0.000999001	0.0290965
BDH1	0.000999001	0.0290965
IARS1	0.000999001	0.0290965
DCAF8	0.000999001	0.0290965
GPBP1	0.000999001	0.0290965
ZMAT2	0.000999001	0.0290965
EHD1	0.000999001	0.0290965
PPIF	0.001	0.0290965
CIR1	0.000999001	0.0290965
LSM14A	0.000999001	0.0290965
GNG5	0.000999001	0.0290965
MFSD1	0.000999001	0.0290965
TAF7	0.000999001	0.0290965
AGPAT2	0.000999001	0.0290965
PSMC3	0.000999001	0.0290965
C5AR1	0.000999001	0.0290965
SAMD4B	0.000999001	0.0290965
TPRG1L	0.000999001	0.0290965
RB1CC1	0.000999001	0.0290965
TMEM50A	0.000999001	0.0290965
ERLIN2	0.000999001	0.0290965
GCC2	0.000999001	0.0290965
CCT8	0.000999001	0.0290965
EIF2S2	0.000999001	0.0290965
TOP1	0.000999001	0.0290965
PIAS3	0.000999001	0.0290965
PSMD3	0.000999001	0.0290965
PRKAR2A	0.000999001	0.0290965
OPTN	0.000999001	0.0290965
CTBP2	0.000999001	0.0290965
STIP1	0.000999001	0.0290965
SRSF1	0.000999001	0.0290965
PSMD8	0.000999001	0.0290965
RNH1	0.000999001	0.0290965
NAP1L4	0.000999001	0.0290965
PPM1G	0.000999001	0.0290965
EIF3D	0.000999001	0.0290965
RAB5C	0.000999001	0.0290965
KHSRP	0.000999001	0.0290965
YME1L1	0.000999001	0.0290965
TRIR	0.000999001	0.0290965
STING1	0.000999001	0.0290965
CCT7	0.000999001	0.0290965
GTF2I	0.000999001	0.0290965
TRIM28	0.000999001	0.0290965
GNA11	0.000999001	0.0290965
STAU1	0.000999001	0.0290965
VAPA	0.000999001	0.0290965
EPB41L1	0.000999001	0.0290965
PRRC2A	0.000999001	0.0290965
ATP6V0C	0.000999001	0.0290965
ATP5F1A	0.000999001	0.0290965
RPL15P3	0.000999001	0.0290965
AL137803.1	0.000999001	0.0290965
NR2F1	0.000999001	0.0290965
AP002008.2	0.000999001	0.0290965
PTGER4P2-CDK2AP2P2	0.001	0.0290965
AC092053.1	0.000999001	0.0290965
CCDC150	0.000999001	0.0290965
AC016590.4	0.000999001	0.0290965
C12orf54	0.000999001	0.0290965
NLRC4	0.000999001	0.0290965
RNF222	0.000999001	0.0290965
HK3	0.000999001	0.0290965
SIGLEC5	0.000999001	0.0290965
RGS18	0.000999001	0.0290965
EREG	0.000999001	0.0290965
DTX2P1	0.000999001	0.0290965
FCN1	0.000999001	0.0290965
ITGAM	0.000999001	0.0290965
SIGLEC10	0.000999001	0.0290965
JAK3	0.000999001	0.0290965
PGGHG	0.000999001	0.0290965
NCF4	0.000999001	0.0290965
SAMSN1	0.001	0.0290965
CD53	0.000999001	0.0290965
TLR4	0.000999001	0.0290965
HCK	0.000999001	0.0290965
FSCN1	0.000999001	0.0290965
KIAA2013	0.000999001	0.0290965
DGKZ	0.000999001	0.0290965
LRPAP1	0.000999001	0.0290965
KDM6B	0.000999001	0.0290965
AP2M1	0.000999001	0.0290965
AL121820.3	0.001	0.0290965
BX255923.2	0.000999001	0.0290965
RFX5-AS1	0.000999001	0.0290965
KIF26B-AS1	0.000999001	0.0290965
ITLN1	0.000999001	0.0290965
LINC01671	0.000999001	0.0290965
SLC24A4	0.000999001	0.0290965
SDR42E2	0.000999001	0.0290965
AC008517.1	0.000999001	0.0290965
PIEZO2	0.000999001	0.0290965
CAMK2N1	0.000999001	0.0290965
AC005192.1	0.000999001	0.0290965
SCN4B	0.000999001	0.0290965
HPSE	0.000999001	0.0290965
PDLIM7	0.000999001	0.0290965
COL28A1	0.000999001	0.0290965
ARHGAP30	0.000999001	0.0290965
EVI2B	0.000999001	0.0290965
GGA1	0.000999001	0.0290965
IST1	0.000999001	0.0290965
CLTA	0.000999001	0.0290965
NPTN	0.000999001	0.0290965
MGAT4C	0.000999001	0.0290965
DSC2	0.000999001	0.0290965
SLC15A3	0.000999001	0.0290965
PIGU	0.000999001	0.0290965
ITPRIP	0.001	0.0290965
LRRK2	0.000999001	0.0290965
SCP2	0.000999001	0.0290965
MTCH1	0.000999001	0.0290965
FBRS	0.000999001	0.0290965
LINC00514	0.000999001	0.0290965
TMEM272	0.000999001	0.0290965
CSPG5	0.000999001	0.0290965
NPIPB7	0.000999001	0.0290965
FCGR1A	0.000999001	0.0290965
CATSPERD	0.000999001	0.0290965
MAP3K13	0.000999001	0.0290965
KIF26A	0.001	0.0290965
AC138207.8	0.001001	0.0290965
RASSF3	0.001	0.0290965
AC117395.1	0.000999001	0.0290965
C11orf96	0.000999001	0.0290965
TMPRSS11E	0.000999001	0.0290965
FGL2	0.000999001	0.0290965
TYMS	0.000999001	0.0290965
WBP1	0.000999001	0.0290965
IL20RA	0.000999001	0.0290965
AC008532.1	0.001001	0.0290965
TCF7	0.000999001	0.0290965
ELF3	0.000999001	0.0290965
HYPK	0.000999001	0.0290965
HERPUD1	0.000999001	0.0290965
CERS6-AS1	0.001	0.0290965
SLC35A1	0.000999001	0.0290965
EIF2D	0.000999001	0.0290965
CCDC32	0.000999001	0.0290965
ABHD14A	0.000999001	0.0290965
TMEM30B	0.000999001	0.0290965
CALM3	0.000999001	0.0290965
PREP	0.000999001	0.0290965
USP49	0.000999001	0.0290965
FTH1P11	0.000999001	0.0290965
ZNF69	0.000999001	0.0290965
RNA5-8SN2	0.000999001	0.0290965
SPAG4	0.000999001	0.0290965
AC092329.4	0.000999001	0.0290965
ABCC4	0.000999001	0.0290965
LRP5	0.000999001	0.0290965
ATP5MG	0.000999001	0.0290965
OPHN1	0.000999001	0.0290965
ESCO2	0.000999001	0.0290965
MARK3	0.000999001	0.0290965
FAM210A	0.000999001	0.0290965
PHB2	0.000999001	0.0290965
POLR2A	0.000999001	0.0290965
PRKAB2	0.000999001	0.0290965
SDCCAG8	0.000999001	0.0290965
ZFR	0.000999001	0.0290965
RAB28	0.000999001	0.0290965
LRP6	0.000999001	0.0290965
SLC25A29	0.000999001	0.0290965
TSNAX	0.000999001	0.0290965
XPNPEP3	0.000999001	0.0290965
TLE4	0.000999001	0.0290965
PRDX6-AS1	0.000999001	0.0290965
TMIGD3	0.000999001	0.0290965
MOB1B	0.000999001	0.0290965
IQCN	0.000999001	0.0290965
BCL9	0.000999001	0.0290965
SETD9	0.000999001	0.0290965
NRM	0.000999001	0.0290965
NKIRAS1	0.000999001	0.0290965
SLC25A21-AS1	0.000999001	0.0290965
NMI	0.000999001	0.0290965
BUD31	0.000999001	0.0290965
TAF1B	0.000999001	0.0290965
SDHA	0.000999001	0.0290965
LIPE-AS1	0.000999001	0.0290965
TSPAN9	0.000999001	0.0290965
USP21	0.000999001	0.0290965
MRFAP1	0.000999001	0.0290965
C12orf57	0.000999001	0.0290965
ZIK1	0.000999001	0.0290965
RTCA-AS1	0.000999001	0.0290965
ARHGAP24	0.000999001	0.0290965
UBE2V1	0.000999001	0.0290965
QRICH2	0.000999001	0.0290965
TOLLIP-AS1	0.000999001	0.0290965
BMPR1B	0.000999001	0.0290965
AC020741.1	0.000999001	0.0290965
HTD2	0.000999001	0.0290965
AKAP10	0.000999001	0.0290965
CYTH2	0.000999001	0.0290965
KIAA0825	0.000999001	0.0290965
MEIS2	0.000999001	0.0290965
OIP5-AS1	0.000999001	0.0290965
NINL	0.000999001	0.0290965
AASDHPPT	0.000999001	0.0290965
DDX19A	0.000999001	0.0290965
C12orf76	0.000999001	0.0290965
PLXNB1	0.000999001	0.0290965
IKZF4	0.000999001	0.0290965
AC025171.2	0.000999001	0.0290965
C16orf74	0.000999001	0.0290965
AMOT	0.000999001	0.0290965
PTS	0.000999001	0.0290965
RNASEK	0.000999001	0.0290965
EIF3G	0.000999001	0.0290965
CLBA1	0.000999001	0.0290965
SGCB	0.000999001	0.0290965
PHC3	0.000999001	0.0290965
STAT5A	0.000999001	0.0290965
ZNHIT2	0.000999001	0.0290965
POLA2	0.000999001	0.0290965
UROD	0.000999001	0.0290965
PYURF	0.000999001	0.0290965
EIF4ENIF1	0.000999001	0.0290965
ZNF3	0.000999001	0.0290965
SIK3	0.000999001	0.0290965
PCCA	0.000999001	0.0290965
TRAPPC4	0.000999001	0.0290965
ITPA	0.000999001	0.0290965
GPR137	0.000999001	0.0290965
TAF5L	0.000999001	0.0290965
SEC22C	0.000999001	0.0290965
UBE2L3	0.000999001	0.0290965
NFX1	0.000999001	0.0290965
DICER1-AS1	0.000999001	0.0290965
PRKAG1	0.000999001	0.0290965
TMBIM4	0.000999001	0.0290965
SMKR1	0.000999001	0.0290965
ELF2	0.000999001	0.0290965
AP3D1	0.000999001	0.0290965
LINC00265	0.000999001	0.0290965
AC092171.3	0.000999001	0.0290965
H2AZ1	0.000999001	0.0290965
RBCK1	0.000999001	0.0290965
CUL3	0.000999001	0.0290965
GNPTG	0.000999001	0.0290965
AC009061.2	0.000999001	0.0290965
YWHAG	0.000999001	0.0290965
NAALADL2	0.000999001	0.0290965
PRKACA	0.000999001	0.0290965
C17orf49	0.000999001	0.0290965
TCF7L1	0.000999001	0.0290965
ARL6IP1	0.000999001	0.0290965
USP47	0.000999001	0.0290965
HDAC1	0.000999001	0.0290965
TPRA1	0.000999001	0.0290965
MAT2B	0.000999001	0.0290965
TXNDC16	0.000999001	0.0290965
PIK3CD-AS2	0.000999001	0.0290965
RAB4B	0.000999001	0.0290965
POLR2E	0.000999001	0.0290965
ZFHX3	0.000999001	0.0290965
SENP3	0.000999001	0.0290965
FUS	0.000999001	0.0290965
NFIB	0.000999001	0.0290965
SF3B6	0.000999001	0.0290965
PPP2CA	0.000999001	0.0290965
WASF2	0.000999001	0.0290965
SIPA1L3	0.000999001	0.0290965
TAF1	0.000999001	0.0290965
EFCAB11	0.000999001	0.0290965
ATF5	0.000999001	0.0290965
NCOR1	0.000999001	0.0290965
CFAP47	0.000999001	0.0290965
TRIM26	0.000999001	0.0290965
GTF3C5	0.000999001	0.0290965
DHX57	0.000999001	0.0290965
KPNB1	0.000999001	0.0290965
SNW1	0.000999001	0.0290965
NMNAT3	0.000999001	0.0290965
PDIA5	0.000999001	0.0290965
AC138356.2	0.000999001	0.0290965
EIF3H	0.000999001	0.0290965
CLCN3	0.000999001	0.0290965
CCDC58	0.000999001	0.0290965
H2AJ	0.000999001	0.0290965
GANAB	0.000999001	0.0290965
METTL4	0.000999001	0.0290965
STK32C	0.000999001	0.0290965
RBM42	0.000999001	0.0290965
PHB	0.000999001	0.0290965
MICU1	0.000999001	0.0290965
FAM3C	0.000999001	0.0290965
NBR1	0.000999001	0.0290965
ACKR4	0.000999001	0.0290965
SERBP1	0.000999001	0.0290965
UBE2J2	0.000999001	0.0290965
ERAL1	0.000999001	0.0290965
GOLGA2	0.000999001	0.0290965
EIF4A1	0.000999001	0.0290965
LYVE1	0.000999001	0.0290965
EXOC3L1	0.000999001	0.0290965
FAM74A4	0.000999001	0.0290965
FAM72A	0.000999001	0.0290965
E2F2	0.000999001	0.0290965
H2BC8	0.000999001	0.0290965
LINC01948	0.000999001	0.0290965
LMNTD2-AS1	0.000999001	0.0290965
NDUFA6-DT	0.000999001	0.0290965
GPR39	0.000999001	0.0290965
MCEMP1	0.000999001	0.0290965
LYPLAL1	0.000999001	0.0290965
GMFG	0.000999001	0.0290965
KIZ	0.000999001	0.0290965
MRPL55	0.000999001	0.0290965
E4F1	0.000999001	0.0290965
GIPR	0.000999001	0.0290965
MRPL44	0.000999001	0.0290965
ELP2	0.000999001	0.0290965
ELP1	0.000999001	0.0290965
EAPP	0.000999001	0.0290965
IDH3G	0.000999001	0.0290965
EXOC1	0.000999001	0.0290965
NDUFA5	0.000999001	0.0290965
NUMB	0.000999001	0.0290965
DNAJB6	0.000999001	0.0290965
LCP1	0.000999001	0.0290965
AC025165.2	0.00102669	0.0294342
AL513210.2	0.0010352	0.0296072
AP001107.2	0.00103627	0.0296072
XIAPP2	0.00104493	0.029753
OR2M3	0.00104493	0.029753
AC005394.2	0.00106724	0.0303364
AC136469.2	0.00107643	0.0305267
AC005726.2	0.00107759	0.0305267
C9orf106	0.00108342	0.0305884
AL160314.2	0.00108342	0.0305884
C10orf82	0.00110132	0.0310413
AC113137.1	0.00114025	0.0320844
RPL21P28	0.00124844	0.0350696
AL662907.3	0.00137552	0.0385744
AC097382.2	0.00146199	0.0409308
JSRP1	0.00148148	0.0414072
AC097713.2	0.00152439	0.0425353
AC104809.1	0.00201207	0.0425693
FCRL4	0.001998	0.0425693
RPH3A	0.001998	0.0425693
AP003392.3	0.00200401	0.0425693
RN7SL121P	0.00200602	0.0425693
AC019131.2	0.00200401	0.0425693
IL1A	0.001998	0.0425693
LRRC7	0.002	0.0425693
TNFSF8	0.001998	0.0425693
FUT7	0.001998	0.0425693
CLEC4D	0.001998	0.0425693
IL12RB2	0.001998	0.0425693
AP002490.1	0.001998	0.0425693
CA4	0.001998	0.0425693
GTSE1	0.001998	0.0425693
SAP25	0.001998	0.0425693
PKIA	0.001998	0.0425693
TCHH	0.001998	0.0425693
AL109809.4	0.001998	0.0425693
LINC00707	0.001998	0.0425693
NLRP6	0.001998	0.0425693
SIGLEC9	0.001998	0.0425693
FAM157B	0.001998	0.0425693
AC069368.1	0.001998	0.0425693
RGL4	0.001998	0.0425693
SCNN1D	0.001998	0.0425693
SKAP1	0.001998	0.0425693
USP46-DT	0.001998	0.0425693
VSIG10L	0.001998	0.0425693
NFKBID	0.001998	0.0425693
DPEP2	0.001998	0.0425693
CD83	0.001998	0.0425693
SCARF1	0.001998	0.0425693
CLDN22	0.001998	0.0425693
RASGRP4	0.001998	0.0425693
IL18RAP	0.001998	0.0425693
SBSN	0.001998	0.0425693
ITGA5	0.001998	0.0425693
CD109	0.001998	0.0425693
CD37	0.001998	0.0425693
RGS19	0.001998	0.0425693
PHACTR1	0.001998	0.0425693
LIMD2	0.001998	0.0425693
WAS	0.001998	0.0425693
CYTIP	0.002	0.0425693
EGR3	0.001998	0.0425693
DBP	0.002002	0.0425693
TYROBP	0.001998	0.0425693
GMIP	0.002	0.0425693
PTPRE	0.001998	0.0425693
SIRPA	0.001998	0.0425693
MOB3A	0.001998	0.0425693
PIAS1	0.001998	0.0425693
STK10	0.001998	0.0425693
ADAM8	0.001998	0.0425693
TMPRSS11D	0.001998	0.0425693
MT-ND6	0.001998	0.0425693
PREX1	0.002	0.0425693
FCGR2A	0.001998	0.0425693
COTL1	0.001998	0.0425693
TMEM219	0.001998	0.0425693
IL1RN	0.001998	0.0425693
MAPK15	0.001998	0.0425693
LAPTM5	0.001998	0.0425693
MXD1	0.001998	0.0425693
GPBP1L1	0.001998	0.0425693
CSF3R	0.001998	0.0425693
LITAF	0.001998	0.0425693
MTATP6P1	0.001998	0.0425693
AC073861.1	0.00159236	0.0425693
AC005050.3	0.001998	0.0425693
AC005622.1	0.002	0.0425693
CD8B2	0.001998	0.0425693
VWDE	0.001998	0.0425693
AC092691.1	0.001998	0.0425693
LINC02560	0.001998	0.0425693
POM121B	0.001998	0.0425693
UBE2C	0.001998	0.0425693
LINC02887	0.001998	0.0425693
MYBL2	0.001998	0.0425693
ELMO1	0.002	0.0425693
NLRP3	0.001998	0.0425693
SH2B2	0.001998	0.0425693
ARID3A	0.001998	0.0425693
EVI2A	0.001998	0.0425693
KIF21B	0.001998	0.0425693
AIF1	0.001998	0.0425693
RUBCNL	0.001998	0.0425693
C16orf89	0.001998	0.0425693
GCSH	0.001998	0.0425693
SNCA	0.002	0.0425693
SIRPB1	0.001998	0.0425693
ARHGAP9	0.001998	0.0425693
RIN3	0.001998	0.0425693
DGUOK	0.001998	0.0425693
PECAM1	0.001998	0.0425693
AMPD2	0.001998	0.0425693
SLC11A1	0.001998	0.0425693
AL161431.1	0.001998	0.0425693
ITGB2	0.001998	0.0425693
GNG12	0.001998	0.0425693
SERPINA1	0.001998	0.0425693
KDM2A	0.001998	0.0425693
AL049840.4	0.00201005	0.0425693
SLC39A2	0.001998	0.0425693
ORM1	0.001998	0.0425693
ZNF114	0.001998	0.0425693
AL117378.1	0.001998	0.0425693
AURKB	0.001998	0.0425693
SH2D3C	0.001998	0.0425693
TLR8	0.001998	0.0425693
TOP2A	0.001998	0.0425693
FEN1	0.001998	0.0425693
PIK3AP1	0.001998	0.0425693
ARHGAP45	0.001998	0.0425693
LYPD3	0.001998	0.0425693
SPRR3	0.001998	0.0425693
AL160408.3	0.001998	0.0425693
AL035409.2	0.001998	0.0425693
RPL14P1	0.001998	0.0425693
NPR3	0.001998	0.0425693
SLC5A9	0.001998	0.0425693
SPC24	0.001998	0.0425693
CD209	0.001998	0.0425693
SIGLEC1	0.001998	0.0425693
GAPT	0.001998	0.0425693
CLEC4E	0.001998	0.0425693
LILRB2	0.001998	0.0425693
PLXNC1	0.001998	0.0425693
GCA	0.001998	0.0425693
MNDA	0.001998	0.0425693
LSP1	0.001998	0.0425693
AC010655.2	0.001998	0.0425693
AC025171.3	0.001998	0.0425693
AL035420.3	0.001998	0.0425693
U62317.3	0.001998	0.0425693
ADAMDEC1	0.001998	0.0425693
CENPP	0.001998	0.0425693
FER1L5	0.001998	0.0425693
FOXM1	0.001998	0.0425693
WASH7P	0.001998	0.0425693
ARHGAP25	0.001998	0.0425693
MT-ATP8	0.001998	0.0425693
CENPI	0.001998	0.0425693
DAB1	0.001998	0.0425693
AC020911.2	0.001998	0.0425693
ESPL1	0.001998	0.0425693
STAP1	0.001998	0.0425693
SYT5	0.001998	0.0425693
ABHD16B	0.002	0.0425693
CMKLR1	0.001998	0.0425693
RCSD1	0.001998	0.0425693
NIBAN2	0.001998	0.0425693
NTN5	0.001998	0.0425693
MTRNR2L12	0.001998	0.0425693
AC003991.1	0.00189753	0.0425693
RNF225	0.001998	0.0425693
AC104530.1	0.001998	0.0425693
KRT78	0.001998	0.0425693
GSTA2	0.001998	0.0425693
Z69720.2	0.00200803	0.0425693
GAPDH	0.001998	0.0425693
OLFML3	0.001998	0.0425693
KRT13	0.001998	0.0425693
EPHX1	0.001998	0.0425693
CEP55	0.001998	0.0425693
STAB1	0.001998	0.0425693
AC135977.1	0.001998	0.0425693
VWA3A	0.001998	0.0425693
PRDM1	0.001998	0.0425693
NAIP	0.001998	0.0425693
UBAP2L	0.001998	0.0425693
CALM1	0.001998	0.0425693
CSF1R	0.001998	0.0425693
DAPK2	0.001998	0.0425693
ZNF815P	0.001998	0.0425693
PDHB	0.001998	0.0425693
ACTN4	0.001998	0.0425693
GNB1	0.001998	0.0425693
UBA1	0.001998	0.0425693
ZMPSTE24	0.001998	0.0425693
SLC25A3	0.001998	0.0425693
TXNDC12	0.001998	0.0425693
LINC01978	0.001998	0.0425693
INA	0.001998	0.0425693
H2BC4	0.001998	0.0425693
FYB2	0.001998	0.0425693
MYCBPAP	0.001998	0.0425693
FGR	0.001998	0.0425693
LMNB1	0.001998	0.0425693
LCP2	0.001998	0.0425693
SCGB1B2P	0.00201816	0.0425796
AL645939.1	0.0020202	0.0425796
AC124068.1	0.0020202	0.0425796
CLDN25	0.00202634	0.0426016
AC011479.4	0.00202429	0.0426016
AC017104.2	0.00204082	0.0427982
AL157712.1	0.00204082	0.0427982
AC011773.4	0.00204708	0.0428759
UNC93B3	0.00206612	0.0432203
USP12-AS2	0.00209205	0.0437082
AP003717.1	0.00209864	0.043791
UBBP4	0.00220751	0.0460053
TCF23	0.00230415	0.0479596
LINC00485	0.00236128	0.0490875
NACA2	0.00240385	0.0499104
AC113348.3	0.00248756	0.0515845
NACA4P	0.00251256	0.0520384
CTSE	0.002997	0.052443
AL137857.1	0.002997	0.052443
SSTR3	0.002997	0.052443
OR52K3P	0.002997	0.052443
MT-TL1	0.002997	0.052443
LIMD1-AS1	0.00300601	0.052443
LINC01506	0.002997	0.052443
AC105046.1	0.002997	0.052443
UQCRFS1P1	0.002997	0.052443
DKK1	0.002997	0.052443
QPCT	0.002997	0.052443
LUCAT1	0.002997	0.052443
SYNJ1	0.003	0.052443
LSAMP	0.002997	0.052443
FCER1G	0.002997	0.052443
SPRR1A	0.002997	0.052443
ATG16L2	0.003	0.052443
RHOG	0.002997	0.052443
RAC2	0.002997	0.052443
JAML	0.002997	0.052443
PIK3CD	0.002997	0.052443
DAAM1	0.002997	0.052443
CSF2RB	0.002997	0.052443
PTAFR	0.002997	0.052443
MUC21	0.002997	0.052443
MX2	0.002997	0.052443
PLAUR	0.002997	0.052443
PFKFB3	0.002997	0.052443
SLC25A37	0.002997	0.052443
BCL3	0.002997	0.052443
MBOAT7	0.003	0.052443
MUC5B	0.002997	0.052443
KRT6A	0.002997	0.052443
ZFP36L1	0.002997	0.052443
NAMPT	0.002997	0.052443
MUC1	0.002997	0.052443
AC002091.2	0.002997	0.052443
SOX9-AS1	0.002997	0.052443
SCART1	0.002997	0.052443
H2BC11	0.002997	0.052443
AC099521.2	0.002997	0.052443
MEX3A	0.002997	0.052443
EPHB1	0.002997	0.052443
AL627309.6	0.002997	0.052443
RHCG	0.002997	0.052443
PLK3	0.003	0.052443
ANLN	0.002997	0.052443
TSPAN11	0.002997	0.052443
CD93	0.002997	0.052443
KRT16	0.002997	0.052443
NCF1	0.002997	0.052443
HHLA1	0.002997	0.052443
FCGR3A	0.002997	0.052443
CYTH4	0.002997	0.052443
ICAM3	0.002997	0.052443
SPRR1B	0.002997	0.052443
SBNO2	0.002997	0.052443
RGS2	0.002997	0.052443
PPL	0.002997	0.052443
MT-ND4L	0.002997	0.052443
ELAVL2	0.002997	0.052443
AC123912.2	0.002997	0.052443
LINC02617	0.002997	0.052443
SPDYA	0.002997	0.052443
DNA2	0.002997	0.052443
AP001267.3	0.002997	0.052443
FGD5	0.002997	0.052443
IL36G	0.002997	0.052443
LIN7A	0.002997	0.052443
OLR1	0.002997	0.052443
IL1R2	0.002997	0.052443
SLC9A6	0.003	0.052443
A2M	0.002997	0.052443
MAST3	0.002997	0.052443
LAD1	0.002997	0.052443
H2AC19	0.002997	0.052443
ITGA6	0.002997	0.052443
SMCHD1	0.002997	0.052443
MAPK3	0.002997	0.052443
FOS	0.002997	0.052443
RNF213	0.002997	0.052443
TXN	0.002997	0.052443
CA12	0.002997	0.052443
AC140481.3	0.002997	0.052443
AC000123.2	0.002997	0.052443
KHDRBS2	0.002997	0.052443
ZNF135	0.002997	0.052443
MELK	0.002997	0.052443
TAGLN3	0.002997	0.052443
KRT6B	0.002997	0.052443
TFAM	0.002997	0.052443
ABTB1	0.002997	0.052443
CORO1A	0.002997	0.052443
XPO6	0.002997	0.052443
LRRK1	0.002997	0.052443
AC040162.3	0.00300601	0.052443
AC025682.1	0.00258065	0.052443
COL23A1	0.002997	0.052443
NEURL1	0.002997	0.052443
CENPW	0.002997	0.052443
AL365181.3	0.002997	0.052443
MXD3	0.002997	0.052443
PLA2G4F	0.002997	0.052443
LRRC25	0.002997	0.052443
FGF14	0.002997	0.052443
ANKRD44-AS1	0.002997	0.052443
SEC14L3	0.002997	0.052443
GDI1	0.002997	0.052443
AC079781.2	0.002997	0.052443
PCDHGA5	0.003	0.052443
IL18R1	0.003	0.052443
DYNLRB1	0.003	0.052443
CFAP157	0.002997	0.052443
AL034376.1	0.002997	0.052443
AC026523.2	0.003	0.052443
PRAM1	0.002997	0.052443
TYRO3	0.002997	0.052443
PRSS27	0.002997	0.052443
CFAP100	0.002997	0.052443
MUC16	0.002997	0.052443
LINC00894	0.002997	0.052443
AC002064.1	0.002997	0.052443
NRGN	0.002997	0.052443
Z97653.2	0.003	0.052443
KCNS1	0.002997	0.052443
NLRP12	0.002997	0.052443
FBXW10	0.002997	0.052443
TK1	0.002997	0.052443
RRM2	0.002997	0.052443
BIN2	0.002997	0.052443
C8orf34	0.002997	0.052443
ABCA1	0.002997	0.052443
MRPL28	0.002997	0.052443
CACNA1C-AS1	0.00300903	0.052443
AL158071.2	0.002997	0.052443
SEMA4D	0.002997	0.052443
SCAND1	0.002997	0.052443
SIAH3	0.002997	0.052443
COMP	0.002997	0.052443
HELZ2	0.003	0.052443
OR7E47P	0.002997	0.052443
AC018557.3	0.002997	0.052443
ADAMTSL4	0.002997	0.052443
MAN1A1	0.002997	0.052443
RNASE6	0.002997	0.052443
HHIP	0.002997	0.052443
TNRC18	0.002997	0.052443
PTBP1	0.002997	0.052443
FUCA1	0.002997	0.052443
HLX	0.002997	0.052443
TRIM25	0.003	0.052443
MYH9	0.002997	0.052443
AL049795.1	0.00301508	0.0524937
AC079841.2	0.00305499	0.0531333
PLA2G1B	0.00306748	0.0532952
AC009084.2	0.00307692	0.0534036
AC073195.1	0.00344234	0.0596839
AC002091.1	0.003996	0.0615666
LINC02649	0.003996	0.0615666
AC011446.2	0.004	0.0615666
PYGM	0.003996	0.0615666
AL049629.2	0.003996	0.0615666
IGHM	0.003996	0.0615666
C1orf162	0.003996	0.0615666
LAT2	0.004	0.0615666
CSGALNACT2	0.003996	0.0615666
CD300A	0.003996	0.0615666
FERMT3	0.004004	0.0615666
NFAM1	0.003996	0.0615666
ELL	0.003996	0.0615666
FPR2	0.003996	0.0615666
TLR2	0.003996	0.0615666
PIM2	0.003996	0.0615666
MOCOS	0.003996	0.0615666
CD14	0.003996	0.0615666
RASSF2	0.003996	0.0615666
MMP25	0.003996	0.0615666
FAM157A	0.003996	0.0615666
NINJ1	0.003996	0.0615666
CD200R1	0.003996	0.0615666
RARA	0.004	0.0615666
PDE4DIP	0.003996	0.0615666
ITGAX	0.003996	0.0615666
MYADM	0.003996	0.0615666
SH3BGRL3	0.003996	0.0615666
TRIOBP	0.003996	0.0615666
KHDRBS1	0.003996	0.0615666
TLN1	0.004	0.0615666
ZFP36	0.003996	0.0615666
RFX3-AS1	0.004	0.0615666
NFE4	0.003996	0.0615666
PIMREG	0.003996	0.0615666
TMEM88	0.004	0.0615666
DNAH17	0.003996	0.0615666
CD48	0.003996	0.0615666
LILRA6	0.003996	0.0615666
TBXAS1	0.003996	0.0615666
SULF1	0.003996	0.0615666
GATM	0.003996	0.0615666
THEMIS2	0.003996	0.0615666
PLCB2	0.003996	0.0615666
RASSF5	0.003996	0.0615666
PPP1R15A	0.003996	0.0615666
THEG	0.004	0.0615666
ITM2A	0.003996	0.0615666
RNASE7	0.003996	0.0615666
NMU	0.003996	0.0615666
C5AR2	0.003996	0.0615666
LACC1	0.003996	0.0615666
LILRB3	0.003996	0.0615666
CLDN17	0.003996	0.0615666
AC009005.1	0.003996	0.0615666
MFAP2	0.003996	0.0615666
ITGB2-AS1	0.003996	0.0615666
LTB	0.003996	0.0615666
WASL-DT	0.003996	0.0615666
UNC13D	0.003996	0.0615666
SNED1	0.003996	0.0615666
H1-2	0.003996	0.0615666
ZDHHC18	0.003996	0.0615666
CTNNAL1	0.003996	0.0615666
TCIRG1	0.003996	0.0615666
METTL15P1	0.004004	0.0615666
PBK	0.003996	0.0615666
NDNF	0.003996	0.0615666
LINC00240	0.003996	0.0615666
ABTB2	0.003996	0.0615666
ARL4C	0.003996	0.0615666
ANOS1	0.003996	0.0615666
FBXW4	0.003996	0.0615666
DUSP1	0.003996	0.0615666
SCG3	0.003996	0.0615666
THBS4	0.003996	0.0615666
KIF18B	0.003996	0.0615666
IL1RL1	0.003996	0.0615666
BTNL9	0.003996	0.0615666
PPP1R1A	0.003996	0.0615666
SFTPB	0.003996	0.0615666
ARHGEF26	0.003996	0.0615666
TAPBP	0.003996	0.0615666
AL358472.5	0.003996	0.0615666
SLC38A4	0.003996	0.0615666
NANOS1	0.003996	0.0615666
FAM222A	0.003996	0.0615666
C9orf24	0.003996	0.0615666
FAM160A1-DT	0.004004	0.0615666
AC002472.2	0.003996	0.0615666
NABP1	0.003996	0.0615666
ISG15	0.003996	0.0615666
ACSL1	0.003996	0.0615666
QARS1	0.003996	0.0615666
SPRED3	0.003996	0.0615666
KIF1C	0.003996	0.0615666
AC024592.2	0.003996	0.0615666
CD200R1L	0.003996	0.0615666
AL356737.1	0.003996	0.0615666
LINC00479	0.004	0.0615666
LINC00893	0.003996	0.0615666
LINC01239	0.003996	0.0615666
SLC23A1	0.003996	0.0615666
C19orf53	0.003996	0.0615666
TBX1	0.003996	0.0615666
MAPK8IP1	0.003996	0.0615666
UPP1	0.003996	0.0615666
LRRC74B	0.003996	0.0615666
HIPK1	0.003996	0.0615666
ZNF84-DT	0.003996	0.0615666
H2AC6	0.003996	0.0615666
PLXNB3	0.003996	0.0615666
SULT1B1	0.003996	0.0615666
HLA-L	0.003996	0.0615666
BHLHE40	0.003996	0.0615666
DLEU7	0.003996	0.0615666
PXN	0.003996	0.0615666
FTH1P8	0.003996	0.0615666
CLINT1	0.003996	0.0615666
GPR37	0.003996	0.0615666
OTULINL	0.003996	0.0615666
OVOL1	0.003996	0.0615666
FYB1	0.003996	0.0615666
LINC02540	0.00400802	0.0615717
AC006213.6	0.00401204	0.0615768
AL139099.1	0.00414365	0.0635384
LINC01816	0.00416667	0.0638329
AC104971.1	0.00421496	0.0645136
UPF3AP2	0.00430108	0.0657714
AL356417.3	0.004995	0.0687376
MTDHP3	0.004995	0.0687376
SEMG1	0.004995	0.0687376
AC136475.5	0.004995	0.0687376
CD79A	0.004995	0.0687376
SLC10A6	0.004995	0.0687376
AC116366.1	0.004995	0.0687376
AC215522.2	0.004995	0.0687376
AC074143.1	0.004995	0.0687376
ARL10	0.004995	0.0687376
MUC12	0.004995	0.0687376
CSGALNACT1	0.004995	0.0687376
ARHGAP33	0.004995	0.0687376
LINC02582	0.004995	0.0687376
ZNF438	0.005	0.0687376
IL10RA	0.004995	0.0687376
AC099489.1	0.004995	0.0687376
SASH3	0.004995	0.0687376
MME	0.004995	0.0687376
CFD	0.004995	0.0687376
OSM	0.004995	0.0687376
ICAM1	0.004995	0.0687376
FPR1	0.004995	0.0687376
AC092053.2	0.004995	0.0687376
AC097374.1	0.004995	0.0687376
TLR7	0.004995	0.0687376
CAV1	0.004995	0.0687376
PARVG	0.005	0.0687376
H1-0	0.004995	0.0687376
RCCD1-AS1	0.005	0.0687376
ARG1	0.004995	0.0687376
AC096667.1	0.004995	0.0687376
SIRPB2	0.004995	0.0687376
LARP6	0.004995	0.0687376
C6orf120	0.004995	0.0687376
MAP7D1	0.004995	0.0687376
LINC00540	0.004995	0.0687376
PCDH18	0.004995	0.0687376
SEZ6	0.004995	0.0687376
AJ003147.2	0.005	0.0687376
OGDHL	0.004995	0.0687376
TMEM26	0.004995	0.0687376
AC010624.3	0.004995	0.0687376
ETV4	0.004995	0.0687376
RASGRP2	0.004995	0.0687376
GPR132	0.004995	0.0687376
TMEM178B	0.004995	0.0687376
IWS1	0.004995	0.0687376
CD68	0.004995	0.0687376
LINC01471	0.004995	0.0687376
OR7E37P	0.005	0.0687376
C9orf139	0.004995	0.0687376
CKLF-CMTM1	0.004995	0.0687376
CENPE	0.004995	0.0687376
SLC16A7	0.004995	0.0687376
SMN2	0.004995	0.0687376
ZNF185	0.004995	0.0687376
PERP	0.004995	0.0687376
ZDHHC19	0.004995	0.0687376
PGAM1P8	0.004995	0.0687376
KIF14	0.004995	0.0687376
TM6SF1	0.004995	0.0687376
CENPN	0.004995	0.0687376
AC011603.2	0.004995	0.0687376
DLL1	0.004995	0.0687376
CDC20	0.004995	0.0687376
SLC9A3-AS1	0.004995	0.0687376
TRIM7	0.004995	0.0687376
PNKD	0.004995	0.0687376
SPRR2A	0.004995	0.0687376
RBM14-RBM4	0.004995	0.0687376
RPS6KA6	0.004995	0.0687376
MB	0.004995	0.0687376
ARHGEF1	0.004995	0.0687376
AL592148.3	0.004995	0.0687376
AL033519.5	0.00500501	0.0687376
PPP4R4	0.004995	0.0687376
MT1F	0.004995	0.0687376
ACBD3-AS1	0.004995	0.0687376
GOLGA8B	0.004995	0.0687376
STK11	0.004995	0.0687376
CD164	0.004995	0.0687376
RNASE2	0.004995	0.0687376
RGL3	0.004995	0.0687376
BCYRN1	0.004995	0.0687376
CCZ1	0.004995	0.0687376
TRANK1	0.004995	0.0687376
RPL34-DT	0.00500501	0.0687376
MFAP4	0.004995	0.0687376
RPL10P9	0.004995	0.0687376
TRIM36	0.004995	0.0687376
BNIP3	0.004995	0.0687376
CACNA1F	0.004995	0.0687376
LBR	0.004995	0.0687376
TSG101	0.004995	0.0687376
ATP5IF1	0.004995	0.0687376
MUC20	0.004995	0.0687376
CLSTN2	0.004995	0.0687376
LINC01908	0.004995	0.0687376
VSIG4	0.004995	0.0687376
SPTAN1	0.004995	0.0687376
CLNK	0.004995	0.0687376
EPHX3	0.004995	0.0687376
TBKBP1	0.004995	0.0687376
LINC00467	0.004995	0.0687376
MBD1	0.004995	0.0687376
CTXN1	0.004995	0.0687376
AUH	0.004995	0.0687376
PPP1R12B	0.004995	0.0687376
FAM166B	0.004995	0.0687376
THRSP	0.004995	0.0687376
KPNA6	0.004995	0.0687376
MIF	0.004995	0.0687376
PLAT	0.004995	0.0687376
RNPS1	0.004995	0.0687376
PKIG	0.004995	0.0687376
ACTG1P1	0.005	0.0687376
AC105020.6	0.00451128	0.0687376
RABL2A	0.004995	0.0687376
SNRNP70	0.004995	0.0687376
GRN	0.004995	0.0687376
GPR27	0.004995	0.0687376
DDX60	0.004995	0.0687376
IER2	0.004995	0.0687376
MAPRE3-AS1	0.00501505	0.0688189
SFTPD	0.00504541	0.0691788
AC024581.1	0.00524109	0.0718029
MTATP8P1	0.00541126	0.0740735
AL138694.1	0.00599401	0.0772782
AGAP2	0.00599401	0.0772782
PSMF1	0.00599401	0.0772782
AAMP	0.00599401	0.0772782
CLEC17A	0.00599401	0.0772782
LILRA1	0.00599401	0.0772782
NHSL2	0.00599401	0.0772782
LILRA2	0.00599401	0.0772782
PLPPR2	0.00599401	0.0772782
DSG3	0.00599401	0.0772782
PKIB	0.00599401	0.0772782
LUC7L2	0.00599401	0.0772782
MAPK1IP1L	0.00599401	0.0772782
DRAXIN	0.00573394	0.0772782
GFI1B	0.00599401	0.0772782
AL592429.1	0.00599401	0.0772782
AL365259.1	0.006	0.0772782
MTND2P28	0.00599401	0.0772782
MT-ND3	0.00599401	0.0772782
JAM2	0.00600601	0.0772782
AC019155.2	0.00599401	0.0772782
MESP2	0.00599401	0.0772782
SPINK7	0.00599401	0.0772782
GNG4	0.00599401	0.0772782
GEN1	0.00599401	0.0772782
NCF2	0.00599401	0.0772782
PDE2A	0.00599401	0.0772782
CENPK	0.00599401	0.0772782
TPX2	0.00599401	0.0772782
MPP4	0.00600601	0.0772782
LINC02484	0.00599401	0.0772782
KSR1	0.00599401	0.0772782
PGLS	0.00599401	0.0772782
SCD	0.00599401	0.0772782
FCGR3B	0.00599401	0.0772782
NBEAL2	0.00599401	0.0772782
SCAF11	0.00599401	0.0772782
AC139495.2	0.00599401	0.0772782
SCUBE2	0.00599401	0.0772782
IQGAP3	0.00599401	0.0772782
EPHA1	0.00599401	0.0772782
UBE2Q2	0.00599401	0.0772782
AC148477.2	0.00599401	0.0772782
AC005697.2	0.00599401	0.0772782
MTND1P23	0.00599401	0.0772782
YPEL4	0.00599401	0.0772782
DGKI	0.00599401	0.0772782
H2BC12	0.00599401	0.0772782
TCF4-AS1	0.00599401	0.0772782
AC005077.2	0.00599401	0.0772782
Z98886.1	0.006	0.0772782
SLC51B	0.00599401	0.0772782
DIO1	0.00599401	0.0772782
PSTPIP1	0.00599401	0.0772782
LBH	0.00599401	0.0772782
A4GALT	0.00599401	0.0772782
OLFM3	0.00599401	0.0772782
TEDC2	0.00599401	0.0772782
TTC13	0.00599401	0.0772782
PIK3R1	0.00599401	0.0772782
A2ML1	0.00599401	0.0772782
FGD3	0.00599401	0.0772782
AL390719.1	0.00599401	0.0772782
C1orf194	0.006	0.0772782
AC005100.1	0.00599401	0.0772782
ANXA11	0.00599401	0.0772782
DDX4	0.00599401	0.0772782
SLC19A1	0.00599401	0.0772782
ERVW-1	0.00599401	0.0772782
SLCO3A1	0.00599401	0.0772782
AL160412.1	0.00599401	0.0772782
CD300LF	0.00599401	0.0772782
EPHA1-AS1	0.00599401	0.0772782
DDX1	0.00599401	0.0772782
HUWE1	0.006	0.0772782
INHBA	0.00599401	0.0772782
MRPL58	0.00599401	0.0772782
NUFIP2	0.00599401	0.0772782
AC007848.1	0.00605449	0.0778421
AL136988.1	0.00611247	0.0785271
AP003472.2	0.00619195	0.0794871
AC010809.2	0.00652174	0.0836564
NHLH1	0.00699301	0.0851514
AL049634.2	0.007	0.0851514
PDE4B	0.00699301	0.0851514
SSH2	0.007	0.0851514
SUPT16H	0.00699301	0.0851514
FTH1	0.00699301	0.0851514
NRROS	0.00699301	0.0851514
NINJ2	0.00699301	0.0851514
SERPINB9	0.00699301	0.0851514
IGSF6	0.00699301	0.0851514
RPS3AP20	0.007	0.0851514
MGAM2	0.00699301	0.0851514
ISM2	0.00699301	0.0851514
SNHG22	0.00699301	0.0851514
AC110995.1	0.00699301	0.0851514
MYBL1	0.00699301	0.0851514
Z97192.1	0.00699301	0.0851514
RNF223	0.00699301	0.0851514
MGC32805	0.00699301	0.0851514
YBX2	0.00699301	0.0851514
TENT5B	0.00699301	0.0851514
CSRNP1	0.00699301	0.0851514
FAM180A	0.00699301	0.0851514
PGLYRP1	0.00699301	0.0851514
SERPINB9P1	0.00699301	0.0851514
MAP3K6	0.00699301	0.0851514
MYBPC3	0.00699301	0.0851514
ZBP1	0.00699301	0.0851514
RFXAP	0.00699301	0.0851514
DSN1	0.00699301	0.0851514
ESRG	0.00699301	0.0851514
LY96	0.00699301	0.0851514
ATP1B3	0.00699301	0.0851514
CDH12	0.00699301	0.0851514
RP1L1	0.00699301	0.0851514
ITGA1	0.00699301	0.0851514
IL23R	0.00699301	0.0851514
PTPRT	0.00699301	0.0851514
PRICKLE4	0.00699301	0.0851514
ZNF567	0.00699301	0.0851514
LTBP1	0.00699301	0.0851514
RAD18	0.00699301	0.0851514
RNF213-AS1	0.00699301	0.0851514
RNF38	0.00699301	0.0851514
LINC02838	0.00699301	0.0851514
AC005392.2	0.00699301	0.0851514
LINC02541	0.00699301	0.0851514
DCAF17	0.00699301	0.0851514
RORC	0.00699301	0.0851514
ARGFX	0.00699301	0.0851514
SLC13A3	0.00699301	0.0851514
AL121933.2	0.00699301	0.0851514
MRPL20-DT	0.00699301	0.0851514
CDC25B	0.00699301	0.0851514
ERMAP	0.00699301	0.0851514
TUBB6	0.00699301	0.0851514
LLPH-DT	0.00699301	0.0851514
PPP1R11	0.00699301	0.0851514
DYDC2	0.00699301	0.0851514
TSPAN15	0.00699301	0.0851514
MGAM	0.00699301	0.0851514
SLC44A2	0.00699301	0.0851514
TIMP2	0.00699301	0.0851514
GGTA1	0.00699301	0.0851514
RITA1	0.007	0.0851514
ITFG1	0.00699301	0.0851514
MMP24OS	0.00699301	0.0851514
UBA52	0.00699301	0.0851514
UGT2B4	0.00699301	0.0851514
EXO1	0.00699301	0.0851514
GIMAP4	0.00699301	0.0851514
AL138963.3	0.00700701	0.0851746
AL078595.1	0.00703518	0.0853928
AC024941.2	0.00703518	0.0853928
FAM167A-AS1	0.0071066	0.0861972
OR8B9P	0.00715137	0.0866773
AC011497.2	0.00726392	0.0879777
AC016888.1	0.00735294	0.0889914
LINC-PINT	0.00799201	0.0912087
IL1B	0.00799201	0.0912087
TRMT112	0.00799201	0.0912087
NFKBIA	0.00799201	0.0912087
RN7SL368P	0.008	0.0912087
AL645728.2	0.00799201	0.0912087
KRT18P59	0.00799201	0.0912087
CBX3P2	0.00799201	0.0912087
CSF1	0.00799201	0.0912087
FFAR2	0.00799201	0.0912087
PPP1R10	0.00799201	0.0912087
HIF1A	0.008	0.0912087
SFN	0.00799201	0.0912087
MAP4K4	0.008	0.0912087
AL117335.1	0.00799201	0.0912087
KRT89P	0.00799201	0.0912087
AP3M1	0.00799201	0.0912087
VASP	0.00799201	0.0912087
PAQR6	0.00799201	0.0912087
OSCAR	0.00799201	0.0912087
IL1RL2	0.00799201	0.0912087
SNRPC	0.00799201	0.0912087
HERC6	0.00799201	0.0912087
LINC02798	0.00799201	0.0912087
CACNA1H	0.00799201	0.0912087
ARL11	0.00799201	0.0912087
RABL6	0.00799201	0.0912087
LINC00664	0.00799201	0.0912087
H2AC8	0.00799201	0.0912087
SERPING1	0.00799201	0.0912087
SAT1	0.008	0.0912087
MFNG	0.00799201	0.0912087
FAM181A-AS1	0.00799201	0.0912087
BIRC5	0.00799201	0.0912087
NAPA-AS1	0.008	0.0912087
GCNT4	0.00799201	0.0912087
AC026464.6	0.00799201	0.0912087
C1orf141	0.00799201	0.0912087
RPAIN	0.00799201	0.0912087
STRA6	0.00799201	0.0912087
RPE65	0.00799201	0.0912087
C11orf1	0.00799201	0.0912087
HSPB8	0.00799201	0.0912087
METRN	0.00799201	0.0912087
TOX	0.00799201	0.0912087
FCHO1	0.00799201	0.0912087
PAQR3	0.00799201	0.0912087
RHOV	0.00799201	0.0912087
AC122719.3	0.00799201	0.0912087
KIF20A	0.00799201	0.0912087
CBL	0.00799201	0.0912087
RPS3A	0.00799201	0.0912087
CLSPN	0.00799201	0.0912087
MICB	0.00799201	0.0912087
CORO2B	0.00799201	0.0912087
DPM3	0.00799201	0.0912087
SLC47A2	0.00799201	0.0912087
CLCNKA	0.00799201	0.0912087
NCAM1	0.008	0.0912087
THRB-AS1	0.00799201	0.0912087
NLRP1	0.00799201	0.0912087
CXCL17	0.00799201	0.0912087
UNC5D	0.00799201	0.0912087
SSTR1	0.00799201	0.0912087
AL627309.7	0.00799201	0.0912087
PAMR1	0.00799201	0.0912087
PIEZO1	0.00799201	0.0912087
BX005040.1	0.00799201	0.0912087
ABCA7	0.00799201	0.0912087
IL22RA1	0.00799201	0.0912087
PLSCR4	0.00799201	0.0912087
DDX23	0.00799201	0.0912087
UNC79	0.00799201	0.0912087
EPN2	0.00799201	0.0912087
AC092745.3	0.00799201	0.0912087
FAM183A	0.008	0.0912087
YY1AP1	0.00799201	0.0912087
NRAV	0.00799201	0.0912087
CIC	0.00799201	0.0912087
ITGA4	0.00799201	0.0912087
HDLBP	0.00799201	0.0912087
RNA5S1	0.00799201	0.0912087
CTSZ	0.00799201	0.0912087
E2F1	0.00799201	0.0912087
EXOC7	0.00799201	0.0912087
UVRAG-DT	0.00800801	0.0912378
AP005328.1	0.00803213	0.0912638
LINC01284	0.00802407	0.0912638
CCDC177	0.00803213	0.0912638
AC015969.1	0.00803213	0.0912638
AC008894.2	0.00805639	0.0914773
AC024060.2	0.00817996	0.0928173
PPP4R1-AS1	0.0083612	0.0948095
LINC00836	0.00860215	0.0974755
MINCR	0.00899101	0.0977427
NFKBIE	0.00899101	0.0977427
AC018362.1	0.009	0.0977427
AC104695.2	0.00899101	0.0977427
AC123912.4	0.00899101	0.0977427
MT-RNR2	0.00899101	0.0977427
MAP1LC3B2	0.00899101	0.0977427
IL16	0.00899101	0.0977427
TKTL1	0.00899101	0.0977427
BX005266.2	0.00899101	0.0977427
ARHGAP4	0.00899101	0.0977427
SPRR2D	0.00899101	0.0977427
TAC3	0.00899101	0.0977427
PRAF2	0.00899101	0.0977427
TRIM40	0.00899101	0.0977427
AC092164.1	0.00899101	0.0977427
TRAF7	0.00899101	0.0977427
AC016957.2	0.00899101	0.0977427
LINC01431	0.00899101	0.0977427
CENPQ	0.00899101	0.0977427
SPRR2E	0.00899101	0.0977427
CFC1	0.009	0.0977427
CLEC11A	0.00899101	0.0977427
PPP1R14BP3	0.00899101	0.0977427
KRT6C	0.00899101	0.0977427
STK3	0.00899101	0.0977427
STAT5B	0.009	0.0977427
NAMPTP1	0.009	0.0977427
MARCKSL1	0.00899101	0.0977427
PPP2R2C	0.00899101	0.0977427
ROPN1B	0.00899101	0.0977427
AC091959.1	0.00899101	0.0977427
GBP5	0.00899101	0.0977427
MT-ND1	0.00899101	0.0977427
HCST	0.00899101	0.0977427
VPS50	0.00899101	0.0977427
NFE2L3	0.00899101	0.0977427
OLA1P2	0.009	0.0977427
LYNX1-SLURP2	0.00899101	0.0977427
IL23A	0.00899101	0.0977427
HGFAC	0.00899101	0.0977427
PNLDC1	0.00899101	0.0977427
HSP90AA1	0.00899101	0.0977427
ATP8B3	0.00899101	0.0977427
PROX1	0.00899101	0.0977427
RFTN2	0.00899101	0.0977427
AC010998.3	0.00899101	0.0977427
ISG20L2	0.00899101	0.0977427
FAM172A	0.00899101	0.0977427
IRF7	0.00899101	0.0977427
ATP1A1	0.00899101	0.0977427
AC026191.1	0.009	0.0977427
GSTA3	0.00899101	0.0977427
PDLIM2	0.009	0.0977427
LINC01715	0.00890585	0.0977427
C1orf189	0.00899101	0.0977427
CDC14A	0.00899101	0.0977427
FCN3	0.009	0.0977427
RMRP	0.00899101	0.0977427
WFDC2	0.00899101	0.0977427
PXK	0.00899101	0.0977427
RTN3	0.00899101	0.0977427
LDHAP4	0.00899101	0.0977427
LMNTD1	0.00899101	0.0977427
HSP90AA3P	0.00902708	0.0978461
HSPD1P21	0.00902708	0.0978461
LINC00970	0.00901804	0.0978461
AL121601.1	0.00904523	0.0979792
AC005972.3	0.00913706	0.0989098
MPZ	0.00999001	0.102895
MEF2C	0.00999001	0.102895
NFKB2	0.00999001	0.102895
AL662797.1	0.00965665	0.102895
JPH1	0.00999001	0.102895
TLE3	0.00999001	0.102895
NLGN3	0.00999001	0.102895
RPS3AP47	0.00952381	0.102895
UQCC2	0.00999001	0.102895
CLEC7A	0.00999001	0.102895
AC112496.1	0.00999001	0.102895
MTCO2P12	0.00999001	0.102895
AC005775.1	0.00965665	0.102895
YWHAEP1	0.00999001	0.102895
ARHGAP42-AS1	0.01001	0.102895
CIDECP1	0.00999001	0.102895
KIF12	0.01001	0.102895
C15orf62	0.00999001	0.102895
LINC02870	0.00999001	0.102895
SLC12A6	0.00999001	0.102895
ATF6B	0.00999001	0.102895
RECQL4	0.00999001	0.102895
SP2	0.00999001	0.102895
RBP1	0.00999001	0.102895
PTPRVP	0.00999001	0.102895
TEKT5	0.01	0.102895
ID1	0.00999001	0.102895
ROCR	0.00999001	0.102895
SLED1	0.00999001	0.102895
BLACAT1	0.00999001	0.102895
KRT24	0.00999001	0.102895
ILDR2	0.00999001	0.102895
CTRL	0.00999001	0.102895
AC079804.3	0.00999001	0.102895
ZNF484	0.00999001	0.102895
SLC14A1	0.00999001	0.102895
SPNS3	0.00999001	0.102895
ALPK3	0.00999001	0.102895
AC015922.3	0.00999001	0.102895
LINC02826	0.00999001	0.102895
AP002851.1	0.00999001	0.102895
IL36RN	0.00999001	0.102895
CMC4	0.00999001	0.102895
PRADC1	0.00999001	0.102895
SYT7	0.00999001	0.102895
MMS22L	0.00999001	0.102895
HEBP1	0.00999001	0.102895
ARNTL2	0.00999001	0.102895
C19orf71	0.00999001	0.102895
AC091563.1	0.00999001	0.102895
ZNF680	0.00999001	0.102895
ATG2A	0.00999001	0.102895
C10orf99	0.00999001	0.102895
DOK6	0.00999001	0.102895
LANCL1	0.00999001	0.102895
HCLS1	0.00999001	0.102895
ERBB3	0.00999001	0.102895
ANGPTL5	0.00999001	0.102895
CAV2	0.00999001	0.102895
MTCO1P12	0.00999001	0.102895
AP001527.1	0.00999001	0.102895
LINC01836	0.00999001	0.102895
ZNF204P	0.00999001	0.102895
PIGH	0.00999001	0.102895
SLC66A3	0.00999001	0.102895
C17orf80	0.00999001	0.102895
PDE7B	0.00999001	0.102895
ICE2	0.00999001	0.102895
CPSF4L	0.01	0.102895
PITPNC1	0.00999001	0.102895
PLXND1	0.00999001	0.102895
ADAMTS7P1	0.00999001	0.102895
NDFIP1	0.00999001	0.102895
VTI1B	0.00999001	0.102895
UNC50	0.00999001	0.102895
UQCRB	0.00999001	0.102895
MESD	0.00999001	0.102895
DAG1	0.00999001	0.102895
KLF3-AS1	0.00999001	0.102895
ING1	0.00999001	0.102895
EIF1B-AS1	0.00999001	0.102895
LZIC	0.00999001	0.102895
RN7SL602P	0.01002	0.102935
AC006160.1	0.0100604	0.103286
AC123768.3	0.0100806	0.10343
AC010538.1	0.0103199	0.10582
DSCAM-AS1	0.010989	0.106582
AKIRIN2	0.010989	0.106582
CYRIB	0.010989	0.106582
AC141586.3	0.0105485	0.106582
ADAM19	0.010989	0.106582
AC020916.1	0.010989	0.106582
FPGT-TNNI3K	0.010989	0.106582
JMJD1C	0.011	0.106582
ABCA9	0.010989	0.106582
MST1L	0.010989	0.106582
RNF19B	0.010989	0.106582
EHBP1L1	0.010989	0.106582
GAS5-AS1	0.0107527	0.106582
AC116353.6	0.010989	0.106582
NR1D1	0.010989	0.106582
H2AC13	0.010989	0.106582
IL4R	0.011	0.106582
PRH1	0.011	0.106582
LINC01341	0.011	0.106582
ZNF860	0.010989	0.106582
EPSTI1	0.010989	0.106582
COX15	0.010989	0.106582
FUT8-AS1	0.010989	0.106582
ZMYM1	0.010989	0.106582
TMEM71	0.010989	0.106582
PYROXD1	0.010989	0.106582
AC020904.2	0.011	0.106582
NDC80	0.010989	0.106582
C5orf63	0.010989	0.106582
SLC6A11	0.010989	0.106582
PCDHGA11	0.010989	0.106582
MUC3A	0.010989	0.106582
PDPN	0.011	0.106582
NCAPG2	0.010989	0.106582
UBE2E2	0.010989	0.106582
FTO	0.010989	0.106582
CTBP2P10	0.010479	0.106582
AC142086.6	0.010989	0.106582
OR10K1	0.010989	0.106582
CALML5	0.010989	0.106582
HECW2	0.010989	0.106582
DHRSX	0.010989	0.106582
LINC01833	0.010989	0.106582
CDC20B	0.010989	0.106582
SCIN	0.010989	0.106582
CSK	0.010989	0.106582
BX284613.2	0.010989	0.106582
PDS5B	0.010989	0.106582
PTTG1	0.010989	0.106582
ZNF717	0.010989	0.106582
RAVER2	0.010989	0.106582
ABCF3	0.010989	0.106582
PTPRJ	0.010989	0.106582
DLG3-AS1	0.010627	0.106582
NMT2	0.010989	0.106582
GPR137B	0.010989	0.106582
MEIS3P1	0.010989	0.106582
KCNK6	0.010989	0.106582
MGLL	0.010989	0.106582
BNC2	0.010989	0.106582
MRPL16	0.010989	0.106582
ITGAV	0.010989	0.106582
MTSS1	0.010989	0.106582
TRPC1	0.010989	0.106582
AC068896.1	0.010989	0.106582
HFE	0.010989	0.106582
RGPD5	0.010989	0.106582
LINC00654	0.010989	0.106582
BICRA	0.010989	0.106582
ARL2	0.010989	0.106582
AP001107.1	0.0107656	0.106582
ST7L	0.010989	0.106582
TBCD	0.010989	0.106582
PAQR5	0.010989	0.106582
RAPGEFL1	0.010989	0.106582
CFHR3	0.010989	0.106582
CCDC78	0.010989	0.106582
PRR36	0.010989	0.106582
AP002008.4	0.010989	0.106582
SPAG8	0.010989	0.106582
FOXI2	0.010989	0.106582
ARHGEF26-AS1	0.010989	0.106582
LINC00592	0.011	0.106582
USP30	0.010989	0.106582
SLAIN2	0.010989	0.106582
LINC01558	0.010989	0.106582
OR7E122P	0.010989	0.106582
SLC8A1	0.010989	0.106582
PYGL	0.010989	0.106582
PLXNB2	0.010989	0.106582
AC114947.1	0.010453	0.106582
EIF3B	0.010989	0.106582
DDX58	0.010989	0.106582
FAM110A	0.010989	0.106582
FAM83A	0.010989	0.106582
AC068700.2	0.011011	0.106627
GALR2	0.011022	0.106672
AC005154.2	0.0111336	0.107689
AC026471.2	0.0111675	0.107955
SKAP2	0.011988	0.110142
MRPL34	0.011988	0.110142
SAMM50	0.011988	0.110142
AC016831.6	0.011988	0.110142
AC145207.2	0.012	0.110142
ARHGAP26	0.011988	0.110142
AL118508.3	0.011988	0.110142
GOLGA6L3	0.011988	0.110142
CSRP2	0.011988	0.110142
ATG12	0.011988	0.110142
POC1B	0.011988	0.110142
MX1	0.011988	0.110142
FCRL5	0.011988	0.110142
HTR7	0.011988	0.110142
CLEC4A	0.011988	0.110142
DLL4	0.011988	0.110142
NADK2	0.011988	0.110142
GAN	0.011988	0.110142
FP565260.6	0.011988	0.110142
AL033397.1	0.011988	0.110142
ATL3	0.011988	0.110142
PYGB	0.011988	0.110142
LINC02453	0.011988	0.110142
CBWD6	0.011988	0.110142
GNPDA2	0.011988	0.110142
EPS15L1	0.011988	0.110142
R3HDM4	0.011988	0.110142
H1-4	0.011988	0.110142
AC090398.2	0.011988	0.110142
CYSRT1	0.011988	0.110142
SNHG8	0.011988	0.110142
SMC4	0.011988	0.110142
MT-TM	0.011988	0.110142
LRRC29	0.011988	0.110142
SDHAF3	0.011988	0.110142
DPH6-DT	0.011988	0.110142
AIM2	0.011988	0.110142
SV2C	0.011988	0.110142
EPPIN-WFDC6	0.011988	0.110142
ZNF781	0.011988	0.110142
METTL27	0.011988	0.110142
MTA1	0.011988	0.110142
LARS1	0.012	0.110142
TMEM256	0.011988	0.110142
RGS5	0.011988	0.110142
PDZD11	0.011988	0.110142
TIAM1	0.011988	0.110142
TEC	0.011988	0.110142
TCFL5	0.011988	0.110142
GPANK1	0.011988	0.110142
DMRT2	0.011988	0.110142
DLGAP4	0.011988	0.110142
EIF5AL1	0.011988	0.110142
JARID2	0.011988	0.110142
TOR4A	0.011988	0.110142
FAM222B	0.011988	0.110142
ANKMY2	0.011988	0.110142
PDLIM4	0.011988	0.110142
MT-CO2	0.011988	0.110142
AL158168.1	0.011988	0.110142
OR7E36P	0.012	0.110142
RAB6B	0.011988	0.110142
AL590302.1	0.011988	0.110142
SNRPN	0.011988	0.110142
AC124319.2	0.011988	0.110142
C4orf47	0.011988	0.110142
SVIL-AS1	0.011988	0.110142
ZNF337	0.011988	0.110142
LINC00598	0.011988	0.110142
TERF2IP	0.011988	0.110142
AP001830.1	0.012	0.110142
EIF4G1	0.011988	0.110142
ANPEP	0.011988	0.110142
RAB43	0.011988	0.110142
RASIP1	0.011988	0.110142
THEMIS	0.011988	0.110142
WDR86-AS1	0.011988	0.110142
CD63	0.011988	0.110142
NPL	0.012	0.110142
UBE2S	0.011988	0.110142
AC079781.1	0.011988	0.110142
ARPC5	0.011988	0.110142
PAK1	0.011988	0.110142
RAB11FIP2	0.012	0.110142
CSNK2A1	0.011988	0.110142
FAM74A6	0.011988	0.110142
MINDY3	0.011988	0.110142
DDX60L	0.011988	0.110142
LYST	0.011988	0.110142
DZIP1L	0.011988	0.110142
MYD88	0.011988	0.110142
HMGA1	0.011988	0.110142
PICART1	0.012024	0.110302
HSP90AA2P	0.0120724	0.110685
AC010327.5	0.0120846	0.110736
RPS4XP22	0.0120968	0.110787
AL118558.4	0.0121704	0.1114
AL355334.2	0.0122449	0.11202
ICAM2	0.012987	0.113345
PKN3	0.012987	0.113345
AATK	0.012987	0.113345
OLFM2	0.012987	0.113345
SEC14L1	0.012987	0.113345
PNOC	0.012987	0.113345
AC091073.1	0.012987	0.113345
YJEFN3	0.012987	0.113345
GUSBP3	0.012987	0.113345
SLC9A3	0.012987	0.113345
ADAMTS4	0.012987	0.113345
CD99L2	0.012987	0.113345
CD177	0.012987	0.113345
SFT2D2	0.012987	0.113345
AC026704.1	0.012987	0.113345
CKMT1A	0.012987	0.113345
DSC1	0.013	0.113345
GSDMA	0.012987	0.113345
KIAA1191	0.012987	0.113345
FUT3	0.012987	0.113345
EPS8L1	0.012987	0.113345
PSORS1C2	0.012987	0.113345
C15orf65	0.012987	0.113345
BCRP2	0.012987	0.113345
TSPAN12	0.012987	0.113345
PRSS3	0.012987	0.113345
ABLIM2	0.012987	0.113345
LINC01504	0.012987	0.113345
NUDCD1	0.012987	0.113345
FAM3D-AS1	0.013	0.113345
ARHGEF10	0.012987	0.113345
RHNO1	0.012987	0.113345
ANAPC11	0.012987	0.113345
ST6GALNAC5	0.012987	0.113345
IRAK2	0.012987	0.113345
RAB4A	0.012987	0.113345
LINC02469	0.012987	0.113345
NFATC4	0.012987	0.113345
L3MBTL1	0.012987	0.113345
EIPR1	0.012987	0.113345
AL591806.2	0.012987	0.113345
SIK1B	0.012987	0.113345
TACSTD2	0.012987	0.113345
NTF3	0.012987	0.113345
SLC38A9	0.012987	0.113345
BCL9L	0.012987	0.113345
RUNX1	0.012987	0.113345
SPRR2B	0.012987	0.113345
CD244	0.012987	0.113345
OPRL1	0.012987	0.113345
C6orf136	0.012987	0.113345
GSTA1	0.012987	0.113345
LRRC17	0.012987	0.113345
USP15	0.012987	0.113345
ATXN2	0.012987	0.113345
CFL1	0.012987	0.113345
AC012123.1	0.013	0.113345
RASSF8-AS1	0.012987	0.113345
GDPD3	0.012987	0.113345
LINC02757	0.012987	0.113345
SLC25A32	0.012987	0.113345
TNFSF9	0.012987	0.113345
TAP2	0.012987	0.113345
GSTM2	0.012987	0.113345
PDE8B	0.012987	0.113345
ATL2	0.012987	0.113345
ARPC1A	0.012987	0.113345
CP	0.012987	0.113345
ATP6V0D2	0.012987	0.113345
TNPO2	0.012987	0.113345
TMC8	0.012987	0.113345
ZNF740	0.012987	0.113345
HENMT1	0.012987	0.113345
CES4A	0.012987	0.113345
LILRB4	0.012987	0.113345
DCDC2B	0.012987	0.113345
DGKA	0.012987	0.113345
AL121790.2	0.012987	0.113345
ST6GALNAC2	0.012987	0.113345
AC096637.2	0.012987	0.113345
ANKRD22	0.012987	0.113345
CACNA2D2	0.012987	0.113345
SCLT1	0.012987	0.113345
RPS6	0.012987	0.113345
GPI	0.012987	0.113345
IER3-AS1	0.012987	0.113345
KLF15	0.012987	0.113345
NOL4L	0.012987	0.113345
HMGB1	0.012987	0.113345
JUNB	0.012987	0.113345
DCHS1	0.0130261	0.113513
AL033530.1	0.013347	0.116249
AL117339.3	0.0133929	0.116588
RAB39B	0.013986	0.117704
GHRL	0.013986	0.117704
AP002381.2	0.013986	0.117704
MFSD14B	0.013986	0.117704
AHCYL1	0.013986	0.117704
IVNS1ABP	0.013986	0.117704
LINC01366	0.013986	0.117704
AL359397.2	0.013986	0.117704
CYRIA	0.013986	0.117704
DVL3	0.013986	0.117704
SLC5A12	0.013986	0.117704
SAMD4A	0.013986	0.117704
ARHGEF2	0.014	0.117704
HIBCH	0.013986	0.117704
FRMD6-AS1	0.014	0.117704
AC069281.2	0.013986	0.117704
PGGT1B	0.013986	0.117704
DPH5	0.013986	0.117704
PDE7A	0.013986	0.117704
AC008124.1	0.013986	0.117704
SP140	0.013986	0.117704
OSBPL1A	0.013986	0.117704
DM1-AS	0.014	0.117704
GATB	0.013986	0.117704
ATL1	0.013986	0.117704
RRP15	0.013986	0.117704
AC010329.1	0.013986	0.117704
ZNF689	0.013986	0.117704
SLC8A2	0.013986	0.117704
SUPT20H	0.013986	0.117704
RAB37	0.013986	0.117704
ATP6V1E2	0.013986	0.117704
TXNRD3	0.013986	0.117704
SBK1	0.013986	0.117704
MATN2	0.013986	0.117704
CDC42EP1	0.013986	0.117704
PPIL4	0.013986	0.117704
DRD1	0.014	0.117704
AC096647.1	0.013986	0.117704
AC135048.1	0.013986	0.117704
TIMELESS	0.013986	0.117704
CSTA	0.013986	0.117704
ESRRG	0.013986	0.117704
TNKS	0.013986	0.117704
LAPTM4A	0.013986	0.117704
KIF2C	0.013986	0.117704
SLC44A3-AS1	0.013986	0.117704
CLDN7	0.013986	0.117704
NIPAL4	0.013986	0.117704
FAM13C	0.013986	0.117704
PARP6	0.013986	0.117704
COLCA1	0.013986	0.117704
STARD9	0.013986	0.117704
ABCA17P	0.013986	0.117704
EIF3K	0.013986	0.117704
TSPAN31	0.013986	0.117704
TRUB2	0.013986	0.117704
YEATS4	0.013986	0.117704
TRIM52-AS1	0.013986	0.117704
VSIR	0.013986	0.117704
TMEM59	0.013986	0.117704
MTSS2	0.013986	0.117704
ST14	0.013986	0.117704
KCNK7	0.013986	0.117704
RARS1	0.013986	0.117704
H2BC7	0.013986	0.117704
HMCN2	0.013986	0.117704
EXOC3	0.013986	0.117704
MIOX	0.0140281	0.117881
AL357079.2	0.0140562	0.118058
Z94277.1	0.0141935	0.119152
AP004247.2	0.0142712	0.119743
LINC01786	0.0142857	0.119805
ZEB1	0.014985	0.120596
TSFM	0.014985	0.120596
MARCKS	0.014985	0.120596
AC019270.1	0.014985	0.120596
NUDT1	0.014985	0.120596
CLC	0.014985	0.120596
[truncated: 21,378 more rows]

## Sheet: timecourse DEGs - with outliers
Gene	p-val	adj. p-val
CYP4F62P	0.000999001	0.02524
EGFEM1P	0.000999001	0.02524
HPYR1	0.00100908	0.02524
OLIG2	0.000999001	0.02524
CTSE	0.000999001	0.02524
THCAT155	0.001002	0.02524
AC104809.1	0.001	0.02524
STAB2	0.000999001	0.02524
AL137857.1	0.000999001	0.02524
FCRL4	0.001001	0.02524
AL356417.3	0.000999001	0.02524
MTDHP3	0.000999001	0.02524
AC010327.4	0.001	0.02524
AC025475.1	0.000999001	0.02524
TENM1	0.000999001	0.02524
SEMG1	0.000999001	0.02524
AC020928.1	0.00100806	0.02524
SSTR3	0.000999001	0.02524
AC112491.1	0.001001	0.02524
AL161911.1	0.000999001	0.02524
AC002091.1	0.000999001	0.02524
CD79B	0.000999001	0.02524
CAGE1	0.00100301	0.02524
NHLH1	0.000999001	0.02524
AL049634.2	0.000999001	0.02524
RPH3A	0.000999001	0.02524
SDR9C7	0.001	0.02524
LINC02436	0.000999001	0.02524
AC005523.1	0.00100908	0.02524
AP005328.1	0.001002	0.02524
AC010745.2	0.001002	0.02524
LINC02649	0.000999001	0.02524
AC008894.2	0.00100806	0.02524
AP003392.3	0.000999001	0.02524
MT-TF	0.000999001	0.02524
RPS3AP5	0.00100402	0.02524
RAB39B	0.000999001	0.02524
H2AC17	0.000999001	0.02524
DHDH	0.00100908	0.02524
LINC00513	0.000999001	0.02524
POTEI	0.000999001	0.02524
Z69706.1	0.000999001	0.02524
AL160272.2	0.000999001	0.02524
AC136475.5	0.000999001	0.02524
AC135050.1	0.000999001	0.02524
AD000864.1	0.000999001	0.02524
NCR1	0.000999001	0.02524
AC021074.3	0.00100503	0.02524
HOXA1	0.000999001	0.02524
AC026333.3	0.000999001	0.02524
RN7SL121P	0.00100402	0.02524
AC034199.1	0.000999001	0.02524
CXCR5	0.000999001	0.02524
OR52K3P	0.000999001	0.02524
AC019131.2	0.001002	0.02524
AC079142.1	0.000999001	0.02524
GHRL	0.000999001	0.02524
AC106712.1	0.000999001	0.02524
LINC00528	0.000999001	0.02524
MT-TL1	0.000999001	0.02524
CFAP58-DT	0.000999001	0.02524
AC011446.2	0.000999001	0.02524
AC020922.1	0.000999001	0.02524
AL138694.1	0.000999001	0.02524
CTRC	0.000999001	0.02524
CENPA	0.000999001	0.02524
AC142381.3	0.000999001	0.02524
PYGM	0.000999001	0.02524
SLC6A13	0.000999001	0.02524
CD79A	0.000999001	0.02524
CPP	0.000999001	0.02524
ICAM2	0.000999001	0.02524
SLC10A6	0.000999001	0.02524
AL049629.2	0.000999001	0.02524
IL1A	0.000999001	0.02524
LINC00535	0.000999001	0.02524
LRRC7	0.000999001	0.02524
MPZ	0.000999001	0.02524
TNFSF8	0.000999001	0.02524
LIMD1-AS1	0.00100705	0.02524
LINC01506	0.000999001	0.02524
EHMT2-AS1	0.000999001	0.02524
SCUBE3	0.000999001	0.02524
SERPINA6	0.000999001	0.02524
AC139795.2	0.001002	0.02524
AC007032.1	0.000999001	0.02524
AL365181.2	0.000999001	0.02524
ADGRE1	0.000999001	0.02524
ACADL	0.000999001	0.02524
DHRS2	0.000999001	0.02524
AC025279.1	0.000999001	0.02524
AL671277.1	0.000999001	0.02524
FUT7	0.000999001	0.02524
IGHM	0.000999001	0.02524
KRTDAP	0.000999001	0.02524
CLEC4D	0.000999001	0.02524
TMEM202-AS1	0.000999001	0.02524
AC008736.1	0.000999001	0.02524
AC015912.3	0.000999001	0.02524
ZNF385D	0.000999001	0.02524
IL12RB2	0.001	0.02524
AL671883.2	0.000999001	0.02524
AP002490.1	0.000999001	0.02524
EIF3FP3	0.000999001	0.02524
CA4	0.000999001	0.02524
PEAK3	0.000999001	0.02524
AC116366.1	0.000999001	0.02524
AC239868.1	0.000999001	0.02524
SPIB	0.000999001	0.02524
LINC01465	0.000999001	0.02524
GTSE1	0.000999001	0.02524
TRAF3IP2-AS1	0.000999001	0.02524
BMP6	0.000999001	0.02524
AL604028.1	0.000999001	0.02524
HOTAIRM1	0.000999001	0.02524
LINC00324	0.000999001	0.02524
AC215522.2	0.000999001	0.02524
C1orf162	0.000999001	0.02524
IRX6	0.000999001	0.02524
C3orf86	0.000999001	0.02524
C19orf57	0.000999001	0.02524
AC105046.1	0.000999001	0.02524
GUCA1B	0.000999001	0.02524
SAP25	0.000999001	0.02524
AC020763.4	0.000999001	0.02524
AC074143.1	0.000999001	0.02524
AP002381.2	0.000999001	0.02524
ADAMTS1	0.000999001	0.02524
KHDC1	0.000999001	0.02524
AL356273.3	0.000999001	0.02524
ARL10	0.000999001	0.02524
ZEB1	0.000999001	0.02524
PKIA	0.000999001	0.02524
AC016027.1	0.000999001	0.02524
AL592295.6	0.000999001	0.02524
LINC00877	0.000999001	0.02524
ST20	0.000999001	0.02524
AF274858.1	0.000999001	0.02524
TCHH	0.000999001	0.02524
TAF1A	0.000999001	0.02524
UQCRFS1P1	0.000999001	0.02524
LINC00392	0.000999001	0.02524
AL109809.4	0.000999001	0.02524
LINC00707	0.000999001	0.02524
NLRP6	0.000999001	0.02524
SIGLEC9	0.000999001	0.02524
ZNF630	0.000999001	0.02524
TNFSF15	0.000999001	0.02524
RPL37P6	0.000999001	0.02524
FAM25A	0.000999001	0.02524
FAM157B	0.000999001	0.02524
GPR143	0.000999001	0.02524
FBXL22	0.000999001	0.02524
CCL20	0.000999001	0.02524
FCGR1B	0.000999001	0.02524
AC069368.1	0.000999001	0.02524
PYCARD-AS1	0.000999001	0.02524
RGL4	0.000999001	0.02524
MINCR	0.000999001	0.02524
LINC01270	0.000999001	0.02524
DNAH14	0.000999001	0.02524
AC102953.2	0.000999001	0.02524
SCNN1D	0.000999001	0.02524
GUSBP1	0.000999001	0.02524
LIPN	0.000999001	0.02524
AC040169.1	0.000999001	0.02524
KIF9-AS1	0.000999001	0.02524
AATBC	0.000999001	0.02524
FAM216A	0.000999001	0.02524
COX10-AS1	0.000999001	0.02524
SKAP1	0.000999001	0.02524
SLC10A5	0.000999001	0.02524
SDAD1P1	0.000999001	0.02524
AC074212.1	0.000999001	0.02524
AC000068.1	0.000999001	0.02524
IRAG1	0.000999001	0.02524
LINC-PINT	0.000999001	0.02524
C19orf38	0.000999001	0.02524
IZUMO4	0.000999001	0.02524
AC006449.6	0.000999001	0.02524
PRANCR	0.000999001	0.02524
ZNF563	0.000999001	0.02524
ARHGAP15	0.000999001	0.02524
SENP8	0.000999001	0.02524
AC009055.2	0.000999001	0.02524
MUC12	0.000999001	0.02524
USP46-DT	0.000999001	0.02524
CSGALNACT1	0.000999001	0.02524
SLITRK5	0.000999001	0.02524
TRIM73	0.000999001	0.02524
AC105233.4	0.000999001	0.02524
AC008014.1	0.000999001	0.02524
MEF2C	0.000999001	0.02524
AGAP2	0.000999001	0.02524
CDA	0.000999001	0.02524
ZNF782	0.000999001	0.02524
ABCB9	0.000999001	0.02524
SLC44A5	0.000999001	0.02524
TRAF3IP3	0.000999001	0.02524
ZNF14	0.000999001	0.02524
SNX10	0.000999001	0.02524
SEPSECS-AS1	0.000999001	0.02524
CPXM1	0.000999001	0.02524
DKK1	0.000999001	0.02524
ARHGAP33	0.000999001	0.02524
TMEM44-AS1	0.000999001	0.02524
VSIG10L	0.000999001	0.02524
SIGLEC14	0.000999001	0.02524
SNX20	0.000999001	0.02524
NFKBID	0.000999001	0.02524
NFE2	0.000999001	0.02524
PKN3	0.000999001	0.02524
DPEP2	0.000999001	0.02524
AC023509.1	0.000999001	0.02524
LINC02582	0.000999001	0.02524
AC090559.1	0.000999001	0.02524
AL358472.6	0.000999001	0.02524
ZNF438	0.000999001	0.02524
TIMM23B-AGAP6	0.000999001	0.02524
CD83	0.000999001	0.02524
PPP3CB-AS1	0.000999001	0.02524
CST7	0.000999001	0.02524
RNF227	0.000999001	0.02524
ZNF181	0.000999001	0.02524
ZNF681	0.000999001	0.02524
RBM26-AS1	0.000999001	0.02524
BEST1	0.000999001	0.02524
CALB1	0.000999001	0.02524
CAMK1	0.000999001	0.02524
KNL1	0.001	0.02524
ZNF772	0.000999001	0.02524
TNFSF14	0.000999001	0.02524
ZNF525	0.000999001	0.02524
TESMIN	0.000999001	0.02524
NCF1B	0.000999001	0.02524
ADGRE3	0.000999001	0.02524
XRCC3	0.000999001	0.02524
AZIN2	0.000999001	0.02524
AC021573.1	0.000999001	0.02524
AC138035.1	0.000999001	0.02524
AC008966.1	0.000999001	0.02524
QPCT	0.000999001	0.02524
SPTSSB	0.000999001	0.02524
SCARF1	0.000999001	0.02524
LAT2	0.000999001	0.02524
AC068888.1	0.000999001	0.02524
AATK	0.000999001	0.02524
MTARC2	0.000999001	0.02524
MST1	0.000999001	0.02524
HRH2	0.000999001	0.02524
GNG2	0.000999001	0.02524
LILRA5	0.000999001	0.02524
FAM189A2	0.000999001	0.02524
IL10RA	0.000999001	0.02524
CSGALNACT2	0.000999001	0.02524
ZFP14	0.000999001	0.02524
MPP1	0.000999001	0.02524
CLDN22	0.000999001	0.02524
ZEB2	0.000999001	0.02524
LTB4R2	0.000999001	0.02524
AL772307.1	0.000999001	0.02524
MOSMO	0.000999001	0.02524
TUBE1	0.000999001	0.02524
AC027117.1	0.000999001	0.02524
LUCAT1	0.000999001	0.02524
NEMP1	0.000999001	0.02524
FPGT	0.000999001	0.02524
SYNJ1	0.000999001	0.02524
NPM2	0.000999001	0.02524
PRKCA	0.000999001	0.02524
NRG4	0.000999001	0.02524
PMS1	0.000999001	0.02524
ACTR3B	0.000999001	0.02524
IVL	0.000999001	0.02524
ARL6IP6	0.000999001	0.02524
RASGRP4	0.000999001	0.02524
PELATON	0.000999001	0.02524
FAM221A	0.000999001	0.02524
AC099489.1	0.000999001	0.02524
LSAMP	0.000999001	0.02524
TRAPPC2	0.000999001	0.02524
CD300A	0.000999001	0.02524
DOK1	0.000999001	0.02524
NRG2	0.000999001	0.02524
IL18RAP	0.000999001	0.02524
PILRA	0.000999001	0.02524
NCF1C	0.000999001	0.02524
HSPA6	0.000999001	0.02524
PLA2G6	0.000999001	0.02524
AC118553.2	0.000999001	0.02524
GTF2E1	0.000999001	0.02524
NFKBIE	0.000999001	0.02524
SBSN	0.000999001	0.02524
ITGA5	0.000999001	0.02524
NDN	0.000999001	0.02524
NRBP2	0.000999001	0.02524
LST1	0.000999001	0.02524
SKAP2	0.000999001	0.02524
CD109	0.000999001	0.02524
NPNT	0.000999001	0.02524
DCUN1D4	0.000999001	0.02524
CD37	0.000999001	0.02524
SASH3	0.000999001	0.02524
CR1	0.000999001	0.02524
ZFAND4	0.000999001	0.02524
MEFV	0.001	0.02524
BEST4	0.000999001	0.02524
RGS19	0.000999001	0.02524
AL157935.2	0.000999001	0.02524
APBB1IP	0.000999001	0.02524
PHACTR1	0.000999001	0.02524
RAB8B	0.000999001	0.02524
PIK3R5	0.000999001	0.02524
TRIM47	0.000999001	0.02524
LIMD2	0.000999001	0.02524
HSD17B8	0.000999001	0.02524
ZNF319	0.000999001	0.02524
CETN3	0.000999001	0.02524
FCER1G	0.000999001	0.02524
TRIM66	0.000999001	0.02524
MESP1	0.000999001	0.02524
SPRR1A	0.000999001	0.02524
TMSB4XP4	0.000999001	0.02524
MME	0.000999001	0.02524
AL137800.1	0.000999001	0.02524
FAM161B	0.000999001	0.02524
FERMT3	0.000999001	0.02524
FGGY	0.000999001	0.02524
WAS	0.000999001	0.02524
CEP44	0.000999001	0.02524
TACC3	0.000999001	0.02524
CYTIP	0.000999001	0.02524
TMCC3	0.000999001	0.02524
RBM12B	0.000999001	0.02524
GULP1	0.000999001	0.02524
HILPDA	0.000999001	0.02524
FAM122C	0.000999001	0.02524
NFAM1	0.000999001	0.02524
CENPF	0.000999001	0.02524
RPL32P3	0.000999001	0.02524
XRRA1	0.000999001	0.02524
TSFM	0.000999001	0.02524
REEP4	0.000999001	0.02524
EGR3	0.000999001	0.02524
IL2RG	0.000999001	0.02524
THRB	0.000999001	0.02524
HIRIP3	0.000999001	0.02524
SYT17	0.000999001	0.02524
C8orf82	0.000999001	0.02524
KIAA0895	0.000999001	0.02524
DOK3	0.000999001	0.02524
VWA8	0.000999001	0.02524
ALOX5AP	0.000999001	0.02524
BMERB1	0.000999001	0.02524
ELL	0.000999001	0.02524
FPR2	0.000999001	0.02524
PRKCE	0.000999001	0.02524
ATG7	0.000999001	0.02524
MRPL11	0.000999001	0.02524
KHDC4	0.000999001	0.02524
TLR2	0.000999001	0.02524
SERTAD4	0.000999001	0.02524
SNRPE	0.000999001	0.02524
POLR2M	0.000999001	0.02524
MRPL34	0.000999001	0.02524
DYSF	0.000999001	0.02524
TMEM237	0.000999001	0.02524
PIM2	0.000999001	0.02524
LARS2	0.000999001	0.02524
CFD	0.000999001	0.02524
STRN3	0.000999001	0.02524
DBP	0.000999001	0.02524
FCAR	0.000999001	0.02524
ABT1	0.000999001	0.02524
PTGR2	0.000999001	0.02524
PFDN2	0.000999001	0.02524
PDE4B	0.000999001	0.02524
MAOB	0.000999001	0.02524
ATG16L2	0.000999001	0.02524
SIRT5	0.000999001	0.02524
ITGB1BP1	0.000999001	0.02524
ATXN7L1	0.000999001	0.02524
LSM7	0.000999001	0.02524
TAGAP	0.000999001	0.02524
RABGGTB	0.000999001	0.02524
NDE1	0.000999001	0.02524
MAP1LC3A	0.000999001	0.02524
TRIP4	0.000999001	0.02524
CHKB	0.000999001	0.02524
UXT	0.000999001	0.02524
DHRS4-AS1	0.000999001	0.02524
OSM	0.000999001	0.02524
MOCOS	0.000999001	0.02524
TIA1	0.000999001	0.02524
TYROBP	0.000999001	0.02524
TMEM120B	0.000999001	0.02524
COMMD7	0.000999001	0.02524
BID	0.000999001	0.02524
HDGFL3	0.000999001	0.02524
GMIP	0.000999001	0.02524
FOXG1	0.000999001	0.02524
NUBP1	0.000999001	0.02524
RHOG	0.000999001	0.02524
RBM27	0.000999001	0.02524
ABCB6	0.000999001	0.02524
SLA	0.000999001	0.02524
FBXO28	0.000999001	0.02524
FAM136A	0.000999001	0.02524
PRPS1	0.000999001	0.02524
DSC3	0.000999001	0.02524
CUL5	0.000999001	0.02524
COPS5	0.000999001	0.02524
ATP5MD	0.000999001	0.02524
BMP2K	0.000999001	0.02524
WIPF1	0.000999001	0.02524
SSH2	0.000999001	0.02524
GTF2B	0.000999001	0.02524
RAC2	0.000999001	0.02524
RRM2B	0.000999001	0.02524
PTPRE	0.001	0.02524
CXCR4	0.000999001	0.02524
FCHSD2	0.000999001	0.02524
DHDDS	0.000999001	0.02524
ICAM1	0.000999001	0.02524
JAML	0.000999001	0.02524
CD14	0.000999001	0.02524
NAT1	0.000999001	0.02524
PYCARD	0.000999001	0.02524
PARL	0.000999001	0.02524
PPP1R18	0.000999001	0.02524
MNT	0.000999001	0.02524
ALYREF	0.000999001	0.02524
PIK3CD	0.000999001	0.02524
DCTN3	0.000999001	0.02524
USP25	0.000999001	0.02524
UPK3BL1	0.000999001	0.02524
ADGRA3	0.000999001	0.02524
NMRAL1	0.000999001	0.02524
DAAM1	0.000999001	0.02524
SIRPA	0.000999001	0.02524
RASSF2	0.000999001	0.02524
MOB3A	0.000999001	0.02524
AK9	0.000999001	0.02524
PIAS1	0.000999001	0.02524
ISOC2	0.000999001	0.02524
DHRS7B	0.000999001	0.02524
USP33	0.000999001	0.02524
ETNK1	0.000999001	0.02524
RYK	0.000999001	0.02524
AL669831.1	0.000999001	0.02524
SH3BP5	0.000999001	0.02524
MMP25	0.000999001	0.02524
RNASE4	0.000999001	0.02524
ACBD5	0.000999001	0.02524
IL6R	0.000999001	0.02524
ARNT	0.000999001	0.02524
PHF1	0.000999001	0.02524
MFSD12	0.000999001	0.02524
LSM14B	0.000999001	0.02524
CLCA4	0.000999001	0.02524
ANKZF1	0.000999001	0.02524
SSBP2	0.000999001	0.02524
NFKB2	0.000999001	0.02524
SLC25A11	0.000999001	0.02524
SAMM50	0.000999001	0.02524
DOP1A	0.000999001	0.02524
NAGLU	0.000999001	0.02524
TIMMDC1	0.000999001	0.02524
GTF2IRD2B	0.000999001	0.02524
RING1	0.000999001	0.02524
IL1B	0.000999001	0.02524
PEX2	0.000999001	0.02524
PSMA2	0.000999001	0.02524
TRMT112	0.000999001	0.02524
STK10	0.000999001	0.02524
USP53	0.000999001	0.02524
POLR2C	0.000999001	0.02524
TSEN34	0.000999001	0.02524
SAP30L	0.000999001	0.02524
SLC25A24	0.000999001	0.02524
CSF2RB	0.000999001	0.02524
SPI1	0.000999001	0.02524
SPART	0.000999001	0.02524
FAM157A	0.000999001	0.02524
NINJ1	0.000999001	0.02524
ZNF33B	0.000999001	0.02524
PNISR	0.000999001	0.02524
TSPYL4	0.000999001	0.02524
SHOC2	0.000999001	0.02524
CFAP410	0.000999001	0.02524
ATP6V1D	0.000999001	0.02524
TSTD1	0.000999001	0.02524
CALCOCO2	0.000999001	0.02524
ADAM8	0.000999001	0.02524
RCBTB1	0.000999001	0.02524
CD200R1	0.000999001	0.02524
TMEM50B	0.000999001	0.02524
TMEM9	0.000999001	0.02524
XPO7	0.000999001	0.02524
PSPC1	0.000999001	0.02524
TMPRSS11D	0.000999001	0.02524
CCL28	0.000999001	0.02524
ZFAND6	0.000999001	0.02524
PTAFR	0.000999001	0.02524
SLC25A4	0.000999001	0.02524
RARA	0.000999001	0.02524
KDM4B	0.000999001	0.02524
RAPGEF2	0.000999001	0.02524
UBE2N	0.000999001	0.02524
EHMT1	0.000999001	0.02524
EVA1C	0.000999001	0.02524
TMEM230	0.000999001	0.02524
UBE2K	0.000999001	0.02524
PRPS2	0.000999001	0.02524
GNAL	0.000999001	0.02524
BCL2A1	0.000999001	0.02524
GSK3A	0.000999001	0.02524
MUC21	0.000999001	0.02524
SYBU	0.000999001	0.02524
FAM177A1	0.000999001	0.02524
ELAVL1	0.000999001	0.02524
TXNL1	0.000999001	0.02524
HSD17B13	0.000999001	0.02524
MT-ND6	0.000999001	0.02524
MGST2	0.000999001	0.02524
VPS39	0.000999001	0.02524
UPF3A	0.000999001	0.02524
GTF3A	0.000999001	0.02524
PITPNM3	0.000999001	0.02524
CEP350	0.000999001	0.02524
ATRAID	0.000999001	0.02524
PDE4DIP	0.000999001	0.02524
PSME3IP1	0.000999001	0.02524
ACP1	0.000999001	0.02524
MX2	0.000999001	0.02524
DMTN	0.000999001	0.02524
TES	0.000999001	0.02524
CCDC125	0.000999001	0.02524
PREX1	0.000999001	0.02524
SAMD9	0.000999001	0.02524
TOX4	0.000999001	0.02524
TOR1AIP1	0.000999001	0.02524
PLAUR	0.000999001	0.02524
FCGR2A	0.000999001	0.02524
FPR1	0.000999001	0.02524
PPP5C	0.000999001	0.02524
PSMC4	0.000999001	0.02524
SLC39A1	0.000999001	0.02524
ATP6V1F	0.000999001	0.02524
RAB18	0.000999001	0.02524
PLP2	0.000999001	0.02524
HDAC2	0.000999001	0.02524
NFIA	0.000999001	0.02524
COTL1	0.000999001	0.02524
ATF6	0.000999001	0.02524
PFKFB3	0.000999001	0.02524
PEAK1	0.000999001	0.02524
SLC25A37	0.000999001	0.02524
RNF11	0.000999001	0.02524
ELK3	0.000999001	0.02524
RPA1	0.000999001	0.02524
ARFGEF2	0.000999001	0.02524
ITGAX	0.000999001	0.02524
ESRRA	0.000999001	0.02524
BDH1	0.000999001	0.02524
IARS1	0.000999001	0.02524
NR1D2	0.000999001	0.02524
AK2	0.000999001	0.02524
CENPBD1P1	0.000999001	0.02524
DCAF8	0.000999001	0.02524
BCL3	0.000999001	0.02524
TMEM219	0.000999001	0.02524
PLEKHA5	0.000999001	0.02524
GPBP1	0.000999001	0.02524
ZMAT2	0.000999001	0.02524
MYADM	0.000999001	0.02524
EHD1	0.000999001	0.02524
PPIF	0.000999001	0.02524
RILPL2	0.000999001	0.02524
CENPB	0.000999001	0.02524
CIR1	0.000999001	0.02524
IL1RN	0.000999001	0.02524
LSM14A	0.000999001	0.02524
GNG5	0.000999001	0.02524
RBBP7	0.000999001	0.02524
MFSD1	0.000999001	0.02524
RAD21	0.000999001	0.02524
MAPK15	0.000999001	0.02524
SLC2A3	0.000999001	0.02524
TAF7	0.000999001	0.02524
SATB1	0.000999001	0.02524
CTDNEP1	0.000999001	0.02524
AGPAT2	0.000999001	0.02524
PSMC3	0.000999001	0.02524
PSMF1	0.000999001	0.02524
SSBP3	0.000999001	0.02524
C5AR1	0.000999001	0.02524
TOB2	0.000999001	0.02524
AKT2	0.000999001	0.02524
SH3BGRL3	0.000999001	0.02524
MFSD14B	0.000999001	0.02524
PSMD4	0.000999001	0.02524
SAMD4B	0.000999001	0.02524
TPRG1L	0.000999001	0.02524
SUPT16H	0.000999001	0.02524
AP1M2	0.000999001	0.02524
RB1CC1	0.000999001	0.02524
TMEM50A	0.000999001	0.02524
ERLIN2	0.000999001	0.02524
GCC2	0.000999001	0.02524
CCT8	0.000999001	0.02524
EIF2S2	0.000999001	0.02524
TOP1	0.000999001	0.02524
PIAS3	0.000999001	0.02524
PSME4	0.000999001	0.02524
PSMD3	0.000999001	0.02524
PRKAR2A	0.000999001	0.02524
MBOAT7	0.000999001	0.02524
CIPC	0.000999001	0.02524
AAMP	0.000999001	0.02524
NFKBIA	0.000999001	0.02524
CTBP1	0.000999001	0.02524
UBE2Z	0.000999001	0.02524
OPTN	0.000999001	0.02524
NSFL1C	0.000999001	0.02524
CTBP2	0.000999001	0.02524
TRIOBP	0.000999001	0.02524
STIP1	0.000999001	0.02524
LAPTM5	0.000999001	0.02524
MXD1	0.000999001	0.02524
SRSF1	0.000999001	0.02524
PSMD8	0.000999001	0.02524
CCT3	0.000999001	0.02524
GPBP1L1	0.000999001	0.02524
DTX2	0.000999001	0.02524
PDPK1	0.000999001	0.02524
HSPA4	0.000999001	0.02524
PRKCD	0.000999001	0.02524
CBX5	0.000999001	0.02524
RAB10	0.000999001	0.02524
RNH1	0.000999001	0.02524
NAP1L4	0.000999001	0.02524
PPM1G	0.000999001	0.02524
AHCYL1	0.000999001	0.02524
RAB6A	0.000999001	0.02524
EIF3D	0.000999001	0.02524
KHDRBS1	0.000999001	0.02524
MAZ	0.000999001	0.02524
SREBF1	0.000999001	0.02524
WBP2	0.000999001	0.02524
RAB5C	0.000999001	0.02524
KHSRP	0.000999001	0.02524
AUTS2	0.000999001	0.02524
PDXK	0.000999001	0.02524
RAB5B	0.000999001	0.02524
C1orf43	0.000999001	0.02524
YME1L1	0.000999001	0.02524
TRIR	0.000999001	0.02524
STING1	0.000999001	0.02524
BCAP31	0.000999001	0.02524
RPL38	0.000999001	0.02524
BCL6	0.000999001	0.02524
MUC5B	0.000999001	0.02524
CCT7	0.000999001	0.02524
CHMP2A	0.000999001	0.02524
GTF2I	0.000999001	0.02524
TRIM28	0.000999001	0.02524
TLN1	0.000999001	0.02524
GNA11	0.000999001	0.02524
STAU1	0.000999001	0.02524
VAPA	0.000999001	0.02524
CSF3R	0.000999001	0.02524
ZFP36	0.000999001	0.02524
MARCKS	0.000999001	0.02524
DDOST	0.000999001	0.02524
IVNS1ABP	0.000999001	0.02524
COPG1	0.000999001	0.02524
B3GNT7	0.000999001	0.02524
EPB41L1	0.000999001	0.02524
PDIA4	0.000999001	0.02524
PRRC2A	0.000999001	0.02524
GSR	0.000999001	0.02524
USP22	0.000999001	0.02524
KRT6A	0.000999001	0.02524
SFPQ	0.000999001	0.02524
MORF4L1	0.000999001	0.02524
LITAF	0.000999001	0.02524
ATP6V0C	0.000999001	0.02524
SF3B2	0.000999001	0.02524
RAB7A	0.000999001	0.02524
ATP5F1A	0.000999001	0.02524
ZFP36L1	0.000999001	0.02524
ARF1	0.000999001	0.02524
SEPTIN9	0.000999001	0.02524
HSP90B1	0.000999001	0.02524
SPINT2	0.000999001	0.02524
CXCL8	0.000999001	0.02524
NAMPT	0.000999001	0.02524
CTNNA1	0.000999001	0.02524
MTATP6P1	0.000999001	0.02524
FTL	0.000999001	0.02524
MUC1	0.000999001	0.02524
FTH1	0.000999001	0.02524
AC004678.1	0.00101215	0.0252448
AC017104.2	0.00101112	0.0252448
CLDN25	0.00101523	0.0252757
AL662797.1	0.00101626	0.0252757
AC025165.2	0.00101937	0.0252815
SCGB1B2P	0.00101833	0.0252815
AL513210.2	0.00102249	0.0253233
AP001107.2	0.00104167	0.0257618
AP003717.1	0.00104384	0.0257794
XIAPP2	0.0010627	0.0262083
AC136469.2	0.00107181	0.0263591
AC005394.2	0.00107066	0.0263591
ANXA2P2	0.00107643	0.0264356
AC005726.2	0.00108225	0.0265416
C10orf82	0.00111732	0.0273634
AL662907.3	0.00123916	0.0303051
AC113348.3	0.00127877	0.0312305
NACA2	0.00145349	0.0354482
AC073861.1	0.00159744	0.0389051
CAMK1G	0.001998	0.0389457
AL391832.3	0.001998	0.0389457
AC005050.3	0.001998	0.0389457
AL133163.1	0.001998	0.0389457
RN7SL368P	0.002	0.0389457
AC018362.1	0.001998	0.0389457
AC002091.2	0.001998	0.0389457
CLEC17A	0.001998	0.0389457
AL645728.2	0.001998	0.0389457
AC005622.1	0.001998	0.0389457
DSCAM-AS1	0.001998	0.0389457
CR392000.1	0.001998	0.0389457
AC092053.2	0.001998	0.0389457
AC097374.1	0.001998	0.0389457
RPL15P3	0.001998	0.0389457
LINC01366	0.001998	0.0389457
IL10RB-DT	0.001998	0.0389457
AL137803.1	0.001998	0.0389457
AC009093.10	0.001998	0.0389457
NR2F1	0.001998	0.0389457
AP002008.2	0.001998	0.0389457
SLC2A14	0.001998	0.0389457
AC104695.2	0.001998	0.0389457
PTGER4P2-CDK2AP2P2	0.001998	0.0389457
AC136475.3	0.001998	0.0389457
ADAMTSL4-AS1	0.001998	0.0389457
AC092053.1	0.001998	0.0389457
RFX3-AS1	0.001998	0.0389457
NFE4	0.001998	0.0389457
PIMREG	0.001998	0.0389457
KRT18P59	0.001998	0.0389457
AC021092.1	0.001998	0.0389457
CCDC150	0.001998	0.0389457
NRROS	0.002	0.0389457
SOX9-AS1	0.002	0.0389457
CD8B2	0.001998	0.0389457
AC016590.4	0.001998	0.0389457
C12orf54	0.001998	0.0389457
VWDE	0.001998	0.0389457
AC092691.1	0.001998	0.0389457
LINC02560	0.001998	0.0389457
TMEM88	0.001998	0.0389457
OLFM2	0.001998	0.0389457
SCART1	0.001998	0.0389457
CBX3P2	0.001998	0.0389457
POM121B	0.001998	0.0389457
AC123912.4	0.001998	0.0389457
AC006557.6	0.001998	0.0389457
DNAH17	0.001998	0.0389457
AC016831.6	0.001998	0.0389457
NLRC4	0.001998	0.0389457
AP002807.1	0.001998	0.0389457
RNF222	0.001998	0.0389457
H2BC11	0.001998	0.0389457
AC099521.2	0.001998	0.0389457
TLR7	0.001998	0.0389457
MEX3A	0.001998	0.0389457
UBE2C	0.001998	0.0389457
HK3	0.001998	0.0389457
GRK5	0.001998	0.0389457
NINJ2	0.001998	0.0389457
LINC02887	0.001998	0.0389457
MYBL2	0.001998	0.0389457
SIGLEC5	0.001998	0.0389457
LILRA1	0.002	0.0389457
RGS18	0.001998	0.0389457
CD48	0.001998	0.0389457
AL132780.3	0.001998	0.0389457
ELMO1	0.001998	0.0389457
JPH1	0.001998	0.0389457
CAV1	0.001998	0.0389457
RHOH	0.001998	0.0389457
EREG	0.001998	0.0389457
POU2F2	0.001998	0.0389457
DTX2P1	0.001998	0.0389457
SMARCD3	0.001998	0.0389457
CSF1	0.001998	0.0389457
NHSL2	0.001998	0.0389457
NLRP3	0.001998	0.0389457
SH2B2	0.001998	0.0389457
EPHB1	0.001998	0.0389457
ARID3A	0.001998	0.0389457
EVI2A	0.001998	0.0389457
PARVG	0.001998	0.0389457
LILRA6	0.001998	0.0389457
MTHFS	0.001998	0.0389457
AL627309.6	0.001998	0.0389457
RHCG	0.001998	0.0389457
FCN1	0.001998	0.0389457
TBXAS1	0.001998	0.0389457
LILRA2	0.001998	0.0389457
ITGAM	0.001998	0.0389457
PLK3	0.001998	0.0389457
ANLN	0.001998	0.0389457
SIGLEC10	0.001998	0.0389457
CDC42EP2	0.001998	0.0389457
TSPAN11	0.001998	0.0389457
KIF21B	0.002	0.0389457
AIF1	0.001998	0.0389457
RUBCNL	0.001998	0.0389457
SERPINB9	0.001998	0.0389457
C16orf89	0.001998	0.0389457
JAK3	0.001998	0.0389457
GCSH	0.001998	0.0389457
SULF1	0.001998	0.0389457
CD93	0.001998	0.0389457
GATM	0.001998	0.0389457
IGSF6	0.001998	0.0389457
SNCA	0.001998	0.0389457
KRT16	0.001998	0.0389457
PLPPR2	0.001998	0.0389457
PGGHG	0.001998	0.0389457
SIRPB1	0.001998	0.0389457
NCF4	0.001998	0.0389457
DSG3	0.001998	0.0389457
PKIB	0.001998	0.0389457
THEMIS2	0.001998	0.0389457
ARHGAP9	0.001998	0.0389457
CNFN	0.001998	0.0389457
NCF1	0.001998	0.0389457
SAMSN1	0.001998	0.0389457
CD53	0.001998	0.0389457
FFAR2	0.001998	0.0389457
RIN3	0.001998	0.0389457
ADGRE2	0.001998	0.0389457
HHLA1	0.001998	0.0389457
TLR4	0.001998	0.0389457
AKIRIN2	0.001998	0.0389457
DGUOK	0.001998	0.0389457
HCK	0.001998	0.0389457
FSCN1	0.001998	0.0389457
FCGR3A	0.001998	0.0389457
CYTH4	0.001998	0.0389457
NSMAF	0.001998	0.0389457
PECAM1	0.001998	0.0389457
PLCB2	0.001998	0.0389457
CXCR1	0.001998	0.0389457
ICAM3	0.001998	0.0389457
LUC7L2	0.001998	0.0389457
PRKAR2B	0.001998	0.0389457
CYRIB	0.001998	0.0389457
ATXN1	0.001998	0.0389457
AMPD2	0.001998	0.0389457
SLC11A1	0.001998	0.0389457
PEX26	0.001998	0.0389457
PPP1R10	0.001998	0.0389457
AL161431.1	0.001998	0.0389457
TLE3	0.001998	0.0389457
RASSF5	0.002	0.0389457
SPRR1B	0.001998	0.0389457
MAPK1IP1L	0.001998	0.0389457
ITGB2	0.001998	0.0389457
PLEK	0.001998	0.0389457
KIAA2013	0.001998	0.0389457
PNRC1	0.001998	0.0389457
BPNT2	0.001998	0.0389457
DGKZ	0.001998	0.0389457
GNG12	0.001998	0.0389457
HIF1A	0.001998	0.0389457
CS	0.001998	0.0389457
PTGS2	0.001998	0.0389457
SFN	0.001998	0.0389457
LRPAP1	0.001998	0.0389457
SERPINA1	0.001998	0.0389457
SBNO2	0.001998	0.0389457
KDM6B	0.001998	0.0389457
RGS2	0.001998	0.0389457
NANS	0.001998	0.0389457
KDM2A	0.001998	0.0389457
ERP29	0.001998	0.0389457
RAB11B	0.001998	0.0389457
TNIP1	0.001998	0.0389457
SUPT5H	0.001998	0.0389457
SEC14L1	0.001998	0.0389457
AP2M1	0.001998	0.0389457
PPP1R15A	0.001998	0.0389457
CSNK1A1	0.001998	0.0389457
H1-0	0.001998	0.0389457
PPL	0.001998	0.0389457
MT-ND4L	0.001998	0.0389457
MT-RNR2	0.001998	0.0389457
AC079841.2	0.00201005	0.0389688
AL645939.1	0.00200401	0.0389688
MAPRE3-AS1	0.00201005	0.0389688
AL049840.4	0.00200803	0.0389688
AC126283.1	0.00201816	0.039083
AC124068.1	0.0020284	0.0391949
AC009084.2	0.0020284	0.0391949
USP12-AS2	0.00203252	0.0392314
OR2M3	0.00208117	0.0401263
AC097382.2	0.00209424	0.0403342
C9orf106	0.00218341	0.0419596
MTATP8P1	0.00218341	0.0419596
AC113137.1	0.00218818	0.0420055
AC141586.3	0.00224719	0.0430912
DRAXIN	0.00225989	0.0432874
NACA4P	0.00249377	0.0477153
AC106739.1	0.002997	0.0509189
AL021978.1	0.002997	0.0509189
RCCD1-AS1	0.002997	0.0509189
AL121820.3	0.003	0.0509189
GFI1B	0.003	0.0509189
ELAVL2	0.002997	0.0509189
MAP1LC3B2	0.003	0.0509189
BX255923.2	0.002997	0.0509189
AL391825.1	0.002997	0.0509189
THEG	0.002997	0.0509189
ARG1	0.002997	0.0509189
RN7SL531P	0.002997	0.0509189
AC096667.1	0.002997	0.0509189
RFX5-AS1	0.002997	0.0509189
RPS3AP20	0.003	0.0509189
AC145207.2	0.003	0.0509189
AC123912.2	0.002997	0.0509189
KIF26B-AS1	0.002997	0.0509189
ITLN1	0.002997	0.0509189
LINC02617	0.002997	0.0509189
SLC39A2	0.002997	0.0509189
AC004678.2	0.00287356	0.0509189
ORM1	0.002997	0.0509189
PNPLA1	0.002997	0.0509189
SPDYA	0.002997	0.0509189
ZNF114	0.002997	0.0509189
AL592429.1	0.002997	0.0509189
MGAM2	0.002997	0.0509189
CXorf21	0.002997	0.0509189
AL365259.1	0.002997	0.0509189
NLGN3	0.002997	0.0509189
LINC01671	0.002997	0.0509189
AL117378.1	0.002997	0.0509189
RNF212	0.002997	0.0509189
SLC24A4	0.002997	0.0509189
AL359397.2	0.002997	0.0509189
AC008105.3	0.002997	0.0509189
SDR42E2	0.002997	0.0509189
AURKB	0.002997	0.0509189
SCN1B	0.002997	0.0509189
DNA2	0.002997	0.0509189
AC008517.1	0.002997	0.0509189
AP001267.3	0.002997	0.0509189
FGD5	0.002997	0.0509189
IL36G	0.002997	0.0509189
PIEZO2	0.003	0.0509189
AC004687.1	0.003	0.0509189
CAMK2N1	0.002997	0.0509189
LIN7A	0.002997	0.0509189
OLR1	0.002997	0.0509189
AC005192.1	0.002997	0.0509189
SIRPB2	0.002997	0.0509189
ITM2A	0.002997	0.0509189
SH2D3C	0.002997	0.0509189
RNASE7	0.002997	0.0509189
AOAH	0.002997	0.0509189
SCN4B	0.002997	0.0509189
ADAM19	0.002997	0.0509189
NMU	0.002997	0.0509189
TLR8	0.002997	0.0509189
AC020916.1	0.002997	0.0509189
C5AR2	0.003	0.0509189
IL1R2	0.002997	0.0509189
CHDH	0.002997	0.0509189
SLC7A5	0.002997	0.0509189
LACC1	0.002997	0.0509189
POU2AF1	0.002997	0.0509189
IL16	0.002997	0.0509189
TOP2A	0.002997	0.0509189
FEN1	0.002997	0.0509189
HPSE	0.002997	0.0509189
SLC9A6	0.002997	0.0509189
LARP6	0.002997	0.0509189
C6orf120	0.003	0.0509189
PIK3AP1	0.002997	0.0509189
ASAP1	0.002997	0.0509189
DHX34	0.002997	0.0509189
ALOX5	0.002997	0.0509189
PDLIM7	0.002997	0.0509189
LILRB3	0.002997	0.0509189
KIAA0040	0.002997	0.0509189
A2M	0.002997	0.0509189
MAST3	0.002997	0.0509189
COL28A1	0.002997	0.0509189
ARHGAP45	0.002997	0.0509189
QKI	0.002997	0.0509189
C1QC	0.002997	0.0509189
ARHGAP30	0.002997	0.0509189
MAN2A2	0.002997	0.0509189
EVI2B	0.002997	0.0509189
ARHGAP26	0.002997	0.0509189
GGA1	0.002997	0.0509189
LAD1	0.002997	0.0509189
H2AC19	0.002997	0.0509189
ITGA6	0.002997	0.0509189
C15orf39	0.002997	0.0509189
LYPD3	0.002997	0.0509189
PELI1	0.002997	0.0509189
SMCHD1	0.002997	0.0509189
MAP4K4	0.002997	0.0509189
MAP7D1	0.002997	0.0509189
IST1	0.002997	0.0509189
MAPK3	0.002997	0.0509189
STK40	0.002997	0.0509189
FOS	0.002997	0.0509189
MTND2P28	0.002997	0.0509189
CLTA	0.002997	0.0509189
YWHAQ	0.002997	0.0509189
MIDN	0.002997	0.0509189
GNAI2	0.002997	0.0509189
RNF213	0.002997	0.0509189
CNBP	0.002997	0.0509189
NPTN	0.002997	0.0509189
TXN	0.002997	0.0509189
CA12	0.002997	0.0509189
SPRR3	0.002997	0.0509189
MT-ND3	0.002997	0.0509189
AC021087.1	0.00301508	0.0511254
AC011773.4	0.0030426	0.0515424
AC005972.3	0.00306122	0.0518081
AC097713.2	0.00320513	0.0541913
AL160408.2	0.00339367	0.0573239
AC073195.1	0.00347222	0.0585946
AC140481.3	0.003996	0.0601162
AL160408.3	0.004	0.0601162
PNOC	0.003996	0.0601162
JAM2	0.003996	0.0601162
MTND5P32	0.003996	0.0601162
RPS3AP47	0.00398406	0.0601162
AL118508.3	0.003996	0.0601162
AL136988.1	0.00369458	0.0601162
AC000123.2	0.003996	0.0601162
AC019155.2	0.003996	0.0601162
HSP90AA3P	0.004	0.0601162
ISM2	0.003996	0.0601162
LINC00540	0.003996	0.0601162
AC005280.2	0.003996	0.0601162
GOLGA6L3	0.003996	0.0601162
AL035409.2	0.003996	0.0601162
PCDH18	0.003996	0.0601162
SNHG22	0.003996	0.0601162
UBBP4	0.003996	0.0601162
SEZ6	0.003996	0.0601162
AJ003147.2	0.003996	0.0601162
TKTL1	0.003996	0.0601162
MGAT4C	0.003996	0.0601162
RPL21P28	0.00376884	0.0601162
AC110995.1	0.003996	0.0601162
AC091073.1	0.003996	0.0601162
AL117335.1	0.003996	0.0601162
OGDHL	0.003996	0.0601162
RN7SL602P	0.004	0.0601162
KHDRBS2	0.003996	0.0601162
BX005266.2	0.003996	0.0601162
CACNA1E	0.003996	0.0601162
AC005280.3	0.004	0.0601162
C12orf56	0.003996	0.0601162
MYBL1	0.003996	0.0601162
TMEM26	0.003996	0.0601162
KRT89P	0.003996	0.0601162
GSEC	0.003996	0.0601162
CLDN17	0.003996	0.0601162
RPL14P1	0.003996	0.0601162
AC009005.1	0.003996	0.0601162
NPR3	0.003996	0.0601162
TMEM119	0.003996	0.0601162
MESP2	0.003996	0.0601162
CMTM1	0.003996	0.0601162
SLC5A9	0.003996	0.0601162
FPGT-TNNI3K	0.003996	0.0601162
YJEFN3	0.003996	0.0601162
Z97192.1	0.003996	0.0601162
SNAI3	0.003996	0.0601162
AC010624.3	0.003996	0.0601162
SPC24	0.003996	0.0601162
BTK	0.003996	0.0601162
CD209	0.003996	0.0601162
SIGLEC1	0.004	0.0601162
HHEX	0.003996	0.0601162
GAPT	0.003996	0.0601162
ETV4	0.003996	0.0601162
MFAP2	0.003996	0.0601162
ZNF135	0.003996	0.0601162
ITGB2-AS1	0.003996	0.0601162
RASGRP2	0.003996	0.0601162
MELK	0.003996	0.0601162
TAGLN3	0.003996	0.0601162
AL139246.5	0.003996	0.0601162
SPINK7	0.003996	0.0601162
CMTM2	0.003996	0.0601162
GPR132	0.003996	0.0601162
CYRIA	0.003996	0.0601162
RNF223	0.003996	0.0601162
CLEC4E	0.003996	0.0601162
LTB	0.003996	0.0601162
WASL-DT	0.003996	0.0601162
GNG4	0.003996	0.0601162
UNC13D	0.003996	0.0601162
GEN1	0.003996	0.0601162
TMEM243	0.003996	0.0601162
DDIT3	0.003996	0.0601162
HPCAL1	0.003996	0.0601162
DSC2	0.003996	0.0601162
SLC15A3	0.003996	0.0601162
LILRB2	0.003996	0.0601162
UQCC2	0.003996	0.0601162
KRT6B	0.003996	0.0601162
ARHGAP4	0.003996	0.0601162
C1QA	0.003996	0.0601162
SNED1	0.003996	0.0601162
CSRP2	0.003996	0.0601162
PLXNC1	0.003996	0.0601162
PIGU	0.004	0.0601162
TFAM	0.003996	0.0601162
GCA	0.003996	0.0601162
TMEM178B	0.003996	0.0601162
ATG12	0.003996	0.0601162
SPRR2D	0.003996	0.0601162
CLEC7A	0.003996	0.0601162
ITPRIP	0.003996	0.0601162
H1-2	0.003996	0.0601162
POC1B	0.003996	0.0601162
LRRK2	0.003996	0.0601162
MSRB1	0.003996	0.0601162
RABGEF1	0.003996	0.0601162
ABTB1	0.003996	0.0601162
AP3M1	0.003996	0.0601162
SH3BP2	0.003996	0.0601162
ZDHHC18	0.003996	0.0601162
CTNNAL1	0.003996	0.0601162
VNN2	0.003996	0.0601162
IWS1	0.003996	0.0601162
CORO1A	0.003996	0.0601162
CD68	0.003996	0.0601162
CXCR2	0.003996	0.0601162
NCF2	0.003996	0.0601162
MNDA	0.003996	0.0601162
JMJD1C	0.003996	0.0601162
MAP1LC3B	0.003996	0.0601162
DVL3	0.003996	0.0601162
TCIRG1	0.003996	0.0601162
C11orf58	0.003996	0.0601162
VASP	0.003996	0.0601162
XPO6	0.004	0.0601162
SCP2	0.003996	0.0601162
LSP1	0.003996	0.0601162
MTCH1	0.003996	0.0601162
LRRK1	0.003996	0.0601162
FBRS	0.003996	0.0601162
PIGT	0.003996	0.0601162
MX1	0.003996	0.0601162
METTL15P1	0.00400802	0.0601339
AC040162.3	0.00400802	0.0601339
UNC93B3	0.00417973	0.0626567
LINC00485	0.00422833	0.0633313
AC025682.1	0.00431499	0.0645744
TCF23	0.00447928	0.066976
HOXA5	0.004995	0.0685269
NCR3	0.004995	0.0685269
LINC01471	0.004995	0.0685269
SENCR	0.004995	0.0685269
LINC00514	0.004995	0.0685269
AC112496.1	0.004995	0.0685269
FCRL5	0.004995	0.0685269
AC019270.1	0.004995	0.0685269
OR7E37P	0.004995	0.0685269
TAC3	0.004995	0.0685269
AC010655.2	0.005	0.0685269
AL138963.3	0.004995	0.0685269
ABCA9	0.004995	0.0685269
C9orf139	0.004995	0.0685269
SNAI1	0.004995	0.0685269
PDE2A	0.004995	0.0685269
TMEM272	0.004995	0.0685269
GUSBP3	0.004995	0.0685269
AC006213.6	0.005	0.0685269
CKLF-CMTM1	0.004995	0.0685269
COL23A1	0.004995	0.0685269
CNGA1	0.004995	0.0685269
AC025171.3	0.004995	0.0685269
SLC5A12	0.004995	0.0685269
MTCO2P12	0.004995	0.0685269
CSPG5	0.004995	0.0685269
SIGLEC7	0.004995	0.0685269
NPIPB7	0.004995	0.0685269
ANKRD33B	0.004995	0.0685269
AL035420.3	0.004995	0.0685269
PBK	0.004995	0.0685269
MST1L	0.004995	0.0685269
PAQR6	0.004995	0.0685269
OSCAR	0.004995	0.0685269
U62317.3	0.004995	0.0685269
AP002761.3	0.004995	0.0685269
NEURL1	0.004995	0.0685269
PRDM5	0.004995	0.0685269
IL1RL2	0.004995	0.0685269
AC044860.1	0.004995	0.0685269
NDNF	0.004995	0.0685269
CENPE	0.004995	0.0685269
MGC32805	0.004995	0.0685269
BTNL8	0.004995	0.0685269
LINC00240	0.004995	0.0685269
FCGR1A	0.004995	0.0685269
CENPW	0.004995	0.0685269
YBX2	0.004995	0.0685269
AL365181.3	0.004995	0.0685269
ADAMDEC1	0.004995	0.0685269
CENPP	0.004995	0.0685269
CENPK	0.004995	0.0685269
TENT5B	0.004995	0.0685269
ABTB2	0.004995	0.0685269
FER1L5	0.004995	0.0685269
MXD3	0.004995	0.0685269
FOXM1	0.004995	0.0685269
TPX2	0.004995	0.0685269
PLA2G4F	0.004995	0.0685269
RFLNB	0.004995	0.0685269
WASH7P	0.004995	0.0685269
LRRC25	0.004995	0.0685269
SAMD4A	0.004995	0.0685269
NUDT1	0.004995	0.0685269
PLB1	0.004995	0.0685269
C12orf65	0.004995	0.0685269
CHI3L1	0.004995	0.0685269
CATSPERD	0.004995	0.0685269
ARHGAP25	0.004995	0.0685269
FGF14	0.004995	0.0685269
VBP1	0.004995	0.0685269
ANKRD44-AS1	0.004995	0.0685269
HDAC4	0.004995	0.0685269
ARL4C	0.004995	0.0685269
CRBN	0.004995	0.0685269
ANOS1	0.004995	0.0685269
PRAF2	0.004995	0.0685269
DBT	0.004995	0.0685269
PPP1R3B	0.004995	0.0685269
SLC16A7	0.004995	0.0685269
CYB561D1	0.004995	0.0685269
IL1RAP	0.004995	0.0685269
SMN2	0.004995	0.0685269
SLC9A3	0.004995	0.0685269
PTGFR	0.004995	0.0685269
ISG20	0.004995	0.0685269
MAP3K13	0.004995	0.0685269
SNRPC	0.004995	0.0685269
HERC6	0.004995	0.0685269
TXN2	0.004995	0.0685269
FBXW4	0.004995	0.0685269
CSRNP1	0.004995	0.0685269
RNF19B	0.004995	0.0685269
SEC14L3	0.004995	0.0685269
EHBP1L1	0.004995	0.0685269
MAP2K3	0.004995	0.0685269
ARRB2	0.004995	0.0685269
ZNF185	0.004995	0.0685269
GDI1	0.005	0.0685269
BECN1	0.004995	0.0685269
DHX9	0.004995	0.0685269
CYBA	0.004995	0.0685269
LYN	0.004995	0.0685269
DUSP1	0.004995	0.0685269
RPL27A	0.004995	0.0685269
PERP	0.004995	0.0685269
MT-ATP8	0.004995	0.0685269
AC021739.2	0.00501505	0.0686796
LINC02540	0.00504032	0.068972
AC005775.1	0.0054407	0.0743929
GAS5-AS1	0.00547445	0.0747962
POTEJ	0.00599401	0.0759996
CLC	0.00601202	0.0759996
IL22RA2	0.00599401	0.0759996
LINC02631	0.00599401	0.0759996
TRIM40	0.00599401	0.0759996
KIF26A	0.00600601	0.0759996
AC116353.6	0.00599401	0.0759996
MPP4	0.00601202	0.0759996
YWHAEP1	0.00599401	0.0759996
YWHABP2	0.00599401	0.0759996
FAM209A	0.006	0.0759996
RPS27AP16	0.00560538	0.0759996
AC011921.1	0.00599401	0.0759996
AL773545.3	0.00599401	0.0759996
TMSB4XP6	0.006	0.0759996
LINC02798	0.00599401	0.0759996
FAM180A	0.00599401	0.0759996
HTR7	0.00599401	0.0759996
CHGB	0.00599401	0.0759996
ZDHHC19	0.00599401	0.0759996
AL160314.2	0.00557414	0.0759996
AC233723.1	0.00600601	0.0759996
LINC02484	0.00599401	0.0759996
ARHGAP42-AS1	0.00599401	0.0759996
AC079781.2	0.00599401	0.0759996
CENPI	0.00599401	0.0759996
PTX3	0.00599401	0.0759996
SCG3	0.00599401	0.0759996
DAB1	0.00599401	0.0759996
PCDHGA5	0.006	0.0759996
ADAMTS4	0.00599401	0.0759996
THBS4	0.00599401	0.0759996
PGAM1P8	0.00599401	0.0759996
AL391832.2	0.00599401	0.0759996
AC138207.8	0.00600601	0.0759996
KIF14	0.006	0.0759996
AC092117.1	0.00599401	0.0759996
PGLYRP1	0.00599401	0.0759996
AC020911.2	0.00599401	0.0759996
TM6SF1	0.00599401	0.0759996
AC092164.1	0.00599401	0.0759996
AC083862.1	0.00599401	0.0759996
KIF18B	0.00599401	0.0759996
IL1RL1	0.00599401	0.0759996
GNG7	0.00599401	0.0759996
CACNA1H	0.00599401	0.0759996
CLEC4A	0.00599401	0.0759996
AC040970.1	0.00599401	0.0759996
BTNL9	0.00599401	0.0759996
SLC16A10	0.00599401	0.0759996
SERPINB9P1	0.00599401	0.0759996
PPP1R1A	0.00599401	0.0759996
AL136295.4	0.00599401	0.0759996
SFTPB	0.00599401	0.0759996
ESPL1	0.00599401	0.0759996
LILRB1	0.00599401	0.0759996
CENPN	0.00599401	0.0759996
CIDECP1	0.00599401	0.0759996
AC011603.2	0.00599401	0.0759996
ARL11	0.00599401	0.0759996
SEMA6B	0.00599401	0.0759996
LRR1	0.00599401	0.0759996
IL18R1	0.00599401	0.0759996
STAP1	0.00599401	0.0759996
AL732372.3	0.00599401	0.0759996
ARHGEF26	0.00599401	0.0759996
CRCT1	0.00599401	0.0759996
DLL1	0.00599401	0.0759996
CDC20	0.00599401	0.0759996
AL627309.5	0.00599401	0.0759996
SLC43A3	0.00599401	0.0759996
CKLF	0.00599401	0.0759996
SLC9A3-AS1	0.00599401	0.0759996
ALOX15B	0.00599401	0.0759996
TRIM7	0.00599401	0.0759996
KSR1	0.00599401	0.0759996
RASSF3	0.00599401	0.0759996
SYT5	0.00599401	0.0759996
PLK2	0.00599401	0.0759996
NR1D1	0.00599401	0.0759996
MAP3K6	0.00599401	0.0759996
THUMPD3	0.00599401	0.0759996
STK4	0.00599401	0.0759996
FNDC3B	0.00599401	0.0759996
PGLS	0.00599401	0.0759996
SCD	0.00599401	0.0759996
TSC22D3	0.00599401	0.0759996
UBALD2	0.00599401	0.0759996
PNKD	0.00599401	0.0759996
DYNLRB1	0.00599401	0.0759996
TRAF7	0.00599401	0.0759996
CFAP157	0.00599401	0.0759996
BTG2	0.00599401	0.0759996
FCGR3B	0.00599401	0.0759996
SPRR2A	0.00599401	0.0759996
NBEAL2	0.006	0.0759996
SCAF11	0.00599401	0.0759996
PARP4	0.00599401	0.0759996
RABL6	0.00599401	0.0759996
CXCL16	0.00599401	0.0759996
EPN1	0.00599401	0.0759996
CFLAR	0.00599401	0.0759996
TAPBP	0.00599401	0.0759996
TAGLN2	0.00599401	0.0759996
AL157712.1	0.00603622	0.0762179
AC007848.1	0.0060423	0.0762179
AL049795.1	0.0060423	0.0762179
AC024060.2	0.0061665	0.0777288
AC024581.1	0.00623701	0.0785613
KIF12	0.00699301	0.0835628
IGKV1-17	0.007	0.0835628
H2AC13	0.00699301	0.0835628
AC012020.1	0.00699301	0.0835628
AL034376.1	0.00699301	0.0835628
C7orf61	0.00699301	0.0835628
AC068700.2	0.00699301	0.0835628
ABHD16B	0.00699301	0.0835628
AC117395.1	0.00699301	0.0835628
AL358472.5	0.00699301	0.0835628
DLL4	0.00699301	0.0835628
ITGAD	0.007	0.0835628
LINC00664	0.00699301	0.0835628
TMIGD2	0.00699301	0.0835628
AC016957.2	0.00699301	0.0835628
PNMA6A	0.00699301	0.0835628
GFRA2	0.00699301	0.0835628
MYBPC3	0.00699301	0.0835628
LINC01431	0.00699301	0.0835628
AC026523.2	0.00699301	0.0835628
SNX22	0.00699301	0.0835628
TMC1	0.00699301	0.0835628
C11orf96	0.00699301	0.0835628
H2AC8	0.00699301	0.0835628
CD300LB	0.00699301	0.0835628
SLC38A4	0.00699301	0.0835628
AC012313.6	0.007	0.0835628
CCL24	0.00699301	0.0835628
CMKLR1	0.00699301	0.0835628
SPACA6	0.00699301	0.0835628
ZBP1	0.00699301	0.0835628
RBM14-RBM4	0.00699301	0.0835628
CENPQ	0.00699301	0.0835628
NANOS1	0.00699301	0.0835628
PRAM1	0.00699301	0.0835628
KCNK2	0.00699301	0.0835628
RFXAP	0.00699301	0.0835628
FAM157C	0.00699301	0.0835628
RCSD1	0.007	0.0835628
TYRO3	0.00699301	0.0835628
RPS6KA6	0.00699301	0.0835628
DSN1	0.00699301	0.0835628
XKR8	0.00699301	0.0835628
AC139495.2	0.00699301	0.0835628
C15orf62	0.00699301	0.0835628
PRSS27	0.00699301	0.0835628
NADK2	0.00699301	0.0835628
TMPRSS11E	0.00699301	0.0835628
NFIL3	0.00699301	0.0835628
ARID5A	0.00699301	0.0835628
SOWAHC	0.00699301	0.0835628
FGL2	0.00699301	0.0835628
FAM222A	0.00699301	0.0835628
CD99L2	0.007	0.0835628
CD177	0.00699301	0.0835628
MB	0.00699301	0.0835628
SPRR2E	0.00699301	0.0835628
ARHGEF2	0.00699301	0.0835628
SERPING1	0.00699301	0.0835628
CFAP100	0.00699301	0.0835628
AGPAT1	0.00699301	0.0835628
ESRG	0.00699301	0.0835628
ARHGEF1	0.00699301	0.0835628
SFT2D2	0.00699301	0.0835628
GAN	0.00699301	0.0835628
ATP5ME	0.00699301	0.0835628
IL4R	0.00699301	0.0835628
BCL2L13	0.00699301	0.0835628
RIPOR2	0.00699301	0.0835628
COX6B1	0.00699301	0.0835628
SLC43A2	0.00699301	0.0835628
PDIA6	0.00699301	0.0835628
LIMK2	0.007	0.0835628
C9orf24	0.00699301	0.0835628
NIBAN2	0.00699301	0.0835628
MUC16	0.00699301	0.0835628
SAT1	0.00699301	0.0835628
AL592148.3	0.00700701	0.0835897
AL033519.5	0.00701403	0.0836167
FAM160A1-DT	0.00702106	0.0836439
AL139099.1	0.00704225	0.0838395
AC005154.2	0.00713558	0.0848931
CFC1	0.00799201	0.0918544
AL590399.3	0.00799201	0.0918544
ADAMTSL4-AS2	0.00799201	0.0918544
HSD11B1-AS1	0.00799201	0.0918544
LINC01284	0.00800801	0.0918544
SERPINA11	0.00799201	0.0918544
LINC02444	0.00799201	0.0918544
LINC02870	0.00799201	0.0918544
PRH1	0.008	0.0918544
NTN5	0.00799201	0.0918544
MTRNR2L12	0.00799201	0.0918544
DCHS1	0.00799201	0.0918544
LINC01341	0.00799201	0.0918544
FBXW4P1	0.00800801	0.0918544
AC034243.1	0.00799201	0.0918544
CLEC5A	0.00799201	0.0918544
C1QTNF3	0.00799201	0.0918544
CLEC11A	0.00799201	0.0918544
AL359715.2	0.00799201	0.0918544
TMEM273	0.00799201	0.0918544
MFNG	0.00799201	0.0918544
LINC00894	0.00799201	0.0918544
FAM181A-AS1	0.00799201	0.0918544
LY96	0.00799201	0.0918544
SCUBE2	0.00799201	0.0918544
BIRC5	0.00799201	0.0918544
SMIM27	0.00799201	0.0918544
GYPC	0.00799201	0.0918544
TYMS	0.00799201	0.0918544
PPP4R4	0.00799201	0.0918544
ZNF860	0.00799201	0.0918544
RIPK2	0.00799201	0.0918544
NR4A3	0.00799201	0.0918544
GXYLT1	0.00799201	0.0918544
SEPTIN6	0.00799201	0.0918544
PLAU	0.00799201	0.0918544
EPSTI1	0.00799201	0.0918544
COX15	0.00799201	0.0918544
VPS9D1	0.00799201	0.0918544
SNRK	0.00799201	0.0918544
ATP6V1H	0.00799201	0.0918544
TANK	0.00799201	0.0918544
WBP1	0.00799201	0.0918544
ARL8A	0.00799201	0.0918544
SNU13	0.00799201	0.0918544
SLC12A6	0.00799201	0.0918544
ATP1B3	0.00799201	0.0918544
ATF6B	0.00799201	0.0918544
AP1G1	0.00799201	0.0918544
DCAF7	0.00799201	0.0918544
CHCHD2	0.008	0.0918544
KDELR1	0.00799201	0.0918544
TRIP12	0.00799201	0.0918544
PFN1	0.00799201	0.0918544
MT-RNR1	0.00799201	0.0918544
ADGRF5P1	0.00802407	0.0919787
AC090517.2	0.00809717	0.0927561
AC003991.1	0.00854701	0.0978454
IGHV3-33	0.00899101	0.0979307
AC135048.3	0.00899101	0.0979307
HPD	0.00899101	0.0979307
PPP1R14BP3	0.00899101	0.0979307
AL391056.2	0.00899101	0.0979307
AC002064.1	0.00899101	0.0979307
AC011676.5	0.00899101	0.0979307
AC002472.2	0.00899101	0.0979307
C8orf89	0.00899101	0.0979307
FAM228A	0.00899101	0.0979307
NRGN	0.00899101	0.0979307
Z97653.2	0.009	0.0979307
UPB1	0.00899101	0.0979307
KRT6C	0.00899101	0.0979307
RNF225	0.00899101	0.0979307
AC008438.1	0.009	0.0979307
AL731769.2	0.00899101	0.0979307
CDH12	0.00899101	0.0979307
AC105460.1	0.00899101	0.0979307
NAPA-AS1	0.00899101	0.0979307
AC104530.1	0.00899101	0.0979307
KCNS1	0.00899101	0.0979307
RP1L1	0.00899101	0.0979307
IQGAP3	0.00899101	0.0979307
LINC02449	0.00899101	0.0979307
NLRP12	0.00899101	0.0979307
AC026704.1	0.00899101	0.0979307
FBXW10	0.00899101	0.0979307
GCNT4	0.00899101	0.0979307
CSF3	0.00899101	0.0979307
ZNF230	0.00899101	0.0979307
FUT8-AS1	0.00899101	0.0979307
B3GALNT1	0.00899101	0.0979307
ZMYM1	0.00899101	0.0979307
AC026464.6	0.00899101	0.0979307
RECQL4	0.00899101	0.0979307
TK1	0.00899101	0.0979307
MT1F	0.00899101	0.0979307
FOXI1	0.00899101	0.0979307
ITGA1	0.00899101	0.0979307
WDFY4	0.00899101	0.0979307
RRM2	0.00899101	0.0979307
PRDM8	0.00899101	0.0979307
PPP1R16B	0.00899101	0.0979307
C1orf141	0.00899101	0.0979307
FP565260.6	0.00899101	0.0979307
ACBD3-AS1	0.00899101	0.0979307
STK3	0.00899101	0.0979307
KRT78	0.00899101	0.0979307
RPAIN	0.00899101	0.0979307
TMEM71	0.00899101	0.0979307
STRA6	0.00899101	0.0979307
BIN2	0.00899101	0.0979307
C11orf54	0.00899101	0.0979307
EPHA1	0.00899101	0.0979307
NRBF2	0.00899101	0.0979307
NABP1	0.00899101	0.0979307
UBE2Q2	0.00899101	0.0979307
GOLGA8B	0.00899101	0.0979307
C16orf54	0.00899101	0.0979307
PYROXD1	0.00899101	0.0979307
ISG15	0.00899101	0.0979307
SP2	0.00899101	0.0979307
CKMT1A	0.00899101	0.0979307
IL20RA	0.00899101	0.0979307
STAT5B	0.00899101	0.0979307
ROGDI	0.00899101	0.0979307
RBP1	0.00899101	0.0979307
STK11	0.00899101	0.0979307
RELA	0.00899101	0.0979307
SYPL1	0.00899101	0.0979307
RBMX	0.00899101	0.0979307
ACSL1	0.00899101	0.0979307
NDRG1	0.00899101	0.0979307
QARS1	0.00899101	0.0979307
GSTA2	0.00899101	0.0979307
ARPC2	0.00899101	0.0979307
CMPK1	0.00899101	0.0979307
EIF1	0.00899101	0.0979307
CD164	0.00899101	0.0979307
DSC1	0.00900901	0.0979681
Z69733.1	0.00901804	0.0980057
AC009133.2	0.00903614	0.0981418
Z69720.2	0.00904523	0.0981798
AC004066.1	0.00906344	0.0983168
AL035461.2	0.00909091	0.098554
AC011479.4	0.00910931	0.0986926
PTPRVP	0.00999001	0.104604
AC123595.1	0.00999001	0.104604
MYBPH	0.00999001	0.104604
IL23R	0.01	0.104604
AC148477.2	0.00999001	0.104604
FCRL2	0.01	0.104604
RPE65	0.00999001	0.104604
AC020904.2	0.00999001	0.104604
AC005697.2	0.00999001	0.104604
RNASE2	0.00999001	0.104604
CCL25	0.00999001	0.104604
TEKT5	0.00999001	0.104604
SPRED3	0.00999001	0.104604
GSDMA	0.00999001	0.104604
AL021707.6	0.00999001	0.104604
CLCA4-AS1	0.00999001	0.104604
AC011498.4	0.00999001	0.104604
RGL3	0.00999001	0.104604
BCYRN1	0.00999001	0.104604
C8orf34	0.00999001	0.104604
MT1G	0.00999001	0.104604
RHOF	0.00999001	0.104604
ZNF841	0.00999001	0.104604
RMND1	0.00999001	0.104604
NAMPTP1	0.00999001	0.104604
C11orf1	0.00999001	0.104604
FGFBP1	0.00999001	0.104604
AL033397.1	0.00999001	0.104604
THBD	0.00999001	0.104604
SLC2A13	0.00999001	0.104604
HIBCH	0.00999001	0.104604
ITGAL	0.00999001	0.104604
CHCHD5	0.00999001	0.104604
PRR14	0.00999001	0.104604
HSPB8	0.00999001	0.104604
METRN	0.00999001	0.104604
PTPRT	0.00999001	0.104604
ABCA1	0.00999001	0.104604
MTND1P23	0.00999001	0.104604
CCZ1	0.00999001	0.104604
TRANK1	0.00999001	0.104604
ATL3	0.00999001	0.104604
CDC42EP3	0.00999001	0.104604
NFKBIZ	0.00999001	0.104604
MARCKSL1	0.00999001	0.104604
UBAP1	0.00999001	0.104604
SNX17	0.00999001	0.104604
PPIG	0.00999001	0.104604
ID1	0.00999001	0.104604
RAD23A	0.00999001	0.104604
KIAA1191	0.00999001	0.104604
FUT3	0.00999001	0.104604
EPS8L1	0.00999001	0.104604
PYGB	0.00999001	0.104604
SKP1	0.00999001	0.104604
TJP2	0.00999001	0.104604
KIF1C	0.01	0.104604
GAPDH	0.00999001	0.104604
TNRC18P1	0.0100125	0.104673
AL078595.1	0.01002	0.104689
AC024941.2	0.0101523	0.106008
KIF1A	0.010989	0.110088
ROCR	0.010989	0.110088
SLED1	0.010989	0.110088
AL078604.2	0.010989	0.110088
AC099524.1	0.010989	0.110088
AC234781.5	0.010989	0.110088
YPEL4	0.010989	0.110088
PPP1R26P1	0.010989	0.110088
AL731571.1	0.010989	0.110088
PNLIPRP3	0.010989	0.110088
PSORS1C2	0.010989	0.110088
AC008532.1	0.010989	0.110088
RPL34-DT	0.010989	0.110088
PRICKLE4	0.010989	0.110088
FRMD6-AS1	0.010989	0.110088
MFAP4	0.010989	0.110088
LINC02453	0.010989	0.110088
PPP2R2C	0.010989	0.110088
DAAM2	0.010989	0.110088
RPL10P9	0.010989	0.110088
OLFML3	0.010989	0.110088
NDC80	0.010989	0.110088
DGKI	0.010989	0.110088
TOX	0.010989	0.110088
MTCL1	0.010989	0.110088
C15orf65	0.010989	0.110088
ZNF365	0.010989	0.110088
C5orf63	0.010989	0.110088
BCRP2	0.010989	0.110088
ZNF567	0.010989	0.110088
TRAF1	0.010989	0.110088
TRIM36	0.010989	0.110088
PMEL	0.010989	0.110088
ROPN1B	0.010989	0.110088
AC069281.2	0.010989	0.110088
CBWD6	0.010989	0.110088
RWDD3	0.010989	0.110088
BLACAT1	0.010989	0.110088
DUSP2	0.010989	0.110088
LINC00865	0.010989	0.110088
SMIM29	0.010989	0.110088
ST3GAL2	0.010989	0.110088
CD8A	0.010989	0.110088
AC091959.1	0.010989	0.110088
AC009133.1	0.010989	0.110088
PILRB	0.010989	0.110088
POLK	0.010989	0.110088
H2BC12	0.010989	0.110088
GNPDA2	0.010989	0.110088
LTBP1	0.010989	0.110088
TSPAN12	0.010989	0.110088
RNF2	0.010989	0.110088
BNIP3	0.011	0.110088
NUDT12	0.010989	0.110088
HOMER3	0.010989	0.110088
GBP5	0.010989	0.110088
KRT24	0.011	0.110088
PGGT1B	0.010989	0.110088
EPS15L1	0.010989	0.110088
AP5B1	0.010989	0.110088
MRPL28	0.010989	0.110088
CNIH1	0.010989	0.110088
MIB1	0.010989	0.110088
RNF7	0.010989	0.110088
SIX1	0.010989	0.110088
R3HDM4	0.010989	0.110088
SMG7	0.011	0.110088
UBQLN1	0.010989	0.110088
MFSD4A	0.010989	0.110088
CCT5	0.010989	0.110088
CNN2	0.010989	0.110088
PSMD2	0.010989	0.110088
MT-ND1	0.010989	0.110088
AL049777.1	0.011011	0.110135
RCN1P2	0.0110331	0.110293
TCF4-AS1	0.011988	0.113567
POU4F3	0.011988	0.113567
AC005077.2	0.011988	0.113567
ITGB1-DT	0.012	0.113567
SLC6A11	0.011988	0.113567
AC024592.2	0.011988	0.113567
GPBAR1	0.011988	0.113567
H1-4	0.011988	0.113567
Z98886.1	0.012	0.113567
AC090152.1	0.011988	0.113567
AL391903.1	0.011988	0.113567
AP003733.3	0.011988	0.113567
ILDR2	0.012	0.113567
AC008894.3	0.011988	0.113567
CTRL	0.011988	0.113567
SLFN14	0.011988	0.113567
SPC25	0.011988	0.113567
AC239799.2	0.0118534	0.113567
ERVH-1	0.011988	0.113567
AC069224.1	0.012	0.113567
PCDHGA11	0.011988	0.113567
MT1M	0.011988	0.113567
MUC3A	0.011988	0.113567
CD200R1L	0.011988	0.113567
HCST	0.011988	0.113567
CACNA1F	0.011988	0.113567
TLR10	0.011988	0.113567
AC134669.1	0.011988	0.113567
LINC00461	0.011988	0.113567
BEND5	0.011988	0.113567
EPOR	0.011988	0.113567
AC090398.2	0.011988	0.113567
SLC51B	0.011988	0.113567
AC097359.2	0.011988	0.113567
AP002748.4	0.011988	0.113567
PRSS3	0.011988	0.113567
PDPN	0.011988	0.113567
AL049840.5	0.011988	0.113567
DIO1	0.011988	0.113567
FCHO1	0.011988	0.113567
ABLIM2	0.011988	0.113567
LINC01504	0.011988	0.113567
PCAT6	0.011988	0.113567
PSTPIP1	0.011988	0.113567
AC092299.1	0.011988	0.113567
AL356737.1	0.011988	0.113567
C1orf74	0.011988	0.113567
RGMA	0.011988	0.113567
SLC39A4	0.011988	0.113567
AC079804.3	0.011988	0.113567
ZNF484	0.011988	0.113567
RAD18	0.011988	0.113567
SLC9A4	0.011988	0.113567
GUSBP11	0.011988	0.113567
RNF213-AS1	0.011988	0.113567
CYSRT1	0.011988	0.113567
NUDCD1	0.011988	0.113567
PAQR3	0.011988	0.113567
DTWD1	0.011988	0.113567
CFP	0.011988	0.113567
DPH5	0.011988	0.113567
NCAPG2	0.011988	0.113567
ANKRD44	0.011988	0.113567
UBE2E2	0.011988	0.113567
PCBP1-AS1	0.011988	0.113567
VPS50	0.011988	0.113567
TCF7	0.011988	0.113567
DCP1A	0.011988	0.113567
PDE7A	0.011988	0.113567
RNF38	0.011988	0.113567
TWSG1	0.011988	0.113567
C1QB	0.011988	0.113567
BDH2	0.011988	0.113567
LBR	0.011988	0.113567
SNHG8	0.011988	0.113567
WDR5	0.011988	0.113567
NFE2L3	0.011988	0.113567
SMC4	0.011988	0.113567
GGPS1	0.011988	0.113567
LBH	0.011988	0.113567
DCTN4	0.011988	0.113567
HPGD	0.011988	0.113567
CHD1	0.011988	0.113567
AMZ2	0.011988	0.113567
FTO	0.011988	0.113567
LSM4	0.011988	0.113567
TSG101	0.011988	0.113567
RHOV	0.011988	0.113567
BLOC1S6	0.011988	0.113567
CDKN1A	0.011988	0.113567
KRT13	0.011988	0.113567
CHD2	0.011988	0.113567
ATP5IF1	0.011988	0.113567
A4GALT	0.011988	0.113567
TPM3	0.011988	0.113567
YWHAB	0.011988	0.113567
EPHX1	0.011988	0.113567
MUC20	0.011988	0.113567
ELF3	0.011988	0.113567
AL162376.1	0.012024	0.113734
LINC01786	0.0120321	0.113748
CACNA1C-AS1	0.0120482	0.11384
AC104971.1	0.0121827	0.115049
CTBP2P10	0.0127119	0.116629
LINC02471	0.012987	0.116629
OLFM3	0.012987	0.116629
AL109806.1	0.012987	0.116629
FCER2	0.012987	0.116629
MT-TM	0.012987	0.116629
PRSS54	0.012987	0.116629
OLA1P2	0.012987	0.116629
AP001992.1	0.012987	0.116629
HTN1	0.012987	0.116629
AC010641.2	0.0127021	0.116629
LINC02838	0.012987	0.116629
FAM3D-AS1	0.012987	0.116629
AC006504.7	0.013	0.116629
XG	0.012987	0.116629
CLSTN2	0.012987	0.116629
Z94277.1	0.0126716	0.116629
SFTPD	0.012987	0.116629
AL691432.4	0.012987	0.116629
AC018645.3	0.013	0.116629
SLC14A1	0.012987	0.116629
AC142086.6	0.012987	0.116629
IL12A	0.012987	0.116629
OR10K1	0.012987	0.116629
LINC00479	0.012987	0.116629
LINC01908	0.012987	0.116629
MTCO3P12	0.012987	0.116629
LRRC29	0.012987	0.116629
TEDC2	0.012987	0.116629
ZPLD2P	0.012987	0.116629
LINC00893	0.012987	0.116629
LYNX1-SLURP2	0.012987	0.116629
IL23A	0.012987	0.116629
ZNF382	0.012987	0.116629
VSIG4	0.012987	0.116629
LINC00663	0.012987	0.116629
AC005392.2	0.012987	0.116629
AC099568.2	0.012987	0.116629
PARTICL	0.012987	0.116629
CEP55	0.012987	0.116629
SPNS3	0.012987	0.116629
ITPKA	0.013	0.116629
CAPN14	0.012987	0.116629
AC011815.1	0.012987	0.116629
AC122719.3	0.013	0.116629
ARHGEF10	0.012987	0.116629
ADGRF5	0.012987	0.116629
SFMBT2	0.012987	0.116629
PIP4P2	0.012987	0.116629
LINC02541	0.013	0.116629
KIF20A	0.012987	0.116629
HPDL	0.012987	0.116629
CLIC3	0.012987	0.116629
TTC13	0.012987	0.116629
HHLA3	0.012987	0.116629
KRBA2	0.012987	0.116629
SDHAF3	0.012987	0.116629
MAP3K14	0.012987	0.116629
AIF1L	0.012987	0.116629
CALML5	0.012987	0.116629
HECW2	0.012987	0.116629
POSTN	0.012987	0.116629
ALPK3	0.012987	0.116629
DCAF17	0.012987	0.116629
AC015922.3	0.012987	0.116629
CHAMP1	0.012987	0.116629
SCNN1G	0.012987	0.116629
DHRSX	0.012987	0.116629
ACOT7	0.012987	0.116629
LINC01833	0.012987	0.116629
RHNO1	0.012987	0.116629
RBKS	0.013	0.116629
CBL	0.012987	0.116629
AC008124.1	0.012987	0.116629
ACOT2	0.012987	0.116629
ANAPC11	0.012987	0.116629
MTAP	0.012987	0.116629
RRN3	0.012987	0.116629
FNIP1	0.012987	0.116629
TUBA4A	0.012987	0.116629
YTHDC2	0.012987	0.116629
DHFR	0.012987	0.116629
CAMTA2	0.012987	0.116629
RORC	0.012987	0.116629
CDC20B	0.012987	0.116629
HYPK	0.012987	0.116629
PIK3R1	0.012987	0.116629
SCIN	0.012987	0.116629
OTUB1	0.012987	0.116629
CSK	0.012987	0.116629
ATXN2L	0.012987	0.116629
TCN1	0.012987	0.116629
HERPUD1	0.012987	0.116629
COX5B	0.012987	0.116629
NACC1	0.012987	0.116629
SPTAN1	0.012987	0.116629
RPS3A	0.012987	0.116629
EIF4G2	0.012987	0.116629
AL606760.3	0.013013	0.116686
AC017074.1	0.0130261	0.116743
AC026471.2	0.0131048	0.117389
AC123768.3	0.0131181	0.117448
AC006486.2	0.0131579	0.117745
LINC02359	0.0131846	0.117924
AL118508.2	0.013986	0.119852
IGKV1-33	0.013986	0.119852
HGFAC	0.014	0.119852
ARGFX	0.014	0.119852
DPH6-DT	0.014	0.119852
AL137786.1	0.013986	0.119852
AC010735.2	0.013986	0.119852
UPF3AP2	0.0136842	0.119852
CERS6-AS1	0.013986	0.119852
AL158071.2	0.013986	0.119852
AC055714.1	0.013986	0.119852
LINC02826	0.013986	0.119852
LINC02474	0.013986	0.119852
AC105052.2	0.013986	0.119852
ST6GALNAC5	0.013986	0.119852
SPRR2C	0.013986	0.119852
TAFA2	0.013986	0.119852
AP002851.1	0.013986	0.119852
AC092902.6	0.013986	0.119852
AC010538.1	0.0134576	0.119852
AC004241.1	0.013986	0.119852
BX284613.2	0.013986	0.119852
CLNK	0.013986	0.119852
AL121899.4	0.013986	0.119852
AIM2	0.013986	0.119852
SV2C	0.013986	0.119852
LINC01239	0.013986	0.119852
EPPIN-WFDC6	0.013986	0.119852
CLSPN	0.013986	0.119852
DIO2	0.013986	0.119852
CD69	0.013986	0.119852
IL36RN	0.013986	0.119852
MICB	0.013986	0.119852
[truncated: 21,378 more rows]
