# Supplementary material for: Transcriptomic and functional responses of the cystic fibrosis airway epithelium to CFTR modulator therapy
Source: JCI Insight. 2025 Nov 10;10(21):e196018. doi: 10.1172/jci.insight.196018 (PMC12643517; doi:10.1172/jci.insight.196018)
Supplement: Supplemental table 3 [file jciinsight-10-196018-s214.xlsx]

## Sheet: BL vs 6 mo.
Gene	log2FC	adj. p-val
AC025475.1	0.248584	0.032043
SSTR3	-0.319549	0.032043
CAGE1	0.171655	0.032043
NHLH1	-0.235705	0.032043
AL049634.2	-0.401554	0.032043
RPH3A	-0.366195	0.032043
SDR9C7	-0.30714	0.032043
H2AC17	-0.202014	0.032043
AC136475.5	-0.327311	0.032043
NCR1	-0.326075	0.032043
AC026333.3	-0.287557	0.032043
AC034199.1	-0.480041	0.032043
OR52K3P	-0.370327	0.032043
AC079142.1	0.228103	0.032043
AC106712.1	-0.217918	0.032043
LINC00528	-0.343373	0.032043
CFAP58-DT	-0.421363	0.032043
CTRC	-0.243957	0.032043
PYGM	-0.38131	0.032043
SLC6A13	0.369454	0.032043
TNFSF8	-0.465313	0.032043
LINC01506	-0.520826	0.032043
ADGRE1	-0.450603	0.032043
FUT7	-0.608421	0.032043
KRTDAP	-0.55481	0.032043
CLEC4D	-0.802264	0.032043
AC015912.3	-0.376236	0.032043
PEAK3	-0.501393	0.032043
AC215522.2	-0.561375	0.032043
C3orf86	-0.39101	0.032043
C19orf57	0.114775	0.032043
AC105046.1	-0.826259	0.032043
ADAMTS1	-0.553143	0.032043
AL356273.3	-0.44141	0.032043
ST20	-0.241531	0.032043
TCHH	-0.337037	0.032043
AL109809.4	-0.361568	0.032043
LINC00707	-0.704337	0.032043
NLRP6	-0.662057	0.032043
SIGLEC9	-0.629461	0.032043
ZNF630	0.13296	0.032043
FAM25A	-0.614427	0.032043
FAM157B	-0.716169	0.032043
FCGR1B	-0.778247	0.032043
RGL4	-0.710026	0.032043
MINCR	0.124977	0.032043
SCNN1D	-0.34885	0.032043
LIPN	-1.01347	0.032043
SDAD1P1	0.156852	0.032043
C19orf38	-0.546244	0.032043
ARHGAP15	-0.748189	0.032043
CSGALNACT1	-0.521131	0.032043
CDA	-0.863614	0.032043
SLC44A5	0.466452	0.032043
TRAF3IP3	-0.632105	0.032043
SNX10	-0.648094	0.032043
CPXM1	0.349051	0.032043
VSIG10L	-0.681993	0.032043
SIGLEC14	-1.06887	0.032043
SNX20	-0.594109	0.032043
NFE2	-0.782567	0.032043
PKN3	-0.181355	0.032043
DPEP2	-0.650732	0.032043
LINC02582	-0.599435	0.032043
AC090559.1	-0.893755	0.032043
CST7	-0.941932	0.032043
ZNF181	0.159854	0.032043
BEST1	-0.547579	0.032043
TNFSF14	-0.795378	0.032043
NCF1B	-0.861593	0.032043
ADGRE3	-1.064	0.032043
XRCC3	0.149487	0.032043
QPCT	-0.62424	0.032043
SCARF1	-0.522995	0.032043
LAT2	-0.791588	0.032043
HRH2	-0.902535	0.032043
GNG2	-1.01265	0.032043
LILRA5	-1.15811	0.032043
CSGALNACT2	-0.321214	0.032043
MPP1	-0.66679	0.032043
ZEB2	-0.882706	0.032043
SYNJ1	-0.316428	0.032043
NRG4	0.163979	0.032043
PMS1	0.186863	0.032043
RASGRP4	-1.01116	0.032043
PELATON	-0.811916	0.032043
AC099489.1	-0.640132	0.032043
CD300A	-0.722853	0.032043
IL18RAP	-1.22224	0.032043
PILRA	-0.943313	0.032043
NCF1C	-0.944708	0.032043
HSPA6	-0.914485	0.032043
AC118553.2	0.180183	0.032043
LST1	-0.921603	0.032043
CD37	-0.885286	0.032043
SASH3	-0.615487	0.032043
CR1	-1.17668	0.032043
RGS19	-0.501313	0.032043
APBB1IP	-0.913347	0.032043
PHACTR1	-1.37476	0.032043
RAB8B	-0.354634	0.032043
PIK3R5	-0.959795	0.032043
LIMD2	-0.641131	0.032043
HSD17B8	0.210784	0.032043
SPRR1A	-0.849886	0.032043
AL137800.1	-0.672395	0.032043
FERMT3	-0.846268	0.032043
WAS	-0.905336	0.032043
TACC3	-0.538379	0.032043
TMCC3	-1.00935	0.032043
NFAM1	-0.851965	0.032043
IL2RG	-0.612102	0.032043
DOK3	-1.08474	0.032043
ALOX5AP	-1.18802	0.032043
DYSF	-1.31655	0.032043
TMEM237	0.157692	0.032043
FCAR	-1.64411	0.032043
PTGR2	0.15816	0.032043
MAOB	0.429809	0.032043
ATG16L2	-0.649568	0.032043
TAGAP	-1.18419	0.032043
TYROBP	-0.851209	0.032043
GMIP	-0.483399	0.032043
SLA	-1.2763	0.032043
PRPS1	0.197213	0.032043
CUL5	0.154553	0.032043
WIPF1	-0.838373	0.032043
SSH2	-0.265441	0.032043
RAC2	-0.783594	0.032043
PTPRE	-0.837917	0.032043
CXCR4	-1.0982	0.032043
ICAM1	-0.828464	0.032043
JAML	-1.04567	0.032043
CD14	-0.742912	0.032043
PPP1R18	-0.811637	0.032043
SIRPA	-0.50702	0.032043
RASSF2	-0.934878	0.032043
MOB3A	-0.44214	0.032043
USP33	0.100309	0.032043
ETNK1	0.157043	0.032043
AL669831.1	-0.404848	0.032043
SSBP2	0.148551	0.032043
STK10	-0.447639	0.032043
CSF2RB	-1.11391	0.032043
SPI1	-0.983336	0.032043
ADAM8	-0.806804	0.032043
PTAFR	-0.330777	0.032043
RARA	-0.278549	0.032043
TMEM230	0.11165	0.032043
BCL2A1	-1.56914	0.032043
GSK3A	-0.171304	0.032043
HSD17B13	0.504078	0.032043
MT-ND6	-0.361933	0.032043
PDE4DIP	0.326484	0.032043
SAMD9	-0.336881	0.032043
FCGR2A	-1.10031	0.032043
FPR1	-1.35961	0.032043
COTL1	-0.669739	0.032043
PFKFB3	-0.74603	0.032043
IARS1	0.0956689	0.032043
PLEKHA5	0.138279	0.032043
EHD1	-0.542307	0.032043
SLC2A3	-1.46833	0.032043
C5AR1	-0.748118	0.032043
SH3BGRL3	-0.258192	0.032043
SAMD4B	-0.119777	0.032043
TMEM50A	-0.137396	0.032043
ERLIN2	0.105401	0.032043
GCC2	0.112976	0.032043
MBOAT7	-0.332124	0.032043
LAPTM5	-0.889226	0.032043
MXD1	-1.00903	0.032043
SREBF1	-0.218752	0.032043
TLN1	-0.303553	0.032043
CSF3R	-1.31266	0.032043
IVNS1ABP	-0.332072	0.032043
RAB7A	-0.157639	0.032043
CXCL8	-1.6433	0.032043
NAMPT	-0.996619	0.032043
MTATP6P1	-0.33601	0.032043
AC005050.3	-0.284917	0.032043
AC005622.1	-0.300767	0.032043
AL137803.1	0.276583	0.032043
AC009093.10	0.246502	0.032043
SLC2A14	-0.489142	0.032043
AC092053.1	-0.232701	0.032043
NFE4	-0.49515	0.032043
CCDC150	-0.239757	0.032043
NRROS	-0.239498	0.032043
SOX9-AS1	0.251653	0.032043
CD8B2	0.328164	0.032043
VWDE	0.279278	0.032043
LINC02560	-0.283451	0.032043
NLRC4	-0.672278	0.032043
RNF222	-0.490588	0.032043
H2BC11	-0.297296	0.032043
HK3	-1.07501	0.032043
LINC02887	-0.493669	0.032043
MYBL2	-0.292039	0.032043
LILRA1	-0.708675	0.032043
ELMO1	-0.503158	0.032043
EREG	-0.759621	0.032043
NLRP3	-0.961712	0.032043
SH2B2	-0.833448	0.032043
EPHB1	-0.523228	0.032043
ARID3A	-0.572445	0.032043
EVI2A	-0.765805	0.032043
FCN1	-1.24451	0.032043
TBXAS1	-0.706758	0.032043
LILRA2	-1.02378	0.032043
ITGAM	-0.999286	0.032043
ANLN	-0.443919	0.032043
SIGLEC10	-0.851058	0.032043
KIF21B	-0.39546	0.032043
AIF1	-0.72789	0.032043
RUBCNL	-1.11624	0.032043
JAK3	-0.782519	0.032043
GATM	0.234779	0.032043
PLPPR2	-0.292076	0.032043
PGGHG	-0.518362	0.032043
NCF4	-0.882881	0.032043
THEMIS2	-0.930025	0.032043
ARHGAP9	-0.840516	0.032043
CNFN	-0.730641	0.032043
NCF1	-0.986481	0.032043
SAMSN1	-1.48638	0.032043
CD53	-1.01143	0.032043
FFAR2	-1.00469	0.032043
RIN3	-0.394209	0.032043
ADGRE2	-1.11991	0.032043
TLR4	-0.997676	0.032043
HCK	-0.921142	0.032043
FCGR3A	-0.916991	0.032043
CYTH4	-0.917468	0.032043
PECAM1	-1.00741	0.032043
PLCB2	-0.340809	0.032043
CXCR1	-1.1484	0.032043
ICAM3	-0.698171	0.032043
SLC11A1	-1.53437	0.032043
AL161431.1	-0.474185	0.032043
SPRR1B	-0.901381	0.032043
ITGB2	-0.87694	0.032043
DGKZ	-0.0952183	0.032043
HIF1A	-0.348789	0.032043
PTGS2	-1.07474	0.032043
MT-ND4L	-0.280217	0.032043
ELAVL2	0.232204	0.032043
KIF26B-AS1	0.252012	0.032043
ORM1	-0.617683	0.032043
SPDYA	-0.248073	0.032043
ZNF114	-0.345325	0.032043
AL117378.1	-0.33637	0.032043
AURKB	-0.255445	0.032043
DNA2	-0.306377	0.032043
AC008517.1	-0.525712	0.032043
AP001267.3	0.191319	0.032043
PIEZO2	0.633898	0.032043
LIN7A	-0.797411	0.032043
AC005192.1	-0.823923	0.032043
SH2D3C	-0.61864	0.032043
RNASE7	-0.723268	0.032043
AOAH	-0.487147	0.032043
TLR8	-0.94754	0.032043
HPSE	-0.463306	0.032043
C6orf120	0.130957	0.032043
ASAP1	-0.507978	0.032043
ALOX5	-0.657327	0.032043
PDLIM7	-0.518538	0.032043
MAST3	-0.354961	0.032043
ARHGAP30	-0.723306	0.032043
EVI2B	-1.17083	0.032043
H2AC19	-0.203975	0.032043
C15orf39	-0.245813	0.032043
SMCHD1	-0.457119	0.032043
MAP4K4	-0.256755	0.032043
MAP7D1	-0.302086	0.032043
MAPK3	-0.133789	0.032043
MTND2P28	-0.183581	0.032043
RNF213	-0.339145	0.032043
AL035409.2	0.164306	0.032043
GAPT	-0.498007	0.032043
MELK	-0.28805	0.032043
TAGLN3	0.334201	0.032043
WASL-DT	0.0983029	0.032043
UNC13D	-0.598313	0.032043
TMEM243	0.119291	0.032043
SLC15A3	-0.383245	0.032043
LILRB2	-0.981947	0.032043
KRT6B	-0.629118	0.032043
PLXNC1	-0.745573	0.032043
TFAM	0.15198	0.032043
GCA	-0.611829	0.032043
ITPRIP	-0.581514	0.032043
H1-2	-0.299163	0.032043
LRRK2	-0.876525	0.032043
CTNNAL1	0.274611	0.032043
CORO1A	-0.754391	0.032043
CXCR2	-1.04313	0.032043
DVL3	-0.092439	0.032043
TCIRG1	-0.332831	0.032043
VASP	-0.399975	0.032043
XPO6	-0.346591	0.032043
LSP1	-0.533558	0.032043
LRRK1	-0.261285	0.032043
FBRS	-0.168985	0.032043
PDE2A	-0.392849	0.032043
TMEM272	-0.358935	0.032043
AC025171.3	0.28737	0.032043
FCGR1A	-0.631582	0.032043
YBX2	-0.289868	0.032043
MXD3	-0.488369	0.032043
RFLNB	-0.619275	0.032043
LRRC25	-0.778501	0.032043
ARHGAP25	-0.535361	0.032043
DBT	0.187611	0.032043
CSRNP1	-0.659274	0.032043
SEC14L3	0.314099	0.032043
EHBP1L1	-0.248632	0.032043
MAP2K3	-0.171254	0.032043
FAM180A	-0.288053	0.032043
CENPI	-0.189029	0.032043
IL18R1	-0.35311	0.032043
DLL1	0.359131	0.032043
RASSF3	-0.459216	0.032043
NBEAL2	-0.36014	0.032043
TAPBP	-0.23125	0.032043
TAGLN2	-0.143085	0.032043
AC026523.2	-0.164254	0.032043
CCL24	-0.39245	0.032043
CENPQ	0.149781	0.032043
RCSD1	-0.642256	0.032043
XKR8	-0.238433	0.032043
FGL2	-0.757499	0.032043
FAM222A	-0.342599	0.032043
ARHGEF1	-0.268649	0.032043
IL4R	-0.301767	0.032043
MUC16	-0.212446	0.032043
WBP1	0.102792	0.032043
SLC12A6	-0.333214	0.032043
NLRP12	-0.620407	0.032043
FUT8-AS1	0.146659	0.032043
B3GALNT1	0.158933	0.032043
STK3	0.139128	0.032043
C11orf54	0.138677	0.032043
UBE2Q2	0.143061	0.032043
RNASE2	-0.251925	0.032043
BCYRN1	-0.302424	0.032043
NAMPTP1	-0.917073	0.032043
C11orf1	0.140747	0.032043
MARCKSL1	-0.294839	0.032043
SNX17	0.0696257	0.032043
KIAA1191	0.0901719	0.032043
GAPDH	-0.165616	0.032043
NDC80	-0.190077	0.032043
AC009133.1	-0.243449	0.032043
POLK	0.152112	0.032043
H2BC12	-0.239635	0.032043
RNF2	0.136614	0.032043
NUDT12	0.139467	0.032043
EPS15L1	-0.142707	0.032043
AP5B1	-0.345519	0.032043
CNN2	-0.315722	0.032043
ILDR2	-0.261157	0.032043
CD200R1L	0.433333	0.032043
AP002748.4	0.0982889	0.032043
ZNF484	0.12786	0.032043
PAQR3	0.137074	0.032043
DPH5	0.139169	0.032043
TCF7	-0.233932	0.032043
TWSG1	0.100915	0.032043
BDH2	0.143626	0.032043
CHD1	-0.299249	0.032043
FTO	0.234795	0.032043
TEDC2	-0.265212	0.032043
DCAF17	0.134047	0.032043
SCIN	0.100511	0.032043
HERPUD1	0.111386	0.032043
SPTAN1	-0.187772	0.032043
AL162377.1	0.131215	0.032043
SLC10A7	0.143315	0.032043
EIF2D	0.143118	0.032043
SEMA4D	-0.377924	0.032043
RAB4A	0.0887946	0.032043
RCN3	-0.169835	0.032043
ZNF717	0.133716	0.032043
CPNE8	0.161897	0.032043
NUDT16P1	0.13838	0.032043
ARID3B	-0.222447	0.032043
AUH	0.102685	0.032043
LARS1	0.131554	0.032043
ACTN1	-0.199124	0.032043
ZNF689	0.142798	0.032043
TATDN3	0.13665	0.032043
ATF1	0.128069	0.032043
MEIS3P1	0.101991	0.032043
ERMAP	0.098032	0.032043
WEE1	0.164302	0.032043
ATG2A	-0.309132	0.032043
TMEM30B	0.0635716	0.032043
MRPL16	0.111862	0.032043
NMD3	0.129545	0.032043
FUNDC2	0.0944625	0.032043
FAM172A	0.105402	0.032043
LANCL1	0.129008	0.032043
SMIM15	0.0704597	0.032043
FBXL3	0.107813	0.032043
RDX	0.0761984	0.032043
ZNF17	0.0951559	0.032043
TXNRD3	0.111262	0.032043
NAIP	-0.551642	0.032043
HDHD5	0.0911903	0.032043
BIVM	0.129342	0.032043
CZIB	0.102175	0.032043
ATF2	0.134943	0.032043
TP53RK	0.1016	0.032043
PLSCR4	0.127597	0.032043
AC020910.6	0.11931	0.032043
FNDC10	-0.228553	0.032043
TRAF5	0.116068	0.032043
ANKRD27	0.0935516	0.032043
PPIL4	0.111727	0.032043
ADAMTSL4	-0.541898	0.032043
ZFP1	0.105896	0.032043
C17orf80	0.115258	0.032043
ZNF888	0.116674	0.032043
ZMIZ1	-0.197842	0.032043
TP53INP2	-0.233316	0.032043
CSF1R	-0.324821	0.032043
CCDC91	0.152949	0.032043
SIPA1L2	-0.250627	0.032043
TNKS	0.121796	0.032043
ANKRD52	-0.0868603	0.032043
SENP7	0.122743	0.032043
SLC25A38	0.116483	0.032043
NQO2	-0.0781091	0.032043
ATL2	0.11331	0.032043
ABHD10	0.151591	0.032043
ANKMY2	0.128384	0.032043
TCEA1	0.0995	0.032043
DAPK2	-0.321078	0.032043
UMAD1	0.101853	0.032043
ATPAF1	0.103544	0.032043
DYM	0.0752449	0.032043
URI1	0.0888222	0.032043
FAM117A	0.149586	0.032043
SUMF1	0.070602	0.032043
SEPHS1	0.0886709	0.032043
COLCA1	0.226629	0.032043
RNF41	0.0880778	0.032043
SINHCAF	0.126807	0.032043
ZNF337	0.138999	0.032043
TSPAN31	0.0984776	0.032043
TRUB2	0.0716565	0.032043
ZNF561-AS1	0.226694	0.032043
COQ7	0.117439	0.032043
MTX1	0.105356	0.032043
WBP1L	0.0813378	0.032043
STK25	0.0750299	0.032043
NBPF14	-0.198599	0.032043
CLNS1A	0.0690998	0.032043
SH3KBP1	-0.202221	0.032043
RBBP4	0.0724012	0.032043
MRPL24	0.101826	0.032043
HINT1	0.0961456	0.032043
CHD6	0.0872298	0.032043
CDK11A	-0.232552	0.032043
ZMYND11	0.0745632	0.032043
UBE2R2	-0.171245	0.032043
BOD1L1	-0.19631	0.032043
RGCC	0.216407	0.032043
TMEM263	0.128861	0.032043
ACADM	0.282315	0.032043
UHRF1	-0.212693	0.032043
ZNF134	0.0966065	0.032043
TAF1B	0.206212	0.032043
TRIM3	0.179477	0.032043
UBR4	-0.213817	0.032043
RRAGB	0.225031	0.032043
CAPN15	-0.182589	0.032043
ABCC1	-0.17537	0.032043
ETV6	-0.154947	0.032043
ANKRD13A	-0.168706	0.032043
ST6GALNAC6	0.168598	0.032043
MMUT	0.0869055	0.032043
TPI1	-0.137671	0.032043
ZNF529	0.220395	0.032043
PRRC2C	-0.155354	0.032043
CYB5A	0.111163	0.032043
MVP	-0.102073	0.032043
RPL4	0.119744	0.032043
TMEM245	0.162991	0.032043
PLXNB2	-0.102054	0.032043
ZNF10	0.197151	0.032043
TONSL	-0.183566	0.032043
EIF1AX	0.155388	0.032043
FAM50A	-0.058562	0.032043
ZNF468	0.105211	0.032043
ANAPC5	0.086556	0.032043
NIP7	0.0774566	0.032043
PRR15	0.106639	0.032043
PMVK	0.0930975	0.032043
SERP1	0.134842	0.032043
ZNF710	-0.195777	0.032043
WDR61	0.109257	0.032043
PYURF	0.102339	0.032043
BLVRA	0.109627	0.032043
PRDX3	0.136672	0.032043
MARK2	-0.131517	0.032043
NFYB	0.137663	0.032043
SIVA1	0.0958042	0.032043
SPNS1	-0.12059	0.032043
DCTN1	-0.171472	0.032043
SCCPDH	0.110913	0.032043
TUBG1	-0.105817	0.032043
ACADSB	0.169761	0.032043
TMEM98	0.136928	0.032043
CEP57	0.125062	0.032043
CCDC186	0.0742788	0.032043
CHD4	-0.156263	0.032043
ZNF322	0.12967	0.032043
NAB1	0.172115	0.032043
CSNK1G2	-0.093573	0.032043
SART1	-0.117043	0.032043
SDHD	0.0824089	0.032043
SCFD1	0.105743	0.032043
SLC30A5	0.0805654	0.032043
PBXIP1	-0.0882417	0.032043
SBF1	-0.107512	0.032043
NCSTN	-0.106085	0.032043
ACTN4	-0.118239	0.032043
ACTR1B	0.0916964	0.032043
ATP6AP2	0.0917951	0.032043
PMPCB	0.0928146	0.032043
PAPSS1	0.074838	0.032043
VPS28	0.0832173	0.032043
RPL15	0.105438	0.032043
EID1	0.0915874	0.032043
DAZAP1	-0.085703	0.032043
ANAPC16	0.0875532	0.032043
AC067956.1	0.157468	0.032043
SNX29P1	0.167502	0.032043
APOA1	0.154706	0.032043
LINC01978	-0.161985	0.032043
PPIAP11	-0.198398	0.032043
MYPN	-0.122216	0.032043
MYO3B	0.178986	0.032043
NEFM	-0.324705	0.032043
IGF2	-0.217826	0.032043
AC007278.1	-0.457908	0.032043
HASPIN	-0.166512	0.032043
TNFRSF8	-0.395258	0.032043
ARC	-0.434603	0.032043
P2RY14	-0.318045	0.032043
GABRQ	-0.514629	0.032043
GPR84	-0.591037	0.032043
AC107959.4	-0.394603	0.032043
CHRM4	-0.279234	0.032043
AC084880.1	-0.479253	0.032043
IGFBPL1	-0.247242	0.032043
OXER1	-0.198479	0.032043
KCNJ16	0.700763	0.032043
P2RX1	-0.624191	0.032043
KLK5	-0.668026	0.032043
CCN3	-0.267692	0.032043
GPR27	-0.431976	0.032043
AC132872.1	-0.205945	0.032043
AC007342.3	-0.523448	0.032043
MYO7A	-0.299688	0.032043
CEACAM4	-0.771531	0.032043
REM2	-0.401885	0.032043
AC012615.1	0.105554	0.032043
P2RY8	-0.43963	0.032043
ZSCAN16-AS1	0.117274	0.032043
E2F2	-0.365091	0.032043
H2BC8	-0.339889	0.032043
BTBD19	-0.423908	0.032043
CCL3	-0.925277	0.032043
EEF1A1P6	0.18199	0.032043
AL451165.2	0.169034	0.032043
HLX	-0.601478	0.032043
CCNB2	-0.29875	0.032043
CCL3L3	-1.25457	0.032043
TNFAIP6	-1.07329	0.032043
PADI4	-0.998424	0.032043
FLT1	-0.573834	0.032043
AC245297.1	0.454947	0.032043
S1PR4	-0.662833	0.032043
ASTE1	0.137	0.032043
RNF180	0.19336	0.032043
ZSCAN21	0.146451	0.032043
MIR223HG	-0.804739	0.032043
DENND1C	-0.366483	0.032043
BTBD8	0.153029	0.032043
APOBEC3B	-0.346926	0.032043
S100A12	-1.25095	0.032043
EEF1A1P5	0.179638	0.032043
ADORA2A	-0.999447	0.032043
CEACAM3	-1.01654	0.032043
RELT	-0.609059	0.032043
H2BC4	-0.324058	0.032043
MCEMP1	-1.5363	0.032043
CECR7	0.284216	0.032043
FLI1	-0.695295	0.032043
P2RY13	-0.724059	0.032043
MCTP1	-0.486912	0.032043
GMDS-DT	0.132526	0.032043
CRYZ	0.130585	0.032043
TREML2	-1.09154	0.032043
ADGRV1	0.247054	0.032043
GMFG	-0.91477	0.032043
ZNF606	0.129521	0.032043
DOCK2	-0.657707	0.032043
LONRF1	0.166549	0.032043
KLK7	-0.919452	0.032043
PRMT3	0.103249	0.032043
CDKN2D	-0.325265	0.032043
LPAR2	-0.328547	0.032043
GPR65	-1.30913	0.032043
THAP5	0.113238	0.032043
STX8	0.0900473	0.032043
KIZ	0.163216	0.032043
ZNF627	0.164529	0.032043
MRPS28	0.103696	0.032043
DGAT2	-0.899167	0.032043
GALK2	0.172673	0.032043
ADSL	0.109222	0.032043
PHYH	0.139103	0.032043
ZCCHC3	0.105334	0.032043
ZCCHC2	-0.16634	0.032043
NUP107	0.104152	0.032043
ADGRG3	-1.40905	0.032043
ADORA2B	0.137037	0.032043
CREB3L4	0.164629	0.032043
APOBEC3A	-1.12479	0.032043
EBAG9	0.106551	0.032043
KITLG	0.262656	0.032043
MRPL53	0.0998608	0.032043
DDX50	0.0990489	0.032043
ECSIT	0.0955057	0.032043
RALGPS1	0.11495	0.032043
ZC3H3	-0.120336	0.032043
ECM1	-0.925657	0.032043
IFRD1	-0.589501	0.032043
APOBR	-0.77034	0.032043
LZIC	0.121045	0.032043
LMNB1	-0.736233	0.032043
ADM	-0.862721	0.032043
C20orf194	0.133513	0.032043
RPRD1B	0.133129	0.032043
CNST	0.172222	0.032043
IFIT2	-0.650504	0.032043
FYB1	-0.961159	0.032043
APPBP2	0.116689	0.032043
SNX4	0.0971395	0.032043
OARD1	0.103412	0.032043
PCMTD2	0.0857605	0.032043
HAT1	0.0765951	0.032043
C2CD5	0.156206	0.032043
INTS14	0.0856527	0.032043
GPSM3	-0.44295	0.032043
PROS1	0.600681	0.032043
ELP2	0.149698	0.032043
TGFB1	-0.417876	0.032043
SMAD4	0.153309	0.032043
C1RL	-0.145121	0.032043
FMNL1	-0.915501	0.032043
LCP2	-1.27797	0.032043
HMGB3	-0.22912	0.032043
SELL	-1.0381	0.032043
PCNP	0.0996164	0.032043
DEK	0.1056	0.032043
EBLN3P	0.146775	0.032043
SHKBP1	-0.404678	0.032043
TMEM14C	0.0936549	0.032043
TNFRSF1B	-1.12299	0.032043
MRPL49	0.0971915	0.032043
NDUFA5	0.0877704	0.032043
OXR1	0.140912	0.032043
PTPN6	-0.250714	0.032043
GRIPAP1	-0.0910838	0.032043
GLOD4	0.0866529	0.032043
ADH5	0.10215	0.032043
MYO1F	-1.11893	0.032043
LYPLA2	-0.0764174	0.032043
TREM1	-1.45731	0.032043
NDUFB8	0.0701251	0.032043
PRMT2	0.056212	0.032043
MYD88	-0.299867	0.032043
LPCAT4	-0.215428	0.032043
RNF149	-0.471504	0.032043
SUCLG2	0.0741049	0.032043
BAZ1A	-0.248347	0.032043
AQP9	-1.5095	0.032043
OCIAD1	0.0704044	0.032043
MYO9B	-0.312409	0.032043
PTPRC	-1.06469	0.032043
NUP214	-0.245379	0.032043
STXBP2	-0.20445	0.032043
BRD4	-0.119015	0.032043
MED13L	-0.146667	0.032043
IFITM1	-0.570108	0.032043
ADSS2	0.125263	0.032043
G0S2	-1.26654	0.032043
G3BP1	0.136924	0.032043
PCNX3	-0.130446	0.032043
SECISBP2L	0.112669	0.032043
SRI	0.191631	0.032043
GLUD1	0.0923336	0.032043
GRK2	-0.161481	0.032043
ZYX	-0.456613	0.032043
MSN	-0.302125	0.032043
LCP1	-1.12121	0.032043
SRP9	0.121548	0.032043
GAK	-0.120296	0.032043
S100A8	-0.999301	0.032043
IFITM2	-1.01781	0.032043
SMARCA4	-0.119092	0.032043
IGF2R	-0.290494	0.032043
SRGN	-1.4745	0.032043
FLII	-0.147296	0.032043
MYO5B	-0.149537	0.032043
CHST9	0.276105	0.032043
SRRM2	-0.20502	0.032043
SOD2	-0.740618	0.032043
LRP10	-0.185038	0.032043
MYH9	-0.244439	0.032043
ALDOA	-0.13142	0.032043
AC004066.1	0.142113	0.0320719
FUS	-0.0620959	0.0320719
AC108477.1	0.173059	0.0320719
AC005726.2	0.129322	0.032125
DHDH	0.163561	0.0323093
AC093388.1	0.130509	0.0323309
LINC02231	0.137033	0.0325521
EEF1A1P22	0.118702	0.0365197
DRAXIN	-0.0977657	0.0382284
LINC00485	-0.102161	0.0382284
STAB2	0.274558	0.0398152
LINC02649	-0.162687	0.0398152
LINC00513	-0.17576	0.0398152
AD000864.1	-0.304408	0.0398152
CENPA	-0.165099	0.0398152
AL049629.2	-0.246293	0.0398152
IL1A	-0.40428	0.0398152
SCUBE3	0.284975	0.0398152
ACADL	0.24146	0.0398152
CA4	-0.738203	0.0398152
BMP6	-0.580622	0.0398152
C1orf162	-0.372479	0.0398152
LINC00877	-0.72669	0.0398152
LINC01270	-0.356996	0.0398152
IRAG1	-0.719075	0.0398152
AC009055.2	-0.425728	0.0398152
AC008014.1	0.134938	0.0398152
AGAP2	-0.474608	0.0398152
DKK1	-0.512788	0.0398152
ZNF438	-0.332405	0.0398152
CD83	-0.575165	0.0398152
CALB1	-0.448032	0.0398152
KNL1	-0.399251	0.0398152
AZIN2	0.139093	0.0398152
AC138035.1	-0.473858	0.0398152
IL10RA	-0.521629	0.0398152
LUCAT1	-0.61762	0.0398152
SBSN	-1.08465	0.0398152
ITGA5	-0.700651	0.0398152
MEFV	-1.11152	0.0398152
FCER1G	-0.840304	0.0398152
MME	-1.15802	0.0398152
CYTIP	-0.992766	0.0398152
EGR3	-1.26303	0.0398152
THRB	0.125228	0.0398152
FPR2	-1.26908	0.0398152
TLR2	-0.590681	0.0398152
PDE4B	-1.08666	0.0398152
DHRS4-AS1	0.14509	0.0398152
RHOG	-0.409077	0.0398152
PIK3CD	-0.421237	0.0398152
MMP25	-1.13773	0.0398152
NFKB2	-0.37352	0.0398152
POLR2C	0.084631	0.0398152
FAM157A	-0.760821	0.0398152
TSTD1	0.108782	0.0398152
RCBTB1	0.161236	0.0398152
TMEM9	0.0889235	0.0398152
MX2	-0.459032	0.0398152
PREX1	-0.705762	0.0398152
PLAUR	-1.24176	0.0398152
SLC25A37	-0.581155	0.0398152
ITGAX	-1.2787	0.0398152
BCL3	-0.419167	0.0398152
ATP6V0C	-0.176506	0.0398152
AL133163.1	-0.291485	0.0398152
C12orf54	-0.192123	0.0398152
DNAH17	-0.517504	0.0398152
RGS18	-0.81939	0.0398152
CD48	-0.480762	0.0398152
PARVG	-0.533345	0.0398152
LILRA6	-1.0165	0.0398152
AL627309.6	-0.723399	0.0398152
C16orf89	0.373032	0.0398152
IGSF6	-0.748105	0.0398152
SNCA	0.30194	0.0398152
SIRPB1	-1.18125	0.0398152
HHLA1	-0.443486	0.0398152
AKIRIN2	-0.245563	0.0398152
AMPD2	-0.710581	0.0398152
RASSF5	-0.408058	0.0398152
PLEK	-1.40932	0.0398152
SBNO2	-0.368973	0.0398152
RGS2	-1.21617	0.0398152
AC079841.2	0.151908	0.0398152
AL391825.1	-0.204961	0.0398152
ARG1	-0.364586	0.0398152
AC096667.1	-0.269172	0.0398152
LINC02617	-0.263689	0.0398152
AL592429.1	-0.291404	0.0398152
SLC24A4	-0.54204	0.0398152
FGD5	-0.251414	0.0398152
OLR1	-0.801127	0.0398152
SIRPB2	-0.751061	0.0398152
C5AR2	-0.646112	0.0398152
IL1R2	-1.06412	0.0398152
PIK3AP1	-0.435447	0.0398152
DHX34	-0.225519	0.0398152
LILRB3	-1.15056	0.0398152
COL28A1	0.579456	0.0398152
ARHGAP45	-0.497376	0.0398152
SPRR3	-0.936097	0.0398152
AC073195.1	0.0868839	0.0398152
PCDH18	0.280916	0.0398152
SEZ6	-0.358097	0.0398152
AL117335.1	-0.212807	0.0398152
KHDRBS2	0.229456	0.0398152
NPR3	0.35021	0.0398152
SLC5A9	0.227355	0.0398152
ITGB2-AS1	-0.498673	0.0398152
RASGRP2	-0.617608	0.0398152
SPINK7	-0.667314	0.0398152
CLEC4E	-1.30463	0.0398152
ARHGAP4	-0.248896	0.0398152
CLEC7A	-0.778723	0.0398152
ABTB1	-0.488775	0.0398152
CD68	-0.382866	0.0398152
MNDA	-1.26473	0.0398152
JMJD1C	-0.234766	0.0398152
C9orf139	-0.316264	0.0398152
CKLF-CMTM1	-0.192655	0.0398152
MTCO2P12	-0.155386	0.0398152
PAQR6	-0.217602	0.0398152
OSCAR	-0.365791	0.0398152
ABTB2	-0.346109	0.0398152
FOXM1	-0.284698	0.0398152
CATSPERD	0.440181	0.0398152
TXN2	0.0633332	0.0398152
ARRB2	-0.46337	0.0398152
SCG3	-0.386211	0.0398152
DAB1	0.486072	0.0398152
AC083862.1	-0.279817	0.0398152
IL1RL1	-0.612414	0.0398152
SERPINB9P1	-0.309768	0.0398152
ARL11	-0.37027	0.0398152
ARHGEF26	0.277748	0.0398152
CRCT1	-0.848107	0.0398152
SYT5	-0.529015	0.0398152
FCGR3B	-1.25865	0.0398152
CXCL16	-0.304749	0.0398152
MYBPC3	-0.257563	0.0398152
PRAM1	-0.423416	0.0398152
AC139495.2	-0.408003	0.0398152
ESRG	-0.378892	0.0398152
PRH1	0.132722	0.0398152
MFNG	-0.390215	0.0398152
PPP4R4	0.309114	0.0398152
VPS9D1	-0.236163	0.0398152
NRGN	-0.214986	0.0398152
AC104530.1	-0.278533	0.0398152
GCNT4	0.304801	0.0398152
RRM2	-0.310244	0.0398152
KRT78	-0.753395	0.0398152
BIN2	-0.677589	0.0398152
STAT5B	-0.303477	0.0398152
ACSL1	-0.538713	0.0398152
IL23R	-0.131455	0.0398152
AC005697.2	0.272835	0.0398152
CCL25	-0.264274	0.0398152
SPRED3	-0.212033	0.0398152
MTND1P23	-0.264093	0.0398152
ZNF567	0.129407	0.0398152
GBP5	-0.51638	0.0398152
CNIH1	0.0862627	0.0398152
MIB1	0.0794284	0.0398152
AC134669.1	-0.686883	0.0398152
PSTPIP1	-0.501955	0.0398152
AC079804.3	0.131241	0.0398152
DTWD1	0.0961088	0.0398152
LBR	-0.321774	0.0398152
MUC20	-0.187534	0.0398152
LINC02838	0.174417	0.0398152
LINC00663	0.213281	0.0398152
AC008124.1	0.111802	0.0398152
DHFR	-0.176733	0.0398152
PIK3R1	0.245366	0.0398152
EPHX3	-0.384613	0.0398152
L3MBTL4	0.128345	0.0398152
CMC4	0.116062	0.0398152
IRAK2	-0.40301	0.0398152
EID2	0.0972863	0.0398152
DPM3	0.0922524	0.0398152
NSMCE3	0.0773959	0.0398152
SLC35A1	0.141357	0.0398152
AL121933.2	-0.249079	0.0398152
PTGES3P1	-0.289363	0.0398152
MMS22L	0.122916	0.0398152
GATB	0.105985	0.0398152
ATL1	0.112511	0.0398152
ZNF518A	0.112495	0.0398152
CACNA1A	-0.15914	0.0398152
AC141586.1	0.105476	0.0398152
AC010329.1	0.178714	0.0398152
ZNF184	0.110053	0.0398152
NLRP1	-0.301807	0.0398152
TET2	-0.212439	0.0398152
HELZ2	-0.230916	0.0398152
HSP90AA2P	0.0865326	0.0398152
AL627309.7	-0.337585	0.0398152
RAB30-DT	0.118258	0.0398152
RGS5	0.152289	0.0398152
RNF216P1	0.10358	0.0398152
FOXN4	-0.342024	0.0398152
ZNF570	0.118551	0.0398152
AL691432.2	0.0768663	0.0398152
HCLS1	-0.271752	0.0398152
USP49	0.147804	0.0398152
UPP1	-0.390431	0.0398152
FES	-0.320571	0.0398152
AC008771.1	0.120267	0.0398152
IRF7	-0.316499	0.0398152
RGPD5	0.214763	0.0398152
USP15	-0.300148	0.0398152
NDEL1	-0.27414	0.0398152
ABCA7	-0.213797	0.0398152
LINC00654	-0.220743	0.0398152
CKMT2-AS1	0.126201	0.0398152
ZBTB26	0.106828	0.0398152
TCFL5	0.137008	0.0398152
SLC25A12	0.091088	0.0398152
DRAIC	0.201368	0.0398152
SLC25A32	0.0977756	0.0398152
USP1	0.0927766	0.0398152
METAP1	0.0889869	0.0398152
C10orf143	0.113557	0.0398152
B3GNT10	0.110247	0.0398152
SLC66A3	0.0788733	0.0398152
TMEM116	0.0785836	0.0398152
JARID2	-0.337967	0.0398152
ZNF846	0.116983	0.0398152
TMEM218	0.12613	0.0398152
RABL3	0.0820606	0.0398152
H2AC6	-0.316338	0.0398152
UTP18	0.124446	0.0398152
AC092329.4	0.136255	0.0398152
ZNF112	0.130738	0.0398152
PRPSAP2	0.107304	0.0398152
SLC46A1	0.122485	0.0398152
BBS10	0.126555	0.0398152
OPHN1	0.135792	0.0398152
SLF2	0.0861064	0.0398152
ZNF746	-0.104464	0.0398152
DANCR	0.079714	0.0398152
TNPO2	0.0875773	0.0398152
NFS1	0.114086	0.0398152
WDR48	0.0915655	0.0398152
ZNF740	0.0802685	0.0398152
ZRANB2	0.089246	0.0398152
METTL2B	0.131848	0.0398152
ZNF765	0.114633	0.0398152
PBLD	0.105571	0.0398152
CEPT1	0.101385	0.0398152
TMEM8B	0.091437	0.0398152
SVIL-AS1	0.139585	0.0398152
PIGF	0.0931733	0.0398152
NNT-AS1	0.124769	0.0398152
SNTB1	0.135677	0.0398152
TYK2	-0.195968	0.0398152
NR2C2AP	0.100681	0.0398152
ZNF658	0.153541	0.0398152
GPATCH2	0.0955605	0.0398152
NUDT17	0.0815946	0.0398152
PITPNA-AS1	0.0875771	0.0398152
SCAPER	0.119158	0.0398152
ZFAND1	0.102364	0.0398152
NARS2	0.123897	0.0398152
FBXO8	0.100096	0.0398152
EIF4G1	-0.131548	0.0398152
CA8	0.179178	0.0398152
PCBD2	0.0927631	0.0398152
MINDY2	0.121607	0.0398152
CHD9	0.0967592	0.0398152
MPP7	0.0727117	0.0398152
FBXL4	0.0966798	0.0398152
TP53TG1	0.109561	0.0398152
VSIR	-0.345987	0.0398152
CWF19L2	0.0861055	0.0398152
TRMT10C	0.0862572	0.0398152
TIMM10B	0.0737264	0.0398152
KIAA1958	0.103297	0.0398152
TSC22D4	-0.191921	0.0398152
NIPSNAP2	0.198688	0.0398152
ARHGEF11	-0.128295	0.0398152
SCPEP1	0.166715	0.0398152
KRIT1	0.127158	0.0398152
TSNAX	0.0931876	0.0398152
SLC39A13	0.0769529	0.0398152
ARHGAP12	0.0556543	0.0398152
ZNF197	0.0800704	0.0398152
STN1	0.0747566	0.0398152
PIAS2	0.0701505	0.0398152
PCBP1	-0.103889	0.0398152
WDR62	-0.236837	0.0398152
NSL1	0.114623	0.0398152
LASP1	-0.127705	0.0398152
PRPSAP1	0.0912633	0.0398152
PRKCI	0.0984181	0.0398152
MBNL2	0.0482452	0.0398152
GATAD1	0.0856465	0.0398152
FNDC3A	0.0667598	0.0398152
MICAL1	-0.139144	0.0398152
HIBADH	0.222845	0.0398152
KDM8	0.212852	0.0398152
NMI	-0.187191	0.0398152
HSDL2	0.117444	0.0398152
SCAMP1	0.0686234	0.0398152
PPP1R9B	-0.200211	0.0398152
PBX2	-0.16637	0.0398152
PPP1CC	0.0653686	0.0398152
Z99572.1	0.207399	0.0398152
PNPLA4	0.136423	0.0398152
UBA2	0.0588593	0.0398152
FEM1B	0.0858324	0.0398152
S100A11	-0.10695	0.0398152
HPRT1	0.116636	0.0398152
CIC	-0.146073	0.0398152
TMEM63B	-0.146154	0.0398152
HGS	-0.133337	0.0398152
HUWE1	-0.12821	0.0398152
ZNF302	0.13695	0.0398152
FBXO22	0.178994	0.0398152
PPP2CB	0.116261	0.0398152
FAM169A	0.159028	0.0398152
ERCC5	-0.12352	0.0398152
TOMM7	0.109737	0.0398152
STAT6	-0.0981031	0.0398152
GNL2	-0.119204	0.0398152
ATXN7L3	-0.0882539	0.0398152
ZFYVE21	0.0890279	0.0398152
PGRMC1	0.0907599	0.0398152
USP34	-0.0877882	0.0398152
EIF5B	-0.086024	0.0398152
SH3BGRL	0.0741319	0.0398152
NDFIP2	0.087087	0.0398152
EMILIN3	0.15756	0.0398152
AC084375.1	0.140498	0.0398152
LYVE1	-0.31085	0.0398152
INSL3	-0.207683	0.0398152
CCR5AS	-0.176987	0.0398152
AL031777.1	-0.186662	0.0398152
ASTL	-0.218567	0.0398152
TREML4	-0.434963	0.0398152
AC131392.1	-0.314639	0.0398152
LINC02207	-0.453413	0.0398152
NECAB2	-0.442975	0.0398152
AC108673.2	-0.218483	0.0398152
INA	-0.29562	0.0398152
SLURP1	-0.302885	0.0398152
CASP5	-0.481087	0.0398152
AP000688.2	-0.172681	0.0398152
LINC02256	0.102433	0.0398152
TFR2	-0.186489	0.0398152
AC108134.3	-0.311303	0.0398152
ALG1L13P	-0.52691	0.0398152
EDN1	-0.512047	0.0398152
DEPDC1	-0.266936	0.0398152
AL445524.1	-0.364702	0.0398152
LRFN1	-0.380589	0.0398152
RENBP	-0.305454	0.0398152
GLS2	0.214461	0.0398152
CCL4	-0.609753	0.0398152
HAL	-0.68807	0.0398152
ENOX1	0.364094	0.0398152
GIMAP4	-0.474367	0.0398152
CHST10	0.139945	0.0398152
GLDN	0.288557	0.0398152
ASPRV1	-0.514939	0.0398152
NUP35	0.0906892	0.0398152
MDP1	0.124831	0.0398152
NDUFA6-DT	0.139977	0.0398152
F8	0.0770974	0.0398152
G2E3	0.201012	0.0398152
ZNF25	0.123413	0.0398152
ZSCAN26	0.135379	0.0398152
TNFSF13B	-0.957391	0.0398152
DOCK11	-0.44078	0.0398152
GLT1D1	-0.967117	0.0398152
GALK1	-0.172033	0.0398152
CRISPLD2	-0.419457	0.0398152
PAG1	-0.632314	0.0398152
CARD16	-0.386187	0.0398152
CASS4	-1.0085	0.0398152
CCR1	-0.632486	0.0398152
MED20	0.0758542	0.0398152
CREB5	-0.92487	0.0398152
GLIPR1	-0.648966	0.0398152
INO80C	0.0551866	0.0398152
KLHL11	0.100994	0.0398152
FKTN	0.137618	0.0398152
PADI2	-0.663361	0.0398152
ZSCAN25	0.093611	0.0398152
MAGEH1	0.102126	0.0398152
MINDY3	0.0901959	0.0398152
LYSMD3	0.0982664	0.0398152
PLEKHG5	-0.215045	0.0398152
ALDH6A1	0.136187	0.0398152
PROK2	-1.3197	0.0398152
PCED1A	0.0817062	0.0398152
FGR	-1.15667	0.0398152
INPP5D	-0.375178	0.0398152
MSH2	0.121364	0.0398152
PDCD5	0.0760834	0.0398152
GABPB2	0.116435	0.0398152
ENOPH1	0.0835469	0.0398152
TNFRSF10C	-0.992525	0.0398152
LNX2	0.0604864	0.0398152
EYA4	0.0935809	0.0398152
LYST	-0.264867	0.0398152
LPCAT1	-0.399991	0.0398152
PLEKHO2	-0.374657	0.0398152
LFNG	0.313445	0.0398152
GAB2	-0.333403	0.0398152
KLC4	0.114593	0.0398152
SH3RF1	0.0937781	0.0398152
ATAD1	0.0668582	0.0398152
TMEM129	0.0607029	0.0398152
CNOT9	0.0728204	0.0398152
KCNJ15	-0.449882	0.0398152
IFIT3	-0.511312	0.0398152
LYRM2	0.122469	0.0398152
P2RY2	-0.202171	0.0398152
EIF2A	0.0702187	0.0398152
CARMIL1	-0.187612	0.0398152
PRKD2	-0.149763	0.0398152
PRMT1	0.0544435	0.0398152
CRY2	0.174079	0.0398152
GK	-0.296211	0.0398152
NPC2	-0.0782672	0.0398152
SRPX2	-0.228605	0.0398152
FIS1	0.0715468	0.0398152
ZBTB7B	-0.177365	0.0398152
MYO18A	-0.172716	0.0398152
TTYH3	-0.246536	0.0398152
RPL7L1	0.0780004	0.0398152
NECTIN2	-0.175472	0.0398152
TRIM25	-0.39897	0.0398152
IER2	-0.405473	0.0398152
HCFC1	-0.10647	0.0398152
FASN	-0.204478	0.0398152
HMGA1	-0.220381	0.0398152
RPL5	0.124188	0.0398152
S100A9	-0.875823	0.0398152
FAM160A1-DT	0.165779	0.039821
AC000123.2	-0.128555	0.039947
AC005523.1	0.136222	0.0403591
PRR19	-0.117183	0.0443842
AC079336.5	-0.107118	0.0459926
MTATP8P1	-0.104929	0.0460069
KIF9-AS1	0.125337	0.0468564
MUC12	-0.329227	0.0468564
NFKBID	-0.477204	0.0468564
ZNF525	0.146286	0.0468564
AATK	-0.822777	0.0468564
MTARC2	0.127732	0.0468564
IVL	-0.679737	0.0468564
CETN3	0.128172	0.0468564
GULP1	0.116272	0.0468564
FAM122C	0.120115	0.0468564
VWA8	0.0835042	0.0468564
MRPL11	0.0782281	0.0468564
HDGFL3	0.133358	0.0468564
RYK	0.0796308	0.0468564
MYADM	-0.256308	0.0468564
IL1RN	-0.806553	0.0468564
ZFP36	-0.564629	0.0468564
AC002091.2	-0.178281	0.0468564
TLR7	-0.211357	0.0468564
UBE2C	-0.255549	0.0468564
SIGLEC5	-0.935979	0.0468564
POU2F2	-0.446502	0.0468564
PLK3	-0.630449	0.0468564
TSPAN11	0.496387	0.0468564
CD93	-0.93245	0.0468564
PKIB	0.306654	0.0468564
CYRIB	-0.379025	0.0468564
AL365259.1	0.17625	0.0468564
AC004687.1	-0.463156	0.0468564
CAMK2N1	-0.540044	0.0468564
SCN4B	0.43574	0.0468564
ADAM19	-0.560079	0.0468564
FOS	-0.935489	0.0468564
TXN	-0.191644	0.0468564
CLDN17	-0.476866	0.0468564
ETV4	-0.241282	0.0468564
GPR132	-0.473832	0.0468564
LTB	-0.672583	0.0468564
DSC2	-0.538731	0.0468564
ZDHHC18	-0.511847	0.0468564
VNN2	-0.603336	0.0468564
LINC00514	-0.194842	0.0468564
U62317.3	-0.386088	0.0468564
AC044860.1	0.14164	0.0468564
WASH7P	-0.192587	0.0468564
C12orf65	0.0945204	0.0468564
MAP3K13	0.0417095	0.0468564
RNF19B	-0.227293	0.0468564
YWHAEP1	0.301526	0.0468564
ZDHHC19	-0.302417	0.0468564
PTX3	-0.586962	0.0468564
PCDHGA5	0.132518	0.0468564
AC138207.8	0.0851029	0.0468564
PGLYRP1	-0.7551	0.0468564
TM6SF1	-0.389878	0.0468564
KIF18B	-0.211993	0.0468564
CLEC4A	-0.470847	0.0468564
CDC20	-0.394507	0.0468564
KSR1	-0.25865	0.0468564
AL034376.1	-0.224251	0.0468564
AC016957.2	-0.147844	0.0468564
H2AC8	-0.187919	0.0468564
PRSS27	-0.621154	0.0468564
SERPING1	-0.715745	0.0468564
LINC02870	-0.226626	0.0468564
TYMS	-0.238545	0.0468564
NR4A3	-0.652532	0.0468564
PLAU	-0.580553	0.0468564
ADGRF5P1	0.125073	0.0468564
PPP1R14BP3	-0.214293	0.0468564
AC105460.1	-0.353548	0.0468564
TK1	-0.254359	0.0468564
NABP1	-0.591848	0.0468564
CD164	0.217972	0.0468564
AL021707.6	-0.25423	0.0468564
ITGAL	-0.345621	0.0468564
PRR14	-0.164602	0.0468564
TRANK1	-0.274032	0.0468564
FUT3	-0.231717	0.0468564
EPS8L1	-0.212601	0.0468564
SKP1	0.0858525	0.0468564
SLED1	-0.174181	0.0468564
YPEL4	-0.221627	0.0468564
PSORS1C2	-0.385878	0.0468564
TSPAN12	0.10727	0.0468564
R3HDM4	-0.237507	0.0468564
GPBAR1	-0.189643	0.0468564
CTRL	-0.255113	0.0468564
AC069224.1	0.113372	0.0468564
MUC3A	-0.35362	0.0468564
CACNA1F	0.20859	0.0468564
AL356737.1	-0.277253	0.0468564
TPM3	-0.147073	0.0468564
LINC01786	-0.063842	0.0468564
ZPLD2P	0.183446	0.0468564
AC122719.3	0.269204	0.0468564
KIF20A	-0.227735	0.0468564
CBL	-0.272907	0.0468564
RRN3	0.0953189	0.0468564
CSK	-0.217524	0.0468564
RPS3A	0.160693	0.0468564
SLC23A1	0.501372	0.0468564
PICALM	-0.176725	0.0468564
BTNL3	-0.369952	0.0468564
FGD3	-0.507001	0.0468564
EIPR1	0.0926325	0.0468564
PTPRJ	-0.260023	0.0468564
ADGRE5	-0.262061	0.0468564
MICU2	0.0693504	0.0468564
KCNK6	-0.207961	0.0468564
RAB40B	0.098776	0.0468564
PDZD11	0.0533901	0.0468564
ITGAV	0.0976369	0.0468564
IQCJ-SCHIP1	0.22528	0.0468564
CFL1	-0.164681	0.0468564
FCMR	-0.1877	0.0468564
GPCPD1	-0.337252	0.0468564
GSTA3	0.261557	0.0468564
CPPED1	-0.244958	0.0468564
YPEL3	-0.197551	0.0468564
LINC01715	0.0796503	0.0468564
MBIP	0.0709584	0.0468564
ICE2	0.117147	0.0468564
MEIS3P2	0.0938769	0.0468564
COPS2	0.0751591	0.0468564
BET1	0.080439	0.0468564
ABCC4	0.126026	0.0468564
EPN2	0.099388	0.0468564
EFEMP1	0.22989	0.0468564
ARHGDIB	-0.334724	0.0468564
FOLR3	-0.249191	0.0468564
ZNF304	0.11601	0.0468564
PDK2	0.113898	0.0468564
SNRPN	0.138365	0.0468564
LILRB4	-0.369594	0.0468564
TERF1	0.0817894	0.0468564
PARP6	-0.16596	0.0468564
AC241952.1	0.201782	0.0468564
NUDT4P2	0.105161	0.0468564
SH3BP1	-0.205467	0.0468564
PAXIP1-AS2	0.114347	0.0468564
SEPTIN10	0.107128	0.0468564
H2BC21	-0.159593	0.0468564
PRKAB2	0.131459	0.0468564
ARL14EP	0.0998558	0.0468564
MUC4	-0.302246	0.0468564
LATS1	0.066197	0.0468564
ZNF568	0.11443	0.0468564
RAC1	-0.135405	0.0468564
ZNF543	0.080854	0.0468564
RPA2	0.0863121	0.0468564
SMYD4	0.0733037	0.0468564
DHPS	0.0721543	0.0468564
SDCCAG8	0.111424	0.0468564
ZBTB1	0.0665754	0.0468564
NTNG2	-0.496837	0.0468564
HEMK1	0.106523	0.0468564
ZNF791	0.0657442	0.0468564
AL160412.1	-0.153335	0.0468564
RAB28	0.143136	0.0468564
SLC7A7	-0.199261	0.0468564
RPS27L	0.0577849	0.0468564
CHCHD6	0.125451	0.0468564
ZNF507	0.106558	0.0468564
CMBL	0.225542	0.0468564
C14orf93	0.0936871	0.0468564
MIEF2	0.104103	0.0468564
BOD1	0.0740986	0.0468564
RHOB	0.178771	0.0468564
CBWD2	0.0647072	0.0468564
WDPCP	0.0953721	0.0468564
AKAP13	-0.158985	0.0468564
FGF11	-0.228053	0.0468564
FAM220A	0.0817057	0.0468564
EVPL	-0.179265	0.0468564
CENPU	-0.184894	0.0468564
C17orf58	0.110199	0.0468564
RXYLT1	0.0652934	0.0468564
ZNF800	0.070616	0.0468564
CSNK1D	-0.0968063	0.0468564
MED9	0.0639938	0.0468564
DIMT1	0.0964277	0.0468564
USP27X-AS1	0.0734504	0.0468564
SESN1	0.221143	0.0468564
CAT	0.120003	0.0468564
SPOP	0.0815695	0.0468564
SLC25A36	0.210485	0.0468564
FBXO9	0.0571176	0.0468564
Z93930.2	0.129098	0.0468564
MAP4K3	0.0728016	0.0468564
OSBPL5	0.106603	0.0468564
MAN2B1	-0.15973	0.0468564
CMSS1	0.0952998	0.0468564
SMYD3	0.107229	0.0468564
ZNF7	0.0748958	0.0468564
KCTD7	0.111264	0.0468564
NRM	-0.165693	0.0468564
CPSF1	-0.145883	0.0468564
C10orf88	0.0959306	0.0468564
ORC3	0.0872901	0.0468564
IQGAP1	-0.105305	0.0468564
ACTL6A	0.0660677	0.0468564
EVA1B	-0.198186	0.0468564
DHRS4	0.0725344	0.0468564
ATP5MC1	0.0801543	0.0468564
PREPL	0.112618	0.0468564
TCF25	-0.0830957	0.0468564
TSTD2	0.0782484	0.0468564
RBMXL1	0.102382	0.0468564
AIDA	0.0539799	0.0468564
RTCA-AS1	0.118276	0.0468564
CITED2	-0.157423	0.0468564
DCK	0.0650012	0.0468564
HOOK1	0.19218	0.0468564
RNF10	-0.14132	0.0468564
SLC19A2	0.19311	0.0468564
ZBTB11	0.0627269	0.0468564
RRAS2	0.0665704	0.0468564
PRR13	-0.0863666	0.0468564
SH3GL1	-0.161797	0.0468564
METTL8	0.165759	0.0468564
JAK1	-0.10765	0.0468564
BPHL	0.169062	0.0468564
RDH14	0.0993676	0.0468564
STAT5A	-0.132125	0.0468564
GATAD2A	-0.115616	0.0468564
STAM2	0.121069	0.0468564
CDK4	0.147144	0.0468564
ZNF875	0.106367	0.0468564
EIF1B	0.101546	0.0468564
NRBP1	-0.0949012	0.0468564
TJP3	-0.0844562	0.0468564
ANXA7	0.0793694	0.0468564
MBTPS1	0.100282	0.0468564
CAND1	0.0850928	0.0468564
PEBP1	0.0885158	0.0468564
CCT4	0.0819234	0.0468564
MAP2K2	-0.0829538	0.0468564
ACIN1	-0.0860388	0.0468564
WWP2	-0.0882886	0.0468564
PSMB2	-0.0946407	0.0468564
ERLEC1	0.0751526	0.0468564
DSTN	0.0665329	0.0468564
SLC26A5	0.137152	0.0468564
GABRR2	-0.183641	0.0468564
NPBWR1	0.520408	0.0468564
NEBL-AS1	0.150035	0.0468564
MYO7B	-0.478119	0.0468564
AC087477.2	0.221054	0.0468564
DOC2A	-0.28398	0.0468564
GAB3	-0.268135	0.0468564
LINC00923	0.224743	0.0468564
CCL4L2	-0.973845	0.0468564
KLF3-AS1	0.220209	0.0468564
LINC01135	0.113987	0.0468564
SRP9P1	0.201047	0.0468564
PLK1	-0.278718	0.0468564
PPAT	0.122125	0.0468564
ZNF614	0.0858678	0.0468564
C3AR1	-0.683035	0.0468564
AQP4	0.259065	0.0468564
CCRL2	-0.488381	0.0468564
CDSN	-0.975539	0.0468564
AC107959.1	0.134838	0.0468564
AQP4-AS1	0.30516	0.0468564
N6AMT1	0.144597	0.0468564
GPR89B	0.132143	0.0468564
NOC3L	0.154466	0.0468564
BST1	-0.388074	0.0468564
OVOL1	-0.423704	0.0468564
CHTF18	-0.240015	0.0468564
EZH2	-0.192812	0.0468564
GRB10	0.137245	0.0468564
LDHD	0.18519	0.0468564
FAM76A	0.0879983	0.0468564
MSANTD4	0.0996124	0.0468564
OAF	0.114568	0.0468564
PP7080	0.104019	0.0468564
ARAP3	-0.239113	0.0468564
INIP	0.0993758	0.0468564
MYO9A	0.114818	0.0468564
MCOLN1	-0.27232	0.0468564
KLHL8	0.188331	0.0468564
LINC01002	-0.656332	0.0468564
HNRNPLL	0.0900158	0.0468564
APPL1	0.0788123	0.0468564
DENND3	-0.538642	0.0468564
GALNT11	0.117874	0.0468564
DENND5A	-0.451997	0.0468564
NOMO3	-0.11545	0.0468564
OXSR1	-0.237551	0.0468564
DNAJA3	0.0773435	0.0468564
IQCB1	0.096689	0.0468564
MRPS35	0.0676187	0.0468564
CRTC2	-0.187273	0.0468564
SH3YL1	0.107333	0.0468564
DOCK5	-0.378911	0.0468564
HCAR3	-1.26029	0.0468564
COG5	0.112334	0.0468564
DNAJA2	0.065454	0.0468564
PACS1	-0.159961	0.0468564
TNFRSF1A	-0.260324	0.0468564
APPL2	0.187609	0.0468564
LMTK2	-0.135118	0.0468564
PRKDC	-0.172539	0.0468564
IFITM3	-0.386393	0.0468564
MLF2	-0.0863527	0.0468564
ARAP1	-0.163936	0.0468564
CAPZB	-0.0886586	0.0468564
DNAJC5	-0.10041	0.0468564
REPIN1	-0.105824	0.0468564
DNM2	-0.11518	0.0468564
RPN2	-0.11599	0.0468564
HNRNPU	-0.103309	0.0468564
H3-3A	-0.145543	0.0468564
GNAI2	-0.150475	0.0468718
AC233723.1	0.132789	0.0468873
AL161911.1	-0.141051	0.0477653
MPP4	-0.0953915	0.0484258
AC135050.1	-0.138323	0.0535524
AC116366.1	-0.45673	0.0535524
SAP25	-0.305529	0.0535524
AC020763.4	-0.127853	0.0535524
PKIA	0.26405	0.0535524
RBM26-AS1	0.104957	0.0535524
AC008966.1	0.11521	0.0535524
AC027117.1	0.112946	0.0535524
CD109	-0.36419	0.0535524
DCUN1D4	0.116717	0.0535524
ZFAND4	0.132782	0.0535524
TMSB4XP4	-0.28757	0.0535524
MUC21	-0.402859	0.0535524
ATRAID	0.0743102	0.0535524
TMEM219	0.0344853	0.0535524
PPIF	-0.427146	0.0535524
CTDNEP1	-0.0574319	0.0535524
PRRC2A	-0.0724355	0.0535524
ATP5F1A	0.0704516	0.0535524
AP002807.1	-0.170921	0.0535524
GRK5	-0.182225	0.0535524
JPH1	0.21556	0.0535524
NHSL2	-0.469618	0.0535524
SERPINA1	-0.501201	0.0535524
AC106739.1	-0.201834	0.0535524
MGAM2	-0.34206	0.0535524
POU2AF1	0.360674	0.0535524
AC019155.2	-0.207933	0.0535524
AC005280.3	-0.591028	0.0535524
CD209	-0.200117	0.0535524
RNF223	-0.286148	0.0535524
LINC01471	0.220812	0.0535524
SENCR	-0.141446	0.0535524
COL23A1	0.210625	0.0535524
IL1RL2	-0.244082	0.0535524
CYBA	-0.166262	0.0535524
DUSP1	-0.544758	0.0535524
TRIM40	-0.176884	0.0535524
LINC02798	0.226489	0.0535524
LINC02484	-0.152589	0.0535524
PPP1R1A	0.446872	0.0535524
H2AC13	-0.11951	0.0535524
DLL4	-0.252862	0.0535524
SLC38A4	0.214277	0.0535524
ZBP1	-0.498147	0.0535524
FAM157C	-0.451681	0.0535524
TMPRSS11E	-0.717287	0.0535524
ARID5A	-0.400323	0.0535524
SPRR2E	-1.12694	0.0535524
SLC43A2	-0.157599	0.0535524
C1QTNF3	0.199106	0.0535524
LY96	-0.41541	0.0535524
AL731769.2	0.204028	0.0535524
SYPL1	0.0627127	0.0535524
ABCA1	-0.472026	0.0535524
AL049777.1	0.128802	0.0535524
HCST	-0.237165	0.0535524
FCHO1	-0.41989	0.0535524
NUDCD1	0.104364	0.0535524
UBE2E2	0.0603689	0.0535524
LBH	0.245808	0.0535524
CLSTN2	0.313719	0.0535524
LYNX1-SLURP2	-0.360076	0.0535524
IL23A	-0.343133	0.0535524
CDC20B	-0.470523	0.0535524
ST6GALNAC5	0.261429	0.0535524
CLSPN	-0.188534	0.0535524
PTTG1	-0.230052	0.0535524
MAP3K11	-0.191255	0.0535524
CCDC71L	-0.325925	0.0535524
PICART1	0.125759	0.0535524
FAM209B	-0.167513	0.0535524
TTC33	0.107149	0.0535524
PRDM1	-0.566195	0.0535524
SP110	-0.256546	0.0535524
TDRKH	0.0657292	0.0535524
ERV3-1	-0.215379	0.0535524
SOX21-AS1	0.0701046	0.0535524
RASSF8-AS1	0.210403	0.0535524
PEX5L	0.346346	0.0535524
METTL15	0.0667496	0.0535524
ARL2	0.0819772	0.0535524
AC136475.7	-0.432489	0.0535524
PDLIM2	-0.330045	0.0535524
ZNF69	0.122105	0.0535524
CWC22	0.0477558	0.0535524
MGAM	-0.490396	0.0535524
TET3	-0.122646	0.0535524
TMC8	-0.34603	0.0535524
PNP	-0.173343	0.0535524
ZNF483	0.201485	0.0535524
FAM200A	0.0899447	0.0535524
AP002360.1	0.106673	0.0535524
ACTR5	0.0747655	0.0535524
CCDC122	0.123631	0.0535524
RAB2B	0.0890557	0.0535524
ARMCX5	0.0673336	0.0535524
PLEKHA1	0.103453	0.0535524
TEX10	0.0690145	0.0535524
ACADVL	-0.151361	0.0535524
YEATS4	0.0936488	0.0535524
TRIM4	0.0795927	0.0535524
TYMP	-0.286855	0.0535524
LIN52	0.107613	0.0535524
C1orf109	0.0881666	0.0535524
MMP14	-0.14286	0.0535524
ZNF334	0.11767	0.0535524
HLA-E	-0.250415	0.0535524
SBDSP1	0.0789917	0.0535524
POLE4	0.125647	0.0535524
TBCB	0.0512513	0.0535524
EPHB4	-0.15772	0.0535524
USB1	-0.201616	0.0535524
MEGF9	-0.221405	0.0535524
ZNF649	0.108575	0.0535524
MTARC1	0.219761	0.0535524
CPEB3	0.0852228	0.0535524
TIGD6	0.0652289	0.0535524
CYBB	-0.434906	0.0535524
GEMIN5	0.0955743	0.0535524
NAA35	0.0809498	0.0535524
ZNF662	0.110302	0.0535524
SCLT1	-0.140707	0.0535524
DIAPH1	-0.153951	0.0535524
EIF2B3	0.0843162	0.0535524
AC091982.3	0.109181	0.0535524
SHPRH	0.093476	0.0535524
OSBP2	-0.111303	0.0535524
HSPA4L	0.20326	0.0535524
TOM1L1	0.0991361	0.0535524
CD300LF	-0.406187	0.0535524
SPRYD7	0.0490726	0.0535524
PURA	0.0608799	0.0535524
CKAP4	-0.14217	0.0535524
LRRCC1	0.128847	0.0535524
RNF44	-0.186218	0.0535524
ST14	-0.12851	0.0535524
SLC25A42	0.11991	0.0535524
ARMC1	0.0767911	0.0535524
ARPC1B	-0.141051	0.0535524
RIN2	0.0650276	0.0535524
FNTA	0.0701932	0.0535524
FBXO5	0.0796001	0.0535524
GOLIM4	0.0957399	0.0535524
ADAR	-0.0919667	0.0535524
C4orf48	-0.178092	0.0535524
RABEPK	0.0952247	0.0535524
TSC22D1	0.129259	0.0535524
ZNF639	0.0802549	0.0535524
RASSF9	0.206261	0.0535524
TRAPPC6A	0.0811212	0.0535524
PXMP2	0.0966536	0.0535524
MEIS3	0.069219	0.0535524
PLEKHA3	0.0851678	0.0535524
TAOK3	-0.144196	0.0535524
AKAP7	0.19822	0.0535524
PLPBP	0.0735435	0.0535524
RGL1	0.0939371	0.0535524
FRG1HP	0.0588515	0.0535524
GOLPH3	0.0548392	0.0535524
ZNF136	0.0902979	0.0535524
ZNF227	0.0956682	0.0535524
AP001372.2	0.0863713	0.0535524
HTD2	0.144303	0.0535524
OR7E14P	-0.157505	0.0535524
AC012321.1	-0.16256	0.0535524
UQCC1	0.0771238	0.0535524
DDX17	0.112496	0.0535524
CLHC1	0.181385	0.0535524
NRF1	0.0771303	0.0535524
HEXIM1	-0.151924	0.0535524
NUDT6	0.0882222	0.0535524
STARD7	0.0622762	0.0535524
AP1G2	-0.151126	0.0535524
RNPEPL1	-0.127451	0.0535524
COPB1	0.0626683	0.0535524
EP300	-0.120943	0.0535524
PAK1	-0.0966112	0.0535524
SDR39U1	0.07543	0.0535524
PHC3	0.09756	0.0535524
LRPPRC	0.131514	0.0535524
PXK	-0.121237	0.0535524
ARL4A	0.159529	0.0535524
RPL10	0.116598	0.0535524
TMEM19	0.153473	0.0535524
STK16	0.0952533	0.0535524
PRKACA	-0.073851	0.0535524
AHCY	0.0906229	0.0535524
MAT2B	0.0745261	0.0535524
AC007271.1	-0.266903	0.0535524
DNAJC19P5	-0.11483	0.0535524
SEMA3D	0.212962	0.0535524
H2BC7	-0.199623	0.0535524
VENTX	-0.177545	0.0535524
S100A3	-0.239008	0.0535524
ENAM	0.419449	0.0535524
AC130304.1	-0.14996	0.0535524
FLJ31356	0.170716	0.0535524
ZNF235	0.147389	0.0535524
AC129492.3	0.104478	0.0535524
CCNF	-0.152369	0.0535524
CNPY4	0.10855	0.0535524
ZCCHC4	0.0757212	0.0535524
EXOSC5	0.0730928	0.0535524
EXTL2	0.117085	0.0535524
ZNF586	0.0906534	0.0535524
TBC1D10C	-0.40029	0.0535524
PCGF1	0.0541129	0.0535524
OASL	-0.574122	0.0535524
TGDS	0.100672	0.0535524
GABPB1	0.0860095	0.0535524
EEF1E1	0.0721317	0.0535524
ELP4	0.116657	0.0535524
E2F6	0.0719563	0.0535524
PLEKHG2	-0.503833	0.0535524
MKI67	-0.326217	0.0535524
TMEM128	0.120001	0.0535524
OVOL2	0.0609787	0.0535524
LINC01001	-0.354463	0.0535524
PCID2	0.0842934	0.0535524
MIOS	0.0797674	0.0535524
NDUFS4	0.0704768	0.0535524
NUP54	0.0825578	0.0535524
MLLT10	0.0784824	0.0535524
MKRN2	0.0577654	0.0535524
SMARCAD1	0.069411	0.0535524
ZNF263	0.0707791	0.0535524
CARD11	-0.229507	0.0535524
DOC2B	-0.559333	0.0535524
NAA15	0.116013	0.0535524
EXD2	0.0538143	0.0535524
GADD45B	-0.566016	0.0535524
HAX1	0.0454913	0.0535524
GLO1	0.0770712	0.0535524
EDC4	-0.136405	0.0535524
PLEKHF2	0.136581	0.0535524
MSL1	-0.169742	0.0535524
SOCS3	-0.649657	0.0535524
RESF1	-0.320382	0.0535524
IPO5	0.12185	0.0535524
LENG8	-0.184637	0.0535524
GRINA	-0.101124	0.0535524
EMB	0.151309	0.0535524
NOMO1	-0.119164	0.0535524
B4GALT5	-0.182787	0.0535524
MAGED2	0.150253	0.0535524
THCAT155	0.156775	0.0535753
AC005972.3	0.121209	0.053652
KIF26A	-0.0998327	0.0537833
AL353796.1	-0.0948327	0.0551406
OLIG2	-0.247816	0.0599776
AC002091.1	-0.198841	0.0599776
AC069368.1	-0.274941	0.0599776
FAM216A	0.120378	0.0599776
ZNF772	0.122247	0.0599776
AL772307.1	0.114814	0.0599776
RRM2B	0.095941	0.0599776
UBE2N	0.0508338	0.0599776
GTF3A	0.0553989	0.0599776
CLDN25	0.153849	0.0599776
RFX3-AS1	0.133771	0.0599776
SERPINB9	-0.469548	0.0599776
KRT16	-0.867563	0.0599776
KDM6B	-0.475319	0.0599776
IL36G	-0.639293	0.0599776
ISM2	0.181344	0.0599776
AJ003147.2	0.148519	0.0599776
FPGT-TNNI3K	0.393311	0.0599776
CMTM2	-0.905545	0.0599776
SNED1	0.265584	0.0599776
MSRB1	-0.221645	0.0599776
MTCH1	0.0582558	0.0599776
AC112496.1	-0.215739	0.0599776
SNAI1	-0.249556	0.0599776
PRDM5	0.170337	0.0599776
ADAMDEC1	-0.384792	0.0599776
TPX2	-0.241317	0.0599776
CHI3L1	-0.591615	0.0599776
AC116353.6	-0.217252	0.0599776
AC040970.1	-0.169177	0.0599776
AL627309.5	-0.547578	0.0599776
TMIGD2	-0.191671	0.0599776
MB	0.243194	0.0599776
NIBAN2	-0.150716	0.0599776
AL590399.3	-0.130099	0.0599776
RECQL4	-0.222577	0.0599776
GSDMA	-0.246799	0.0599776
HSPB8	-0.706546	0.0599776
METRN	0.466962	0.0599776
TRIM36	0.216949	0.0599776
PCDHGA11	-0.155609	0.0599776
LINC01504	0.261949	0.0599776
GGPS1	0.0474726	0.0599776
CHD2	-0.158665	0.0599776
EPHX1	0.152516	0.0599776
AP001992.1	-0.115884	0.0599776
MTCO3P12	-0.194697	0.0599776
ZNF382	0.264466	0.0599776
POSTN	0.260632	0.0599776
ACOT7	-0.130507	0.0599776
ATXN2L	-0.165952	0.0599776
SPRR2C	-0.444634	0.0599776
AIM2	-0.314051	0.0599776
MICB	-0.233724	0.0599776
IKZF1	-0.43836	0.0599776
TNS3	0.25069	0.0599776
TBKBP1	-0.252099	0.0599776
FAM53C	-0.251417	0.0599776
AC006064.4	-0.130436	0.0599776
ACSS3	0.240574	0.0599776
SLC38A9	0.0802737	0.0599776
AC016866.1	-0.0768045	0.0599776
AL390719.1	-0.222746	0.0599776
CD244	-0.209512	0.0599776
FAM214B	-0.223528	0.0599776
ERBB3	-0.149373	0.0599776
DLGAP5	-0.235534	0.0599776
SH2B3	-0.217993	0.0599776
USP30-AS1	-0.214016	0.0599776
DDIAS	-0.282455	0.0599776
C15orf48	-0.62729	0.0599776
PHF19	-0.183622	0.0599776
ZNF502	0.0985456	0.0599776
SLC31A2	-0.218797	0.0599776
ATP11A	-0.230217	0.0599776
PCBD1	0.041403	0.0599776
WWTR1	0.0739627	0.0599776
ALS2CL	-0.205988	0.0599776
SLCO3A1	-0.346989	0.0599776
SHQ1	0.105143	0.0599776
C6orf58	0.498335	0.0599776
SKA1	-0.164954	0.0599776
HENMT1	-0.136307	0.0599776
GBP2	-0.473793	0.0599776
RNF39	-0.315083	0.0599776
TEDC1	-0.1211	0.0599776
SVOPL	0.181813	0.0599776
PIM1	-0.265948	0.0599776
TMCO6	0.112729	0.0599776
PMP22	-0.321414	0.0599776
RWDD2A	0.0679507	0.0599776
BCKDHB	0.0513451	0.0599776
ANPEP	-0.303589	0.0599776
ZBTB25	0.094524	0.0599776
RAB13	-0.077455	0.0599776
TRMT5	0.119615	0.0599776
FRAT2	-0.20748	0.0599776
CYB5D2	0.076459	0.0599776
NUDT14	0.149356	0.0599776
PRUNE1	0.0732229	0.0599776
FRA10AC1	0.0886296	0.0599776
PPP1R12C	-0.198723	0.0599776
ZNF550	0.101389	0.0599776
HSD17B12	0.10998	0.0599776
ARHGAP42	0.192215	0.0599776
SULT1B1	-0.546812	0.0599776
PHF21A	-0.172768	0.0599776
MAPK10	0.115957	0.0599776
TAF9B	0.111102	0.0599776
AGPS	0.0609539	0.0599776
CSE1L	0.0816031	0.0599776
SFMBT1	0.0967514	0.0599776
AAMDC	0.0548981	0.0599776
PEX7	0.0658283	0.0599776
ZFP90	0.100213	0.0599776
MXD4	0.0695629	0.0599776
EIF2AK3-DT	0.0892566	0.0599776
JPT1	-0.160348	0.0599776
RPL23AP7	0.171233	0.0599776
C12orf66	0.0829487	0.0599776
FXN	0.0764316	0.0599776
BMPR1B	0.117094	0.0599776
COQ3	0.0963448	0.0599776
C11orf80	0.0862891	0.0599776
RARS2	0.0504925	0.0599776
RPS6	0.097393	0.0599776
COPS4	0.0568244	0.0599776
BEX4	0.0625735	0.0599776
TFB2M	0.0681661	0.0599776
YAP1	0.0646953	0.0599776
DLAT	0.0689899	0.0599776
PWP1	0.0617991	0.0599776
AL158206.1	-0.130929	0.0599776
TRAPPC13	0.112208	0.0599776
PEX1	0.0601885	0.0599776
CDC37	-0.111784	0.0599776
NSUN4	0.0693996	0.0599776
THUMPD1	0.0590124	0.0599776
FRAT1	-0.139985	0.0599776
PCCA	0.0863946	0.0599776
PIGK	0.10495	0.0599776
ATP6V0E1	-0.04897	0.0599776
TOR1AIP2	-0.11777	0.0599776
GBA	-0.117625	0.0599776
UNC50	0.0632976	0.0599776
PRKAA1	0.083652	0.0599776
SARAF	0.0795276	0.0599776
TOMM20	0.0756493	0.0599776
AC084757.3	0.134579	0.0599776
AC007278.2	-0.234032	0.0599776
AC093159.1	0.133038	0.0599776
AC093908.1	0.184852	0.0599776
AC009652.1	0.16833	0.0599776
INHBA	-0.62878	0.0599776
PTOV1-AS1	0.0911298	0.0599776
AC106865.1	-0.310057	0.0599776
LINC01101	0.408001	0.0599776
RPRML	0.325947	0.0599776
SHC2	-0.19407	0.0599776
AC007255.1	0.0707407	0.0599776
AC009779.2	0.109702	0.0599776
FHL3	-0.254073	0.0599776
VNN1	-0.375642	0.0599776
E2F3	-0.257278	0.0599776
PLIN4	-0.354211	0.0599776
REM1	0.29414	0.0599776
ZSWIM5	0.0940036	0.0599776
ZWINT	-0.199794	0.0599776
CDT1	-0.221902	0.0599776
ZBTB6	0.0452321	0.0599776
LYRM4	0.0718204	0.0599776
GPR180	0.0686489	0.0599776
ASB3	0.069485	0.0599776
PLEKHF1	-0.275943	0.0599776
MACROD1	0.0904099	0.0599776
FAN1	0.104204	0.0599776
FAM110A	-0.173588	0.0599776
CYP4F12	-0.223069	0.0599776
TTC8	0.127268	0.0599776
DDX60L	-0.456229	0.0599776
UCA1	-0.672084	0.0599776
DIS3L	0.123302	0.0599776
RPRD1A	0.0789379	0.0599776
FMC1-LUC7L2	0.0601639	0.0599776
SELPLG	-0.318007	0.0599776
RAMP1	-0.336309	0.0599776
NAXE	0.049502	0.0599776
PPARD	-0.134462	0.0599776
MRPL43	0.0329783	0.0599776
CREBL2	0.134678	0.0599776
ALG11	0.0661003	0.0599776
TRIB1	-0.474139	0.0599776
API5	0.0426595	0.0599776
DNAJC7	-0.0646556	0.0599776
VEZF1	0.0726038	0.0599776
GRHL2	0.110313	0.0599776
EYA2	-0.0870492	0.0599776
JUNB	-0.577465	0.0599776
AC039056.2	-0.107236	0.0600068
GALR2	-0.122704	0.0602779
AL645939.1	-0.101866	0.0609218
LINC02388	0.095605	0.0621564
POTEI	0.229322	0.066145
AC011446.2	-0.161875	0.066145
AC000068.1	0.105485	0.066145
NPM2	0.114687	0.066145
ELL	-0.251375	0.066145
SIRT5	0.107471	0.066145
ISOC2	0.0579965	0.066145
SLC25A24	0.0895987	0.066145
PSME3IP1	-0.0622214	0.066145
RILPL2	-0.179158	0.066145
PRKAR2A	0.0731435	0.066145
CXorf21	-0.322262	0.066145
NLGN3	-0.155494	0.066145
IL16	-0.240766	0.066145
QKI	-0.196252	0.066145
ARHGAP26	-0.379854	0.066145
AL118508.3	-0.231807	0.066145
BX005266.2	-0.152783	0.066145
CACNA1E	-0.23771	0.066145
HHEX	-0.161465	0.066145
ZNF135	0.24503	0.066145
CYRIA	-0.417107	0.066145
PIGT	-0.0752623	0.066145
MGC32805	-0.270246	0.066145
PPP1R3B	-0.397029	0.066145
KIF14	-0.188779	0.066145
CENPN	-0.128636	0.066145
SPRR2A	-0.907747	0.066145
AC012313.6	0.197654	0.066145
ARHGEF2	-0.222727	0.066145
MTRNR2L12	-0.147379	0.066145
MT-RNR1	-0.268596	0.066145
WDFY4	-0.442439	0.066145
ISG15	-0.554408	0.066145
AC069281.2	-0.318948	0.066145
HOMER3	-0.238942	0.066145
AL391903.1	-0.365404	0.066145
RNF213-AS1	0.251709	0.066145
Z94277.1	0.102612	0.066145
SFMBT2	-0.26064	0.066145
BX284613.2	0.247436	0.066145
SP140	-0.374069	0.066145
AC104532.1	0.398793	0.066145
ISCU	0.0379819	0.066145
AC016588.2	0.0921175	0.066145
NTF3	0.271791	0.066145
NMT2	0.0673049	0.066145
HHIPL2	0.169012	0.066145
AC010998.3	0.260393	0.066145
OPRL1	-0.152676	0.066145
STRIP2	-0.234372	0.066145
ACSM1	0.22436	0.066145
AC016026.1	0.223215	0.066145
[truncated: 21,378 more rows]

## Sheet: BL vs. 2 yr.
Gene	log2FC	adj. p-val
CYP4F62P	0.258548	0.0347025
EGFEM1P	0.253129	0.0347025
HPYR1	0.14726	0.0347025
STAB2	0.264512	0.0347025
AC010327.4	0.15094	0.0347025
AC025475.1	0.201497	0.0347025
AC020928.1	0.167603	0.0347025
AC112491.1	0.185647	0.0347025
AL161911.1	-0.152858	0.0347025
AC005523.1	0.154477	0.0347025
AC010745.2	0.198324	0.0347025
MT-TF	-0.210423	0.0347025
POTEI	0.357749	0.0347025
HOXA1	0.426817	0.0347025
AC019131.2	-0.162311	0.0347025
AC079142.1	0.238547	0.0347025
MT-TL1	-0.188146	0.0347025
AC020922.1	0.227778	0.0347025
CENPA	-0.231982	0.0347025
AC142381.3	-0.151294	0.0347025
SLC6A13	0.429916	0.0347025
CPP	-0.211582	0.0347025
LINC00535	0.305926	0.0347025
LIMD1-AS1	0.102048	0.0347025
SCUBE3	0.382855	0.0347025
SERPINA6	0.344226	0.0347025
AC139795.2	0.0737382	0.0347025
AL365181.2	-0.228805	0.0347025
DHRS2	-0.263682	0.0347025
AC025279.1	0.305882	0.0347025
ZNF385D	-0.48777	0.0347025
IL12RB2	-0.296597	0.0347025
AP002490.1	0.201155	0.0347025
GTSE1	-0.230779	0.0347025
HOTAIRM1	0.510333	0.0347025
LINC00324	0.172824	0.0347025
AC020763.4	0.0894039	0.0347025
AC074143.1	0.271166	0.0347025
AP002381.2	0.162012	0.0347025
ARL10	0.319386	0.0347025
UQCRFS1P1	0.242428	0.0347025
LINC00392	0.143322	0.0347025
MINCR	0.178339	0.0347025
AC040169.1	0.143456	0.0347025
AATBC	-0.342705	0.0347025
SKAP1	0.492175	0.0347025
LINC-PINT	0.208773	0.0347025
USP46-DT	-0.177867	0.0347025
AC008014.1	0.143725	0.0347025
CPXM1	0.390999	0.0347025
ARHGAP33	0.297976	0.0347025
PKN3	-0.164731	0.0347025
AC023509.1	0.763774	0.0347025
CALB1	-0.475084	0.0347025
CAMK1	0.176363	0.0347025
KNL1	-0.46523	0.0347025
SPTSSB	-0.534686	0.0347025
MST1	0.206774	0.0347025
TUBE1	0.170814	0.0347025
IVL	-0.899197	0.0347025
PLA2G6	0.279228	0.0347025
GTF2E1	0.180911	0.0347025
NRBP2	0.172149	0.0347025
DCUN1D4	0.263117	0.0347025
BEST4	0.5018	0.0347025
AL157935.2	0.225723	0.0347025
ZNF319	0.278771	0.0347025
MESP1	-0.486454	0.0347025
HILPDA	0.211147	0.0347025
FAM122C	0.18247	0.0347025
CENPF	-0.429169	0.0347025
THRB	0.159436	0.0347025
KHDC4	0.17197	0.0347025
SNRPE	-0.216072	0.0347025
MRPL34	0.131986	0.0347025
CFD	0.339595	0.0347025
DBP	-0.375175	0.0347025
MAP1LC3A	0.182831	0.0347025
MOCOS	-0.271275	0.0347025
TMEM120B	0.231231	0.0347025
FOXG1	0.154637	0.0347025
PRPS1	0.198694	0.0347025
PARL	-0.122529	0.0347025
UPK3BL1	-0.550724	0.0347025
DAAM1	-0.164522	0.0347025
PIAS1	0.320924	0.0347025
ETNK1	0.216189	0.0347025
CLCA4	-0.664378	0.0347025
ZFAND6	0.132839	0.0347025
DMTN	0.164189	0.0347025
ATP6V1F	0.137417	0.0347025
TMEM219	0.116209	0.0347025
MFSD1	-0.0854472	0.0347025
AKT2	0.108781	0.0347025
TMEM50A	0.179944	0.0347025
PRKAR2A	0.161905	0.0347025
BCAP31	-0.0753896	0.0347025
COPG1	-0.194035	0.0347025
AC004678.1	0.142546	0.0347025
AC017104.2	0.143596	0.0347025
CLDN25	0.180752	0.0347025
AC025165.2	0.124689	0.0347025
AP001107.2	0.148283	0.0347025
AC005726.2	0.147987	0.0347025
DSCAM-AS1	0.236051	0.0347025
NR2F1	0.440882	0.0347025
AP002008.2	0.370388	0.0347025
PTGER4P2-CDK2AP2P2	0.207884	0.0347025
PIMREG	-0.187856	0.0347025
C12orf54	-0.215393	0.0347025
SCART1	0.261147	0.0347025
AC099521.2	0.32466	0.0347025
MEX3A	0.266395	0.0347025
UBE2C	-0.241259	0.0347025
MYBL2	-0.282398	0.0347025
AL132780.3	-0.365815	0.0347025
CAV1	-0.537752	0.0347025
DTX2P1	0.136273	0.0347025
SMARCD3	0.348489	0.0347025
TSPAN11	0.595623	0.0347025
SULF1	0.300746	0.0347025
SNCA	0.397929	0.0347025
DSG3	-0.561994	0.0347025
FSCN1	-0.370201	0.0347025
LUC7L2	0.246676	0.0347025
RAB11B	0.109407	0.0347025
AL049840.4	-0.166691	0.0347025
AC124068.1	0.121872	0.0347025
USP12-AS2	0.159121	0.0347025
AL121820.3	0.15935	0.0347025
BX255923.2	0.138613	0.0347025
KIF26B-AS1	0.216516	0.0347025
ITLN1	0.493796	0.0347025
SLC39A2	-0.244245	0.0347025
LINC01671	0.296738	0.0347025
SDR42E2	0.346789	0.0347025
AURKB	-0.227411	0.0347025
AP001267.3	0.114786	0.0347025
ITM2A	0.480079	0.0347025
SCN4B	0.608995	0.0347025
LACC1	-0.195189	0.0347025
TOP2A	-0.374809	0.0347025
FEN1	-0.173252	0.0347025
SLC9A6	-0.152443	0.0347025
LARP6	0.328751	0.0347025
A2M	-0.403456	0.0347025
COL28A1	0.527104	0.0347025
ITGA6	-0.325082	0.0347025
CA12	-0.250781	0.0347025
AC021087.1	0.152127	0.0347025
AC140481.3	0.219157	0.0347025
AL160408.3	0.181459	0.0347025
AC000123.2	-0.102035	0.0347025
MGAT4C	0.389688	0.0347025
TMEM26	-0.355109	0.0347025
RPL14P1	-0.216826	0.0347025
MESP2	-0.195741	0.0347025
AC010624.3	0.197481	0.0347025
CD209	-0.31184	0.0347025
SIGLEC1	-0.411661	0.0347025
GNG4	-0.232089	0.0347025
DSC2	-0.344803	0.0347025
UQCC2	0.224165	0.0347025
PIGU	0.170823	0.0347025
ATG12	0.119775	0.0347025
POC1B	0.135796	0.0347025
C11orf58	0.0990628	0.0347025
SCP2	-0.0853692	0.0347025
FBRS	0.11353	0.0347025
AC010655.2	0.226224	0.0347025
AL035420.3	0.210286	0.0347025
PBK	-0.243482	0.0347025
CENPE	-0.265992	0.0347025
CENPW	-0.257235	0.0347025
ADAMDEC1	-0.409975	0.0347025
CENPP	-0.345278	0.0347025
WASH7P	0.13075	0.0347025
C12orf65	0.18708	0.0347025
CATSPERD	0.455039	0.0347025
VBP1	-0.110603	0.0347025
CRBN	0.174504	0.0347025
ANOS1	0.416286	0.0347025
PRAF2	0.168231	0.0347025
FBXW4	-0.219277	0.0347025
PERP	-0.140581	0.0347025
AC021739.2	0.136537	0.0347025
TMSB4XP6	-0.53854	0.0347025
CHGB	0.26106	0.0347025
THBS4	0.553208	0.0347025
AC138207.8	0.129004	0.0347025
AC020911.2	0.174229	0.0347025
CACNA1H	0.785529	0.0347025
ESPL1	-0.384233	0.0347025
CENPN	-0.148869	0.0347025
AC011603.2	0.136603	0.0347025
STAP1	0.500146	0.0347025
DYNLRB1	0.13943	0.0347025
TRAF7	0.1726	0.0347025
AC007848.1	0.127465	0.0347025
AC024581.1	0.116789	0.0347025
ABHD16B	0.138289	0.0347025
AC117395.1	0.215486	0.0347025
CMKLR1	-0.329568	0.0347025
RBM14-RBM4	0.324346	0.0347025
CENPQ	0.108689	0.0347025
NANOS1	-0.311188	0.0347025
DSN1	-0.12141	0.0347025
SOWAHC	-0.216026	0.0347025
AGPAT1	0.108795	0.0347025
SFT2D2	-0.156969	0.0347025
LINC01284	0.12635	0.0347025
NTN5	0.207013	0.0347025
MTRNR2L12	-0.184611	0.0347025
SMIM27	0.184893	0.0347025
GYPC	0.34916	0.0347025
TYMS	-0.230093	0.0347025
WBP1	0.255588	0.0347025
ARL8A	0.144383	0.0347025
AC002064.1	0.151636	0.0347025
CDH12	0.395789	0.0347025
AC026704.1	0.121125	0.0347025
FBXW10	0.317516	0.0347025
AC026464.6	-0.154075	0.0347025
MT1F	0.294145	0.0347025
FP565260.6	-0.259542	0.0347025
RPAIN	0.191221	0.0347025
SP2	0.1691	0.0347025
IL20RA	0.203111	0.0347025
RELA	0.12903	0.0347025
SYPL1	-0.135679	0.0347025
GSTA2	0.512522	0.0347025
AC148477.2	0.210368	0.0347025
C11orf1	0.196851	0.0347025
CHCHD5	0.134506	0.0347025
ID1	-0.460251	0.0347025
KIAA1191	0.128611	0.0347025
KIF1C	-0.290163	0.0347025
AC008532.1	0.176546	0.0347025
PRICKLE4	-0.188837	0.0347025
OLFML3	-0.238316	0.0347025
NDC80	-0.179285	0.0347025
C15orf65	0.220347	0.0347025
C5orf63	-0.147499	0.0347025
ZNF567	0.134893	0.0347025
SMIM29	0.233239	0.0347025
AC091959.1	0.171342	0.0347025
RNF2	0.182608	0.0347025
CNIH1	0.171581	0.0347025
AP002748.4	0.118739	0.0347025
AL049840.5	-0.185986	0.0347025
PCAT6	0.0953407	0.0347025
AC079804.3	0.135761	0.0347025
UBE2E2	0.115422	0.0347025
RNF38	0.177558	0.0347025
DCTN4	0.126426	0.0347025
AMZ2	0.201338	0.0347025
KRT13	-0.517654	0.0347025
ELF3	-0.18097	0.0347025
AC104971.1	0.0947403	0.0347025
AC142086.6	-0.151978	0.0347025
OR10K1	-0.205533	0.0347025
LRRC29	0.111876	0.0347025
TEDC2	-0.205414	0.0347025
VSIG4	-0.32053	0.0347025
CEP55	-0.25884	0.0347025
HHLA3	0.105619	0.0347025
SDHAF3	0.137723	0.0347025
HECW2	-0.218429	0.0347025
POSTN	0.412757	0.0347025
CHAMP1	0.13548	0.0347025
DHRSX	0.150864	0.0347025
ACOT7	-0.165843	0.0347025
RHNO1	0.150785	0.0347025
ANAPC11	0.155197	0.0347025
HYPK	0.120227	0.0347025
AL158071.2	-0.194521	0.0347025
CMC4	0.155071	0.0347025
STAB1	-0.438564	0.0347025
DPM3	0.171107	0.0347025
PRADC1	0.174936	0.0347025
NSMCE3	0.117097	0.0347025
CIAO2B	0.112994	0.0347025
SIAH2	0.1569	0.0347025
STARD3	0.150611	0.0347025
C19orf53	0.101804	0.0347025
RAB4A	0.157503	0.0347025
ISCU	0.106115	0.0347025
ZMIZ2	0.100657	0.0347025
LINC02469	0.132277	0.0347025
SIAH3	0.351839	0.0347025
L3MBTL1	0.232685	0.0347025
FAM200B	0.135004	0.0347025
RRP15	0.130427	0.0347025
ZNF579	0.0903859	0.0347025
EIPR1	0.1225	0.0347025
AL591806.2	0.216796	0.0347025
MTA1	0.0954395	0.0347025
FOXJ3	0.105187	0.0347025
SMARCE1	0.0670684	0.0347025
AC135977.1	-0.456428	0.0347025
AC141586.1	0.133865	0.0347025
ZNF184	0.10614	0.0347025
KCTD13	0.0939267	0.0347025
GPR137B	0.118146	0.0347025
ZBTB45	0.109819	0.0347025
ABHD14A	0.189675	0.0347025
TMEM256	0.153194	0.0347025
PIAS4	0.136517	0.0347025
TMEM30B	0.120616	0.0347025
RUNX1	0.137577	0.0347025
RGS5	0.117981	0.0347025
RNF216P1	0.173538	0.0347025
PAMR1	0.48943	0.0347025
AL121594.1	0.153306	0.0347025
TTC33	0.154492	0.0347025
RAB40B	0.141399	0.0347025
C6orf136	0.0841345	0.0347025
NIF3L1	0.102689	0.0347025
PDZD11	0.136607	0.0347025
DPM2	0.110316	0.0347025
WHRN	0.163905	0.0347025
FUNDC2	0.114097	0.0347025
DPAGT1	0.113982	0.0347025
SMIM15	0.101366	0.0347025
NAA60	0.130896	0.0347025
METAP2	0.10589	0.0347025
LINC00343	0.115882	0.0347025
AC010323.1	0.286622	0.0347025
SYNM	-0.228689	0.0347025
TBP	0.137577	0.0347025
NPRL2	0.113479	0.0347025
VPS37A	0.134257	0.0347025
ATF2	0.222385	0.0347025
SNRPG	0.0978381	0.0347025
ATXN2	0.118324	0.0347025
TOMM22	0.0786467	0.0347025
AC018557.3	0.170943	0.0347025
AC005100.1	0.316769	0.0347025
NAF1	0.127906	0.0347025
GPANK1	0.139775	0.0347025
COMMD4	-0.10005	0.0347025
ZBED5	0.158741	0.0347025
PFDN1	0.14925	0.0347025
UHMK1	-0.0996141	0.0347025
LLPH-DT	0.244753	0.0347025
AC020910.6	0.0949183	0.0347025
ZMAT5	0.0996488	0.0347025
TMEM53	0.0593568	0.0347025
ARL2	0.159486	0.0347025
MOSPD3	0.0787561	0.0347025
MTA3	-0.105905	0.0347025
BCL7B	0.129174	0.0347025
KXD1	0.121524	0.0347025
NUDT21	0.112312	0.0347025
AC096647.1	0.100724	0.0347025
PTCH2	0.207967	0.0347025
TPTEP2	0.121291	0.0347025
B3GNT10	0.0981933	0.0347025
BOLA3	0.122845	0.0347025
PIGH	0.178803	0.0347025
MPV17	0.0923196	0.0347025
POLR3E	0.108388	0.0347025
ATN1	0.101241	0.0347025
ZNF69	0.139429	0.0347025
GSTM2	0.28317	0.0347025
RAB11FIP5	-0.152713	0.0347025
FAM222B	0.103344	0.0347025
DRAM2	0.119954	0.0347025
SIRT2	0.143816	0.0347025
HIGD2A	0.0981207	0.0347025
LAPTM4A	0.0778781	0.0347025
RNA5-8SN2	-0.170584	0.0347025
WASH9P	-0.136407	0.0347025
PCBD1	0.102126	0.0347025
TMEM179B	0.0854333	0.0347025
SAP18	-0.133061	0.0347025
TM9SF2	-0.0972934	0.0347025
CBX8	0.158078	0.0347025
TMEM216	0.118768	0.0347025
TMEM223	0.103763	0.0347025
CWC22	0.0949124	0.0347025
RTL8A	0.0912937	0.0347025
GTF2A1	0.139355	0.0347025
ATP5MG	-0.118723	0.0347025
SLC39A10	0.139634	0.0347025
TNPO2	0.136518	0.0347025
ZNF740	0.109057	0.0347025
ESCO2	-0.176505	0.0347025
TMEM65	-0.118171	0.0347025
ZNF580	0.059105	0.0347025
WASHC3	0.108225	0.0347025
ISCA2	0.0948068	0.0347025
PDK2	0.128719	0.0347025
NFU1	0.114305	0.0347025
TCEA2	0.123542	0.0347025
SNAPIN	0.0888496	0.0347025
CBLL1	0.107916	0.0347025
EIF3K	-0.0602006	0.0347025
POLR2J	0.342662	0.0347025
CCDC26	0.119706	0.0347025
TMCO6	0.1619	0.0347025
NBDY	0.085587	0.0347025
SPATA2	0.0939318	0.0347025
LATS1	0.0983931	0.0347025
ZNF444	0.0983305	0.0347025
TRUB2	0.0710624	0.0347025
CAPG	-0.235993	0.0347025
ZNF578	0.122725	0.0347025
WFS1	0.273864	0.0347025
USP30	0.109982	0.0347025
MTRR	0.123708	0.0347025
EIF4G1	-0.208891	0.0347025
BCR	-0.20598	0.0347025
NRSN2	0.122284	0.0347025
SBDSP1	0.105517	0.0347025
NBPF14	-0.193635	0.0347025
ZNF576	0.0982492	0.0347025
CYSTM1	0.280384	0.0347025
TM9SF3	-0.223942	0.0347025
SNRPF	-0.10135	0.0347025
PHC1	0.305948	0.0347025
PSKH1	0.0745366	0.0347025
C6orf47	-0.108217	0.0347025
NICN1	0.112509	0.0347025
HINFP	0.0727693	0.0347025
AL713998.1	0.258191	0.0347025
TIGD6	0.107376	0.0347025
GANC	0.0944481	0.0347025
MXRA7	0.271244	0.0347025
CASZ1	0.145242	0.0347025
AC069503.1	-0.178223	0.0347025
ACYP2	0.0944169	0.0347025
C12orf73	0.0710497	0.0347025
YBX1	0.0928758	0.0347025
PRR34-AS1	0.123699	0.0347025
EIF2B3	0.0744757	0.0347025
DDX39B	-0.112414	0.0347025
FRS3	0.112748	0.0347025
UBE2D4	0.108124	0.0347025
UBFD1	0.0988832	0.0347025
PURA	0.0852315	0.0347025
PRCC	0.0403242	0.0347025
ZMAT1	0.227626	0.0347025
UHRF1	-0.174511	0.0347025
ARRDC3-AS1	0.099213	0.0347025
TAF1B	0.153818	0.0347025
TSBP1-AS1	0.10195	0.0347025
CERS5	-0.237131	0.0347025
CCDC88A	-0.210493	0.0347025
RCOR1	-0.146699	0.0347025
TRMT13	0.254825	0.0347025
AC133552.5	0.119217	0.0347025
SNX21	0.0830704	0.0347025
ITGB1	-0.150563	0.0347025
B3GNTL1	0.25618	0.0347025
PEX12	0.231343	0.0347025
FAM20B	-0.0906976	0.0347025
SAYSD1	-0.087501	0.0347025
UBE2S	0.229805	0.0347025
ERMP1	-0.170644	0.0347025
GNAI1	-0.264742	0.0347025
AC115223.1	-0.258324	0.0347025
CBLC	-0.232935	0.0347025
SFT2D3	-0.0741135	0.0347025
PAX9	0.262467	0.0347025
PNPLA4	0.204645	0.0347025
CYB5A	0.242849	0.0347025
POLR1G	0.101583	0.0347025
SF1	0.13488	0.0347025
MRPL20	0.0691722	0.0347025
MBD2	-0.268045	0.0347025
GPKOW	-0.0794791	0.0347025
LSM5	-0.134885	0.0347025
IQSEC2	0.0677463	0.0347025
ITFG1	-0.100729	0.0347025
GPD1L	-0.187887	0.0347025
PUS1	-0.148556	0.0347025
TRIP6	-0.19857	0.0347025
SCRIB	-0.219311	0.0347025
PIGW	-0.166597	0.0347025
SERP1	0.17446	0.0347025
RPS28P7	-0.166688	0.0347025
TMEM238	-0.189253	0.0347025
PLPP6	-0.1932	0.0347025
AC099329.1	-0.210847	0.0347025
RANBP6	-0.170618	0.0347025
ARMC10	-0.0940381	0.0347025
LAPTM4B	-0.197088	0.0347025
COX6C	-0.177447	0.0347025
MICALL1	-0.220977	0.0347025
LAMP1	-0.144438	0.0347025
RPIA	-0.134074	0.0347025
AC025423.2	-0.181482	0.0347025
MRPL19	-0.0933411	0.0347025
XPNPEP1	-0.144958	0.0347025
ITPA	-0.137481	0.0347025
MICOS10	-0.1311	0.0347025
RCC1L	-0.118424	0.0347025
YARS1	-0.156213	0.0347025
WWOX	0.0607208	0.0347025
ELMO3	-0.100884	0.0347025
KIAA1143	0.124874	0.0347025
ISY1-RAB43	-0.124807	0.0347025
ZNF706	-0.0909266	0.0347025
POFUT2	0.180211	0.0347025
SNF8	-0.104198	0.0347025
SART1	-0.134904	0.0347025
POMP	-0.126358	0.0347025
ILVBL	-0.120294	0.0347025
SCARB2	-0.13028	0.0347025
NRAS	-0.0811041	0.0347025
LSM3	-0.06034	0.0347025
WAPL	-0.0809072	0.0347025
TOMM70	-0.0783434	0.0347025
PGRMC1	0.116298	0.0347025
RAB1B	0.0622723	0.0347025
NSUN2	-0.112442	0.0347025
GGCT	-0.13529	0.0347025
GNB1	0.15951	0.0347025
MTHFD1	-0.0788246	0.0347025
TVP23B	-0.0960838	0.0347025
TMEM248	0.136461	0.0347025
MMP24OS	0.085083	0.0347025
C1GALT1C1	-0.0874031	0.0347025
PSMD11	-0.167298	0.0347025
KEAP1	-0.109027	0.0347025
RTN3	-0.0360712	0.0347025
CLTC	-0.14168	0.0347025
CUL4B	-0.0438068	0.0347025
RPS11	0.149983	0.0347025
TMEM9B	-0.0606404	0.0347025
IGFBP7-AS1	0.168353	0.0347025
AC108477.1	0.143516	0.0347025
AC009495.2	0.12178	0.0347025
KCNA1	0.597731	0.0347025
FAR2P2	0.360713	0.0347025
RPL6P27	0.144468	0.0347025
AL353747.2	0.156009	0.0347025
RPLP0P6	-0.195996	0.0347025
TTLL10-AS1	0.16039	0.0347025
AC009652.1	0.196496	0.0347025
AC084036.1	-0.135482	0.0347025
C20orf202	-0.19147	0.0347025
BRINP1	-0.201833	0.0347025
EXOC3L1	-0.237747	0.0347025
NPAS3	0.343929	0.0347025
ENAM	0.511663	0.0347025
NPBWR1	0.776487	0.0347025
PCOLCE-AS1	0.240326	0.0347025
LINC02256	0.138535	0.0347025
TGM5	-0.336794	0.0347025
AC108134.1	0.148957	0.0347025
CDKN3	-0.168513	0.0347025
RAD54L	-0.274183	0.0347025
LEPR	0.458637	0.0347025
HNRNPA3P6	-0.312148	0.0347025
AC093484.3	0.253631	0.0347025
KCNJ16	1.03399	0.0347025
HNRNPA1P48	-0.273645	0.0347025
MIR9-3HG	-0.263787	0.0347025
PLEKHG4B	0.542056	0.0347025
NPIPA7	0.470251	0.0347025
DEPDC1	-0.265991	0.0347025
P2RX7	-0.225493	0.0347025
GPR75	0.168278	0.0347025
AC061975.8	0.236183	0.0347025
AC009315.1	0.192599	0.0347025
AC012615.1	0.109624	0.0347025
LINC00920	-0.191537	0.0347025
ZSCAN16-AS1	0.108472	0.0347025
LINC02057	0.288874	0.0347025
RPL5P4	0.594723	0.0347025
ASPM	-0.277508	0.0347025
E2F2	-0.325962	0.0347025
AL451165.2	0.201935	0.0347025
AL031708.1	0.133364	0.0347025
AC007255.1	0.14979	0.0347025
ZSCAN22	0.126063	0.0347025
AC004816.1	0.119165	0.0347025
LINC01948	-0.338913	0.0347025
AC242022.1	0.635072	0.0347025
CNTD1	0.399279	0.0347025
PCOLCE	0.134028	0.0347025
AC245297.1	0.453877	0.0347025
SRRM3	-0.321139	0.0347025
SAC3D1	-0.172882	0.0347025
NUP35	0.138074	0.0347025
THAP1	0.139539	0.0347025
SHISA4	0.1006	0.0347025
AC009506.1	0.139254	0.0347025
MYPOP	0.125327	0.0347025
PCGF1	0.108019	0.0347025
ZNF585A	0.147459	0.0347025
LYPLAL1	-0.196196	0.0347025
OTULINL	-0.331286	0.0347025
LENG1	0.088406	0.0347025
EEF1E1	0.129797	0.0347025
MIR200CHG	0.141584	0.0347025
TTC9C	0.105775	0.0347025
ZSWIM7	0.0986633	0.0347025
INSIG2	-0.171332	0.0347025
HAUS1	0.097548	0.0347025
ZCCHC10	0.163574	0.0347025
ZSWIM1	0.0952728	0.0347025
DNHD1	0.279244	0.0347025
LYRM4	0.131595	0.0347025
CRYBG2	-0.487077	0.0347025
TTC7B	0.311017	0.0347025
NDUFAF8	0.116807	0.0347025
ZNF606	0.119326	0.0347025
LONRF1	0.271807	0.0347025
MKI67	-0.393893	0.0347025
SRRD	-0.164112	0.0347025
NDUFAF2	0.0826406	0.0347025
VKORC1	0.16934	0.0347025
MED19	0.0743399	0.0347025
HAUS2	0.14725	0.0347025
TMEM161B	-0.115477	0.0347025
HCFC1R1	0.147777	0.0347025
MECR	-0.185256	0.0347025
ZNF277	-0.119092	0.0347025
TNFRSF14-AS1	0.161028	0.0347025
C2orf49	0.162811	0.0347025
NPIPA5	0.190325	0.0347025
MRPS18C	-0.31004	0.0347025
EXOSC7	-0.0615109	0.0347025
ING1	0.229544	0.0347025
CYP1B1	-1.16838	0.0347025
EBPL	-0.0622208	0.0347025
HMGXB4	0.0988604	0.0347025
SEC61G	-0.162058	0.0347025
EIF1B-AS1	0.123259	0.0347025
PCED1A	0.146521	0.0347025
AP000356.5	-0.159716	0.0347025
MRPS2	0.15035	0.0347025
MCRIP1	0.127392	0.0347025
GIPR	0.315662	0.0347025
PROSER3	0.128186	0.0347025
GLRX5	-0.0878571	0.0347025
DENND2C	-0.15381	0.0347025
LEMD3	0.106824	0.0347025
MLST8	0.0894233	0.0347025
CNOT4	0.10716	0.0347025
CCM2	-0.0590982	0.0347025
INO80E	0.0704046	0.0347025
MDC1	0.144684	0.0347025
PCMTD2	0.121582	0.0347025
INTS14	0.090517	0.0347025
NAXE	0.100419	0.0347025
PROS1	0.633404	0.0347025
STX12	0.131828	0.0347025
DECR1	-0.140458	0.0347025
EMD	0.177836	0.0347025
CNOT9	0.115233	0.0347025
HAX1	0.10654	0.0347025
G6PC3	0.0841281	0.0347025
NUTF2	0.12269	0.0347025
GADD45GIP1	0.0901042	0.0347025
MRPL43	0.106284	0.0347025
EXOC1	-0.15797	0.0347025
NDUFA11	0.0960323	0.0347025
PSMB6	-0.0812411	0.0347025
SEM1	0.0805138	0.0347025
WIPF2	0.123822	0.0347025
MYO18A	-0.253051	0.0347025
SORBS3	0.169438	0.0347025
RNF167	0.14775	0.0347025
NUMB	0.24335	0.0347025
SRRM1	0.079765	0.0347025
DNAJB6	0.129845	0.0347025
VGLL4	0.112379	0.0347025
GK5	-0.196284	0.0347025
HNRNPH2	-0.0700007	0.0347025
S100A2	-0.695868	0.0347025
SRI	0.210035	0.0347025
CRYBG1	-0.312678	0.0347025
CASC3	0.134019	0.0347025
FABP5	-0.480848	0.0347025
SMAD3	0.0688564	0.0347025
MLXIP	0.167958	0.0347025
EXOC7	0.0958537	0.0347025
SORT1	-0.10302	0.0347025
SRP14	0.0993869	0.0347025
GABARAP	0.182865	0.0347025
SLC25A5	-0.0948009	0.0347025
LINC02540	-0.137183	0.0347228
AC010538.1	0.0754021	0.0348148
C9orf106	0.123452	0.0354195
C10orf82	0.141626	0.0355917
AP003717.1	0.130027	0.0359186
AC012306.2	-0.0857033	0.0363309
AC009407.1	-0.0703737	0.0379572
Z69706.1	0.133984	0.0384728
SLC10A6	-0.227523	0.0384728
ACADL	0.215958	0.0384728
SPIB	0.792924	0.0384728
AL604028.1	-0.130938	0.0384728
ADAMTS1	-0.501688	0.0384728
AC074212.1	0.115654	0.0384728
TRIM73	0.155481	0.0384728
AC105233.4	0.119398	0.0384728
SBSN	-1.07482	0.0384728
CD109	-0.414067	0.0384728
CETN3	0.133201	0.0384728
SPRR1A	-0.830191	0.0384728
FGGY	0.159765	0.0384728
RPL32P3	0.104887	0.0384728
TMEM237	0.146191	0.0384728
MAOB	0.375136	0.0384728
SIRT5	0.134763	0.0384728
DHRS4-AS1	0.176417	0.0384728
DSC3	-0.403822	0.0384728
RNASE4	0.144276	0.0384728
ARNT	0.0832204	0.0384728
PHF1	0.128148	0.0384728
SLC25A11	0.096467	0.0384728
SPART	0.169572	0.0384728
CD200R1	-0.434918	0.0384728
CCL28	0.126798	0.0384728
UBE2N	0.0764716	0.0384728
TMEM230	0.136693	0.0384728
MGST2	-0.0746479	0.0384728
PSMC4	0.0428708	0.0384728
PLP2	0.119868	0.0384728
RNF11	0.0880385	0.0384728
BDH1	0.074942	0.0384728
DCAF8	0.0864042	0.0384728
PLEKHA5	0.113337	0.0384728
LSM14A	0.0597872	0.0384728
RBBP7	-0.0542381	0.0384728
PSMF1	0.0621926	0.0384728
SAMD4B	0.0925983	0.0384728
PIAS3	0.110982	0.0384728
PSMD8	0.104349	0.0384728
C1orf43	0.0888531	0.0384728
TRIR	0.0731276	0.0384728
RPL38	0.0635239	0.0384728
STAU1	0.051665	0.0384728
DDOST	-0.0869259	0.0384728
KRT6A	-1.02843	0.0384728
MORF4L1	0.0874012	0.0384728
ATP6V0C	0.136548	0.0384728
AL662907.3	0.130054	0.0384728
AC113348.3	-0.109997	0.0384728
AC073861.1	-0.0896148	0.0384728
CR392000.1	0.167296	0.0384728
AC097374.1	0.159383	0.0384728
RPL15P3	-0.166602	0.0384728
AC009093.10	0.278008	0.0384728
AC016590.4	0.419832	0.0384728
POM121B	0.184568	0.0384728
TLR7	-0.228055	0.0384728
RHCG	-0.839692	0.0384728
C16orf89	0.480274	0.0384728
PRKAR2B	-0.417026	0.0384728
DGKZ	0.0777541	0.0384728
SUPT5H	0.069476	0.0384728
PPL	-0.288264	0.0384728
AC113137.1	-0.0968126	0.0384728
NACA4P	-0.206054	0.0384728
RCCD1-AS1	-0.170474	0.0384728
AC004678.2	0.140527	0.0384728
NMU	-0.403336	0.0384728
POU2AF1	0.419506	0.0384728
HPSE	-0.285322	0.0384728
GGA1	0.0742088	0.0384728
AL035409.2	0.191499	0.0384728
RPL21P28	-0.115625	0.0384728
TMEM119	0.234305	0.0384728
SPC24	-0.284855	0.0384728
MFAP2	0.392237	0.0384728
TAGLN3	0.23771	0.0384728
C1QA	-0.352929	0.0384728
TMEM178B	-0.314793	0.0384728
MTCH1	0.0711849	0.0384728
PIGT	0.0510085	0.0384728
OR7E37P	0.214056	0.0384728
CSPG5	0.330236	0.0384728
NDNF	0.505199	0.0384728
AL365181.3	-0.252989	0.0384728
FER1L5	0.319185	0.0384728
FOXM1	-0.222181	0.0384728
HDAC4	0.384251	0.0384728
SMN2	0.19067	0.0384728
TXN2	0.0707725	0.0384728
GDI1	0.168811	0.0384728
DHX9	-0.0639854	0.0384728
AL773545.3	0.139312	0.0384728
AC079781.2	0.163012	0.0384728
BTNL9	0.563895	0.0384728
SFTPB	0.559482	0.0384728
DLL1	0.35608	0.0384728
TRIM7	-0.264163	0.0384728
AC068700.2	0.141791	0.0384728
AL358472.5	0.189429	0.0384728
TYRO3	-0.311283	0.0384728
CD99L2	0.180606	0.0384728
NIBAN2	-0.209206	0.0384728
FAM181A-AS1	0.267062	0.0384728
Z97653.2	0.138165	0.0384728
RNF225	-0.18944	0.0384728
RECQL4	-0.247089	0.0384728
TK1	-0.19137	0.0384728
STRA6	0.290784	0.0384728
GOLGA8B	0.271411	0.0384728
CKMT1A	-0.167902	0.0384728
ROGDI	0.215191	0.0384728
RBMX	0.165412	0.0384728
RGL3	0.251534	0.0384728
RMND1	-0.147067	0.0384728
AL033397.1	-0.365504	0.0384728
PTPRT	0.384602	0.0384728
ROCR	-0.196979	0.0384728
MFAP4	0.517732	0.0384728
TOX	0.323745	0.0384728
PCDHGA11	-0.174125	0.0384728
DCP1A	0.159	0.0384728
C1QB	-0.355824	0.0384728
ATP5IF1	0.191934	0.0384728
YWHAB	-0.0574045	0.0384728
OLFM3	0.240077	0.0384728
ADGRF5	0.463257	0.0384728
LINC02541	0.373168	0.0384728
TTC13	-0.274495	0.0384728
MTAP	-0.139759	0.0384728
RORC	0.25049	0.0384728
OTUB1	0.0559045	0.0384728
TCN1	-0.432536	0.0384728
HERPUD1	0.117011	0.0384728
EIF4G2	-0.0893433	0.0384728
CERS6-AS1	0.0931367	0.0384728
CLNK	0.279029	0.0384728
LINC01239	0.201562	0.0384728
CCDC159	0.149239	0.0384728
EIF2D	0.131582	0.0384728
WDR11	0.131576	0.0384728
GBF1	0.0776157	0.0384728
ZNF781	0.211303	0.0384728
PTTG1	-0.18971	0.0384728
CCDC32	0.147185	0.0384728
PPP1R2	0.135204	0.0384728
COX8A	0.100119	0.0384728
AP001021.3	0.160939	0.0384728
CLCNKA	0.339726	0.0384728
ZNF689	0.122612	0.0384728
MEIS3P1	0.0867897	0.0384728
MICU2	0.109275	0.0384728
HELZ2	-0.183845	0.0384728
ARID1A	0.105901	0.0384728
C10orf99	-0.256193	0.0384728
OR7E47P	0.325977	0.0384728
TBX1	0.110167	0.0384728
ISG20L2	0.167402	0.0384728
SUPT20H	0.0998099	0.0384728
FAM172A	0.0971005	0.0384728
RDX	0.0885397	0.0384728
POM121C	0.0788979	0.0384728
C1orf194	0.419062	0.0384728
MIF	0.130374	0.0384728
BX005040.1	0.310241	0.0384728
AL162258.1	0.140836	0.0384728
AP001453.3	0.073195	0.0384728
NFATC1	0.099895	0.0384728
PLAT	-0.331267	0.0384728
FTH1P11	-0.14181	0.0384728
IL22RA1	0.273411	0.0384728
PLSCR4	0.111123	0.0384728
PLAGL2	0.122055	0.0384728
SPINDOC	0.0785164	0.0384728
AP4M1	0.151146	0.0384728
C5orf24	0.121203	0.0384728
SLC25A1	-0.0843138	0.0384728
DLGAP4	0.0768526	0.0384728
STIM2	0.0580995	0.0384728
UBAP2L	0.117091	0.0384728
TOR4A	-0.143299	0.0384728
UQCR10	0.0914507	0.0384728
BCAR1	0.0636584	0.0384728
RPS27A	-0.0906486	0.0384728
CALM1	0.156182	0.0384728
AC016629.3	0.126408	0.0384728
ESRRG	0.225345	0.0384728
RABL3	0.0946098	0.0384728
CCDC92	0.101039	0.0384728
SFI1	0.0995788	0.0384728
SIGIRR	0.0930765	0.0384728
MRPL32	0.0966364	0.0384728
NQO2	-0.0857211	0.0384728
THYN1	0.0627556	0.0384728
ICE2	0.155099	0.0384728
WWTR1	0.105136	0.0384728
TCEA1	0.0671396	0.0384728
OST4	0.114112	0.0384728
PRDM2	0.138577	0.0384728
CCDC9B	-0.237497	0.0384728
EPN2	0.132642	0.0384728
SF3B4	0.0521956	0.0384728
LRP5	0.0601472	0.0384728
LINC02765	-0.111635	0.0384728
SHQ1	0.122366	0.0384728
CPSF7	0.0714007	0.0384728
CLDN7	-0.152077	0.0384728
TM2D3	0.103311	0.0384728
DAD1	0.0644905	0.0384728
PRPF19	0.091542	0.0384728
BUD13	0.0812751	0.0384728
ZRANB2	0.0910663	0.0384728
DYM	0.0945361	0.0384728
AGAP3	0.0884262	0.0384728
POM121	0.0737754	0.0384728
RSF1	0.11319	0.0384728
FP565260.1	-0.0900931	0.0384728
RAB2B	0.0940654	0.0384728
TMEM8B	0.139707	0.0384728
TCF7L2	0.106137	0.0384728
UNK	0.0975089	0.0384728
SEC24B	0.0862208	0.0384728
TRIQK	0.117598	0.0384728
PLAAT1	-0.16522	0.0384728
TPT1-AS1	0.086013	0.0384728
COMMD1	0.0867774	0.0384728
PPME1	0.0951087	0.0384728
YEATS4	0.09856	0.0384728
TRIM52-AS1	0.106158	0.0384728
ELK1	0.0635871	0.0384728
BIRC2	0.0993324	0.0384728
MRPL17	0.0914292	0.0384728
COPS8	0.108793	0.0384728
SLAIN2	0.103496	0.0384728
B3GALT1	0.109138	0.0384728
C1orf109	0.117874	0.0384728
ACD	0.0697921	0.0384728
SMYD4	0.0913657	0.0384728
DHPS	0.0720167	0.0384728
SDCCAG8	0.138688	0.0384728
ZNF791	0.0817785	0.0384728
STK25	0.0773644	0.0384728
TIMM10B	0.0798805	0.0384728
ZFR	0.096351	0.0384728
TBCB	0.0651023	0.0384728
SLC25A29	0.102191	0.0384728
DCAF5	0.0731762	0.0384728
ERVE-1	0.0998787	0.0384728
CHD1L	0.0988794	0.0384728
CHCHD6	0.113182	0.0384728
ARHGAP35	0.0832307	0.0384728
Z99129.4	-0.0866562	0.0384728
HEIH	0.0973609	0.0384728
XPNPEP3	0.130332	0.0384728
POGZ	0.141895	0.0384728
EPHB4	-0.183044	0.0384728
BOD1	0.0949992	0.0384728
LRRC1	-0.0995512	0.0384728
CYB5D2	0.10178	0.0384728
NSD3	0.0567543	0.0384728
ZNF764	0.0686278	0.0384728
U2AF2	0.0603606	0.0384728
TMIGD3	-0.122686	0.0384728
STK11IP	0.0897178	0.0384728
PYCR3	0.105563	0.0384728
RFX7	0.058677	0.0384728
PTPRU	-0.189258	0.0384728
SGTA	0.0538116	0.0384728
AL121832.2	0.0917021	0.0384728
SNRNP27	0.0724018	0.0384728
PARS2	0.114154	0.0384728
TAF6	0.0736399	0.0384728
SPPL2B	0.0912251	0.0384728
KRCC1	0.0886058	0.0384728
POMGNT2	0.116765	0.0384728
PRR3	0.0786744	0.0384728
CLPTM1L	-0.0721999	0.0384728
RPF1	0.0804157	0.0384728
RBM3	-0.125189	0.0384728
MANBAL	0.0683235	0.0384728
SDHA	-0.0982349	0.0384728
USP31	0.138533	0.0384728
URB1-AS1	0.109981	0.0384728
TMEM178A	0.219332	0.0384728
POLE3	0.0578941	0.0384728
VCP	-0.084046	0.0384728
ZNF76	0.0886877	0.0384728
UBE2E1	0.0743187	0.0384728
SLC35E1	0.0803135	0.0384728
KCTD18	0.0779402	0.0384728
RPS5	0.166456	0.0384728
CLIC2	-0.151246	0.0384728
RPL23AP42	0.129181	0.0384728
COQ5	0.108941	0.0384728
RMI2	-0.183733	0.0384728
SRSF11	0.0687624	0.0384728
AKR1A1	-0.154637	0.0384728
CIB1	0.144	0.0384728
UBR5	0.0262414	0.0384728
SF3B5	0.0580648	0.0384728
SART3	0.0997832	0.0384728
MVP	-0.0864262	0.0384728
UBA2	0.0457469	0.0384728
BCL2L1	0.116947	0.0384728
MMADHC	-0.0712111	0.0384728
ZNF10	0.218904	0.0384728
MTREX	0.0611594	0.0384728
GPATCH8	0.064353	0.0384728
RIOK2	-0.244121	0.0384728
SLC39A6	0.0585447	0.0384728
PLXNB1	0.106042	0.0384728
CTR9	0.0497711	0.0384728
ZNF652	-0.184696	0.0384728
NKRF	0.0525826	0.0384728
GOLGA6L9	0.116993	0.0384728
RAB11FIP3	0.068684	0.0384728
RNASEK	0.148885	0.0384728
MORF4L2	0.12165	0.0384728
PRR15	0.0948352	0.0384728
SPINT1-AS1	0.0606464	0.0384728
PHC3	0.17236	0.0384728
STT3B	-0.101516	0.0384728
IBTK	-0.16427	0.0384728
UBB	0.118312	0.0384728
MIF4GD	0.0598115	0.0384728
TXNRD2	-0.0872188	0.0384728
TPM1	0.0358145	0.0384728
ACBD6	-0.0885654	0.0384728
RPS12	-0.115622	0.0384728
SH2B1	0.0616717	0.0384728
CTNNBIP1	-0.16486	0.0384728
RPS27	0.143433	0.0384728
TIMM13	-0.141715	0.0384728
UBE2I	-0.147104	0.0384728
ADAM10	-0.110517	0.0384728
RPS6KA3	-0.141348	0.0384728
TTC19	-0.0844306	0.0384728
NR2F6	-0.127995	0.0384728
TMEM208	-0.105846	0.0384728
MTDH	0.0378304	0.0384728
ZCRB1	0.0605967	0.0384728
ERCC5	-0.123877	0.0384728
GSTZ1	-0.0776278	0.0384728
FRK	-0.172386	0.0384728
PGRMC2	-0.121796	0.0384728
LLGL2	-0.135615	0.0384728
AP5M1	-0.140567	0.0384728
ATP6V0E1	-0.0467409	0.0384728
ACOX3	-0.183448	0.0384728
TMBIM4	0.132757	0.0384728
EIF1B	0.173103	0.0384728
CACYBP	0.160899	0.0384728
VPS54	-0.0863468	0.0384728
UMPS	-0.199393	0.0384728
ARHGAP5	-0.139075	0.0384728
HSPE1	0.102019	0.0384728
PBXIP1	-0.0387517	0.0384728
EIF5B	-0.122736	0.0384728
GPR107	-0.0636327	0.0384728
LTA4H	-0.0702758	0.0384728
NDFIP2	0.0741117	0.0384728
AFG3L2	-0.100423	0.0384728
TASOR	-0.108174	0.0384728
RCN1	-0.0932945	0.0384728
VAMP3	-0.0596741	0.0384728
RPL24	0.125923	0.0384728
PTBP3	-0.0642215	0.0384728
SMS	0.0734113	0.0384728
ZMPSTE24	-0.0710289	0.0384728
RPL15	0.134514	0.0384728
CAPN1	-0.1016	0.0384728
GNS	-0.0529329	0.0384728
USP7	-0.0737318	0.0384728
KDM3B	-0.0639773	0.0384728
CYB5R3	0.0933861	0.0384728
CTTN	-0.100202	0.0384728
PSMA1	-0.0779435	0.0384728
SDC4	-0.111287	0.0384728
SERINC1	-0.0192568	0.0384728
SEPTIN2	0.0836296	0.0384728
VDAC2P5	-0.188832	0.0384728
LINC02036	-0.164188	0.0384728
AC093159.1	0.176841	0.0384728
ECI2-DT	0.177518	0.0384728
ALG1L2	-0.101731	0.0384728
RPL7P23	-0.12304	0.0384728
SMARCA5-AS1	0.145488	0.0384728
AL031009.1	0.145314	0.0384728
AP000580.1	-0.156668	0.0384728
CYP4F22	-0.250281	0.0384728
CELP	0.201074	0.0384728
JSRP1	0.194453	0.0384728
EEF1A1P11	-0.158453	0.0384728
AC093635.1	0.220112	0.0384728
S100A3	-0.252715	0.0384728
MYO16-AS1	-0.187356	0.0384728
AC087632.2	-0.347746	0.0384728
KCNH2	0.261667	0.0384728
PLG	0.281239	0.0384728
PHKG1	0.207495	0.0384728
AC068338.3	0.130287	0.0384728
EEF1A1P13	-0.150593	0.0384728
AC087477.2	0.233407	0.0384728
CHRNA5	-0.233508	0.0384728
AC023043.1	0.184641	0.0384728
DNAJC5B	0.406362	0.0384728
CHRNA10	0.422343	0.0384728
AL441883.1	0.0938171	0.0384728
ASIC3	0.23103	0.0384728
LINC01101	0.537587	0.0384728
AC022400.7	0.0778798	0.0384728
GPR37	-0.368954	0.0384728
CCNB2	-0.255437	0.0384728
LMNTD2-AS1	0.23211	0.0384728
CYGB	0.253823	0.0384728
CHST10	0.142969	0.0384728
PRKG1-AS1	-0.0983234	0.0384728
TNFSF12	0.147375	0.0384728
TBC1D12	-0.141363	0.0384728
ADPRH	-0.161508	0.0384728
FYB2	0.450257	0.0384728
ADGRV1	0.212747	0.0384728
ZC3H8	0.14601	0.0384728
AC060780.1	0.138402	0.0384728
MYCBPAP	0.368879	0.0384728
FAM76A	0.123027	0.0384728
ZNF273	0.261664	0.0384728
THAP5	0.151864	0.0384728
GLS	-0.272445	0.0384728
MRPL58	0.0645309	0.0384728
LDOC1	0.153497	0.0384728
CRY1	0.121345	0.0384728
ECI2	0.364518	0.0384728
ADSL	0.10119	0.0384728
PACRGL	0.110896	0.0384728
CYP4F12	-0.269688	0.0384728
CCNT1	0.131994	0.0384728
TTC8	0.13834	0.0384728
NDUFA7	0.0861048	0.0384728
IFT20	0.0986966	0.0384728
MZF1	0.107684	0.0384728
LZIC	0.113427	0.0384728
GMCL1	0.147072	0.0384728
NOL4L	0.128758	0.0384728
RPRD1B	0.107985	0.0384728
PTK6	-0.259078	0.0384728
ME2	0.0855896	0.0384728
CNST	0.157875	0.0384728
FMC1-LUC7L2	0.0744716	0.0384728
LHPP	0.0603834	0.0384728
OCEL1	0.0782913	0.0384728
SELENOI	-0.175108	0.0384728
INPP5E	0.139074	0.0384728
INO80B	0.0890337	0.0384728
SNX4	0.0705617	0.0384728
MSL3	0.141691	0.0384728
PTPN9	0.0389261	0.0384728
PPIC	-0.131375	0.0384728
PACSIN3	-0.233657	0.0384728
DNAJC15	-0.137241	0.0384728
BRD8	0.0383393	0.0384728
MAML1	0.193151	0.0384728
FIBP	0.0581233	0.0384728
PHF8	0.139055	0.0384728
NOP10	0.230229	0.0384728
IPO13	0.0876329	0.0384728
SMAD4	0.143715	0.0384728
SEC61B	-0.103626	0.0384728
KAZN	0.0872913	0.0384728
DEK	0.132783	0.0384728
CNOT7	0.0752873	0.0384728
TBC1D20	0.0464575	0.0384728
EIF2A	0.0523386	0.0384728
NOL7	0.080817	0.0384728
DERL1	-0.124694	0.0384728
GIT1	0.0597029	0.0384728
SHC1	0.0873242	0.0384728
RPRD2	0.0917059	0.0384728
C2CD3	0.122663	0.0384728
BRD7	0.0383577	0.0384728
MECP2	0.199823	0.0384728
HNRNPH3	0.0845955	0.0384728
NPC2	0.111264	0.0384728
RETSAT	-0.183232	0.0384728
NDUFS2	-0.109369	0.0384728
LEPROT	-0.107401	0.0384728
FAM83F	-0.158763	0.0384728
OCIAD1	0.0799843	0.0384728
KLF13	-0.198038	0.0384728
PTPN18	0.0622306	0.0384728
VEZF1	0.119607	0.0384728
LONP2	-0.0518022	0.0384728
NUP98	0.251684	0.0384728
NUFIP2	0.175939	0.0384728
SECISBP2L	0.124684	0.0384728
NDUFV1	-0.0718781	0.0384728
HNRNPUL2	-0.122926	0.0384728
SELENOW	0.147064	0.0384728
SNX3	0.0788687	0.0384728
CDV3	-0.0914475	0.0384728
SEC63	-0.142805	0.0384728
MDM2	-0.158477	0.0384728
SEC62	0.118431	0.0384728
RERE	0.0826215	0.0384728
DNAJC5	-0.104514	0.0384728
MDH2	0.067379	0.0384728
CCNI	0.151139	0.0384728
EEF1D	-0.0616332	0.0384728
CCPG1	-0.108968	0.0384728
MYOF	-0.211402	0.0384728
GPX4	0.130924	0.0384728
PPDPF	0.098693	0.0384728
ENO1	-0.127551	0.0384728
NORAD	-0.108069	0.0384728
CAST	0.0783324	0.0384728
ALDOA	-0.0815447	0.0384728
VAPA	0.112669	0.0384796
AC126283.1	0.170756	0.0385251
SCGB1B2P	0.15117	0.0387658
AC021074.3	0.144381	0.0388517
AC011773.4	0.111297	0.0390177
AC007448.5	0.110199	0.0391452
AC012447.1	0.112656	0.0392335
AL513210.2	0.135847	0.0399813
AC136469.2	0.123374	0.0401165
B3GNT7	0.053389	0.0401259
NPTN	0.0594787	0.0414906
UPF3AP2	0.102439	0.0418211
AC114947.1	0.0679582	0.0422983
AC141586.3	0.0946855	0.0437732
BTBD7P1	0.108898	0.0445066
CTSE	0.303793	0.0458427
PKIA	0.290856	0.0458427
TCHH	-0.292846	0.0458427
TNFSF15	0.858642	0.0458427
IZUMO4	0.154837	0.0458427
VSIG10L	-0.538337	0.0458427
AC027117.1	0.105383	0.0458427
NUBP1	0.0387813	0.0458427
DCTN3	0.0847489	0.0458427
SSBP2	0.116173	0.0458427
PDE4DIP	0.328991	0.0458427
TOR1AIP1	0.118439	0.0458427
MAPK15	0.354603	0.0458427
TOB2	0.23976	0.0458427
STIP1	0.0345528	0.0458427
NAP1L4	0.0526916	0.0458427
YME1L1	0.04945	0.0458427
NACA2	-0.126154	0.0458427
AC018362.1	0.175869	0.0458427
CCDC150	-0.220442	0.0458427
GATM	0.202516	0.0458427
PKIB	0.284619	0.0458427
DGUOK	0.0553842	0.0458427
H1-0	-0.265949	0.0458427
RN7SL531P	-0.11465	0.0458427
PIEZO2	0.552813	0.0458427
C1QC	-0.372903	0.0458427
LAD1	-0.328088	0.0458427
CLTA	0.0424683	0.0458427
TXN	-0.22088	0.0458427
JAM2	0.159181	0.0458427
KHDRBS2	0.216529	0.0458427
GEN1	-0.287969	0.0458427
SNED1	0.311403	0.0458427
H1-2	-0.248406	0.0458427
CTNNAL1	0.267536	0.0458427
AC040162.3	0.136326	0.0458427
AC025682.1	0.152422	0.0458427
LINC01471	0.188746	0.0458427
TMEM272	0.0255846	0.0458427
AC025171.3	0.208047	0.0458427
NEURL1	0.322617	0.0458427
TPX2	-0.236999	0.0458427
NUDT1	-0.136729	0.0458427
FGF14	0.704981	0.0458427
ANKRD44-AS1	0.315073	0.0458427
SLC16A7	-0.305862	0.0458427
MAP3K13	0.053678	0.0458427
ZNF185	-0.307335	0.0458427
THUMPD3	-0.141324	0.0458427
CFAP157	0.38803	0.0458427
LINC01431	0.164291	0.0458427
AC012313.6	0.200988	0.0458427
MB	0.252354	0.0458427
CFAP100	0.293446	0.0458427
AL592148.3	-0.114161	0.0458427
RP1L1	-0.27124	0.0458427
IQGAP3	-0.234233	0.0458427
PPP1R16B	0.565379	0.0458427
C1orf141	0.256813	0.0458427
ACBD3-AS1	0.301872	0.0458427
EPHA1	-0.271496	0.0458427
ATL3	-0.134191	0.0458427
RPL34-DT	0.131546	0.0458427
RPL10P9	0.0486563	0.0458427
ROPN1B	0.22699	0.0458427
RWDD3	-0.12455	0.0458427
LINC00865	-0.166544	0.0458427
BNIP3	0.290539	0.0458427
A4GALT	-0.227417	0.0458427
EPHX1	0.156212	0.0458427
CACNA1C-AS1	0.133028	0.0458427
OLA1P2	-0.116062	0.0458427
LINC01908	0.226234	0.0458427
ACOT2	-0.15145	0.0458427
EPPIN-WFDC6	0.182185	0.0458427
PNLDC1	0.275222	0.0458427
SLC13A3	0.293335	0.0458427
SYT7	-0.317447	0.0458427
CABIN1	0.0989109	0.0458427
RPL13P5	0.0807287	0.0458427
NSUN5P2	0.105175	0.0458427
NUDT16P1	0.1187	0.0458427
PPP1R12B	0.244264	0.0458427
FAM166B	0.28306	0.0458427
C19orf71	0.149801	0.0458427
THRB-AS1	0.16514	0.0458427
COMP	-0.29351	0.0458427
POU2F3	-0.244269	0.0458427
UBALD1	0.109944	0.0458427
VWA3A	0.321938	0.0458427
SF3A1	0.0957256	0.0458427
CALM3	0.0671588	0.0458427
AC008443.4	0.147879	0.0458427
TUBB6	-0.374757	0.0458427
ERBB3	-0.190109	0.0458427
USP49	0.143803	0.0458427
LRRC74B	0.349	0.0458427
FAM199X	-0.142349	0.0458427
RNPS1	0.0811897	0.0458427
SLC35F5	-0.0749257	0.0458427
TPGS2	0.135669	0.0458427
ACTG1P1	0.148715	0.0458427
KCNMB2	0.44859	0.0458427
MICOS13	0.103763	0.0458427
S100A10	-0.254085	0.0458427
DDX4	0.245262	0.0458427
ZNF341	0.05407	0.0458427
RAD23B	0.0897328	0.0458427
POU2F1	0.12585	0.0458427
CFHR3	-0.133695	0.0458427
AC007009.1	0.136712	0.0458427
C1orf189	0.319545	0.0458427
NFS1	0.111567	0.0458427
CPSF4L	0.11824	0.0458427
AC124319.2	0.158632	0.0458427
UVRAG-DT	0.131872	0.0458427
SVBP	0.0868704	0.0458427
TRAPPC1	0.0615991	0.0458427
TRMO	0.0919459	0.0458427
TIMM17B	0.106024	0.0458427
SNIP1	0.161774	0.0458427
LINC00598	0.176051	0.0458427
LIN52	0.101716	0.0458427
PEX14	0.168303	0.0458427
STAG3L5P	0.212742	0.0458427
PASK	0.107135	0.0458427
HSPD1P21	0.111943	0.0458427
PPP1R35	0.0900983	0.0458427
MAN1A1	-0.240468	0.0458427
LINC00847	0.134729	0.0458427
RPS27L	0.0798279	0.0458427
BCCIP	0.0805247	0.0458427
SLC39A13	0.0755087	0.0458427
RRBP1	-0.134029	0.0458427
WDPCP	0.084938	0.0458427
PRUNE1	0.0926617	0.0458427
DOCK9	-0.15891	0.0458427
CD63	-0.11321	0.0458427
HLA-L	-0.112796	0.0458427
TMEM69	0.0584574	0.0458427
ISCA1	0.100927	0.0458427
LIG4	-0.0707938	0.0458427
IQCN	0.187974	0.0458427
LRRC37BP1	0.0976563	0.0458427
TAX1BP3	-0.19222	0.0458427
GNPAT	0.0843659	0.0458427
AC008555.4	0.100292	0.0458427
EIF4H	-0.0648409	0.0458427
RGCC	0.209171	0.0458427
HHIP	-0.167692	0.0458427
LINC00863	0.0456283	0.0458427
C8orf33	0.0857377	0.0458427
KDM8	0.213321	0.0458427
SDHAF4	0.102621	0.0458427
GOLPH3L	0.0599605	0.0458427
BUD31	0.0632607	0.0458427
AHSA1	0.147543	0.0458427
RAB38	-0.237568	0.0458427
TOX3	0.166202	0.0458427
ACSL3	-0.132571	0.0458427
CCT6A	-0.0759835	0.0458427
PPP1R8	0.050189	0.0458427
DCP1B	0.110778	0.0458427
TMEM258	0.0747265	0.0458427
BHLHE40	-0.168484	0.0458427
LINC02604	0.212057	0.0458427
ADAMTS7P1	0.232562	0.0458427
UQCRFS1	-0.0636743	0.0458427
USP21	0.123097	0.0458427
GARRE1	0.098575	0.0458427
VRK3	0.0603643	0.0458427
TRAP1	0.0636804	0.0458427
DTD2	0.0758941	0.0458427
ATRN	-0.167816	0.0458427
EIF2AK2	-0.191033	0.0458427
EIF4G3	0.0938801	0.0458427
ASAH1	-0.112702	0.0458427
RBM12	0.0762743	0.0458427
SPHK2	0.0899122	0.0458427
DPH6	-0.170308	0.0458427
CHKA	-0.181507	0.0458427
SRSF6	0.0606697	0.0458427
JAK1	-0.044083	0.0458427
CIZ1	0.0177661	0.0458427
EIF1AX	0.166752	0.0458427
HEXB	-0.129596	0.0458427
ANAPC5	0.0676625	0.0458427
FTH1P8	-0.0318103	0.0458427
KMT5C	0.144325	0.0458427
SIPA1L1	0.144278	0.0458427
EIF3G	0.0316783	0.0458427
EIF3J-DT	0.076638	0.0458427
OLMALINC	0.0651112	0.0458427
DUS1L	-0.125422	0.0458427
CUX1	0.137772	0.0458427
RRP36	-0.079684	0.0458427
KRAS	-0.121263	0.0458427
AP4E1	-0.114848	0.0458427
SIK3	0.149581	0.0458427
SLC35D2	-0.10992	0.0458427
CDK2	-0.0939183	0.0458427
MFSD14A	0.0599564	0.0458427
PI4K2B	-0.107845	0.0458427
AC092295.2	0.0644288	0.0458427
HSD17B10	-0.0758013	0.0458427
SRSF2	0.119917	0.0458427
TIMM50	-0.108967	0.0458427
RHOA	-0.00801442	0.0458427
CTNND1	-0.124954	0.0458427
TMTC3	-0.150887	0.0458427
PAPOLA	0.10784	0.0458427
BCL2L2	-0.13092	0.0458427
USP38	-0.0807277	0.0458427
LACTB	-0.0734331	0.0458427
DCAF6	0.105447	0.0458427
NAALADL2	0.0810059	0.0458427
MARCHF7	-0.068347	0.0458427
MAP2K2	-0.0657616	0.0458427
NCKAP1	-0.0862431	0.0458427
CTDSP2	-0.0627304	0.0458427
AC011825.3	-0.149473	0.0458427
KPNB1	-0.0535788	0.0458427
SPG21	-0.0419184	0.0458427
EIF3B	-0.0914203	0.0458427
PFKL	-0.073318	0.0458427
TMCO1	0.0698523	0.0458427
CCDC58	0.043592	0.0458427
FUNDC1	-0.0407792	0.0458427
ST7	0.0277753	0.0458427
CCN5	0.131859	0.0458427
NXPH2	0.215642	0.0458427
KLK1	0.323473	0.0458427
AL135744.1	0.093638	0.0458427
UGT2B4	-0.171987	0.0458427
LINC01978	-0.118972	0.0458427
LCN12	0.174885	0.0458427
LINC01014	0.269416	0.0458427
SRPX	-0.188352	0.0458427
LINC02303	-0.233722	0.0458427
LDHAP4	-0.143802	0.0458427
CYP46A1	0.168875	0.0458427
LINC00906	0.167618	0.0458427
EXO1	-0.243352	0.0458427
AC009962.1	-0.161022	0.0458427
AC108047.1	0.0689406	0.0458427
ZNF280C	0.114332	0.0458427
CCNF	-0.128962	0.0458427
BRCA2	-0.145338	0.0458427
MDP1	0.128369	0.0458427
AC093904.4	-0.345648	0.0458427
ASB16-AS1	0.0413103	0.0458427
CHN2	0.342772	0.0458427
SACS	-0.236978	0.0458427
ALKBH6	0.0804146	0.0458427
MED30	0.182298	0.0458427
HNF4G	0.115574	0.0458427
LPAR1	0.119193	0.0458427
UCKL1	0.0758332	0.0458427
FKRP	0.14228	0.0458427
MED11	0.0643876	0.0458427
CEL	0.455706	0.0458427
ZCCHC3	0.0770482	0.0458427
AC093323.1	-0.152816	0.0458427
MRPS25	0.0606139	0.0458427
FAAP20	0.0883365	0.0458427
THAP7	0.0654283	0.0458427
CRTC1	0.0674364	0.0458427
ENY2	0.0954848	0.0458427
PHPT1	0.095942	0.0458427
TMEM134	0.0768277	0.0458427
VCPIP1	-0.0682433	0.0458427
P2RX4	-0.10434	0.0458427
DNAJC13	-0.104514	0.0458427
ELOF1	0.060655	0.0458427
TMEM14B	0.0922927	0.0458427
CNNM4	0.0553568	0.0458427
NUS1	-0.0817429	0.0458427
NOP9	-0.0836829	0.0458427
FKBP15	0.0874711	0.0458427
OAS3	-0.392091	0.0458427
PRMT1	0.0483446	0.0458427
CRIP2	0.0794427	0.0458427
NDUFB7	0.0886758	0.0458427
SRPX2	-0.285014	0.0458427
CNP	-0.146782	0.0458427
B4GALT4	-0.12628	0.0458427
RNF130	0.19262	0.0458427
MS4A8	0.367707	0.0458427
NECTIN4	-0.24346	0.0458427
LENG8	0.223918	0.0458427
GRINA	0.226978	0.0458427
PTPN13	-0.192043	0.0458427
DENND2B	0.0886921	0.0458427
ZBTB7A	0.0683004	0.0458427
NOTCH2	-0.115552	0.0458427
IGFBP5	0.468183	0.0458427
MYO5B	-0.154828	0.0458427
HNRNPUL1	0.0503822	0.0458427
ADH1C	-0.23694	0.0458427
AC005972.3	0.123366	0.0459046
AC018645.3	-0.143599	0.0459207
AC024941.2	0.113575	0.0459368
AL035587.1	0.0847586	0.0464205
AC024060.2	-0.114197	0.0472555
AL160314.2	0.138857	0.0481223
UNC93B3	-0.118116	0.048449
AP001107.1	0.10578	0.048938
EEF1A1P12	-0.0825431	0.0492771
AC073195.1	0.0914272	0.0510664
Z94277.1	0.10956	0.0510664
AC003991.1	0.0735003	0.0529068
CXCR5	0.313398	0.0530416
AF274858.1	0.111522	0.0530416
KIF9-AS1	0.112147	0.0530416
RBM26-AS1	0.111086	0.0530416
MTARC2	0.110825	0.0530416
ACTR3B	0.114607	0.0530416
TRAPPC2	-0.0482329	0.0530416
TMPRSS11D	-0.449618	0.0530416
MUC21	-0.426772	0.0530416
UPF3A	0.0667509	0.0530416
GTF3A	0.0816954	0.0530416
SAMD9	-0.34772	0.0530416
NR1D2	-0.210026	0.0530416
TAF7	0.0773025	0.0530416
GTF2I	0.0703141	0.0530416
CTNNA1	-0.0988884	0.0530416
RFX3-AS1	0.140788	0.0530416
AC021092.1	0.297933	0.0530416
CBX3P2	-0.222984	0.0530416
PPP1R10	0.462287	0.0530416
KIAA2013	0.0474564	0.0530416
AC079841.2	0.133658	0.0530416
RNF212	0.213361	0.0530416
CHDH	-0.228202	0.0530416
AC091073.1	-0.161685	0.0530416
OGDHL	0.34726	0.0530416
KRT89P	-0.147645	0.0530416
ZNF135	0.309653	0.0530416
CENPK	-0.239977	0.0530416
SNRPC	0.0383719	0.0530416
POTEJ	0.238586	0.0530416
NR1D1	-0.375516	0.0530416
GFRA2	-0.265923	0.0530416
C9orf24	0.318025	0.0530416
AL033519.5	0.139578	0.0530416
AL359715.2	-0.301797	0.0530416
GXYLT1	-0.102354	0.0530416
KRT6C	-0.289532	0.0530416
ITGA1	-0.287001	0.0530416
C11orf54	0.0923847	0.0530416
AC020904.2	-0.121085	0.0530416
C8orf34	0.486854	0.0530416
PYGB	-0.171657	0.0530416
FRMD6-AS1	-0.163701	0.0530416
PPP2R2C	-0.364436	0.0530416
ERVH-1	-0.17323	0.0530416
RNF213-AS1	0.254953	0.0530416
TSG101	0.0886948	0.0530416
CALML5	-0.50496	0.0530416
LINC01833	-0.197929	0.0530416
AC105052.2	-0.173067	0.0530416
CORO2B	0.486418	0.0530416
MPL	0.190022	0.0530416
METTL27	0.243235	0.0530416
HEBP1	-0.0885827	0.0530416
THRSP	0.280552	0.0530416
TATDN3	0.118032	0.0530416
SMNDC1	0.117994	0.0530416
POLE	-0.195999	0.0530416
ABHD17A	0.0820841	0.0530416
MGLL	0.226928	0.0530416
AL121772.1	-0.203764	0.0530416
ZNF570	0.121883	0.0530416
AC026464.4	-0.0818491	0.0530416
TTC39A-AS1	0.204141	0.0530416
AC092368.3	0.136587	0.0530416
AL121956.5	0.218206	0.0530416
PKIG	0.216255	0.0530416
HIPK1	0.193739	0.0530416
CLTRN	0.128695	0.0530416
UNC79	0.192762	0.0530416
LINC02517	0.149645	0.0530416
AC235565.2	0.197294	0.0530416
SERPINB13	-0.331481	0.0530416
C17orf80	0.095515	0.0530416
CSF1R	-0.197513	0.0530416
RABL2A	0.262166	0.0530416
RAD51	-0.139329	0.0530416
ABHD10	0.0890489	0.0530416
ERVW-1	0.295249	0.0530416
RAPGEFL1	-0.204009	0.0530416
RAB6B	0.296327	0.0530416
ADAT1	0.0996159	0.0530416
C4orf47	0.261037	0.0530416
AC092745.3	0.122651	0.0530416
AC105233.2	0.173252	0.0530416
SVIL-AS1	0.082247	0.0530416
PRKAB2	0.140984	0.0530416
GPATCH2	0.0507033	0.0530416
ARL14EP	0.107073	0.0530416
FCN3	0.133731	0.0530416
FOXI2	0.445486	0.0530416
AC108681.1	0.23098	0.0530416
VAMP7	-0.112426	0.0530416
TMEM254-AS1	0.201568	0.0530416
ZNF79	0.10435	0.0530416
SOX2-OT	0.197159	0.0530416
MAPK8	0.0874375	0.0530416
WBP1L	0.101506	0.0530416
ZBTB25	0.125032	0.0530416
GGTA1	-0.128494	0.0530416
TSPYL2	0.126578	0.0530416
GOT1	0.103521	0.0530416
AKAP13	-0.131555	0.0530416
AL137847.2	0.138164	0.0530416
CA5B	0.171487	0.0530416
MED9	0.0577122	0.0530416
UTP11	0.0676199	0.0530416
ATP2C2	0.17203	0.0530416
LINC01814	0.108448	0.0530416
SIMC1	0.0733115	0.0530416
UBE2M	0.0592719	0.0530416
SPRYD7	0.051905	0.0530416
LRRC3	-0.144356	0.0530416
BCL9	0.140275	0.0530416
ARMC1	0.0875945	0.0530416
AP002387.1	0.148868	0.0530416
PBX4	0.09047	0.0530416
HOMEZ	0.07095	0.0530416
RPL23AP53	0.074561	0.0530416
CMTM8	0.048608	0.0530416
REEP3	-0.182599	0.0530416
TAOK3	-0.1146	0.0530416
AC004057.1	0.057604	0.0530416
CCL15-CCL14	0.222027	0.0530416
POLR3D	0.0865415	0.0530416
SLC49A4	-0.0906332	0.0530416
ZNF542P	0.105717	0.0530416
BUB3	0.0702237	0.0530416
RCC2	-0.150328	0.0530416
FAM131A	0.113213	0.0530416
UBXN1	0.0186419	0.0530416
SGF29	0.0720366	0.0530416
SLC9A1	-0.165482	0.0530416
SLC25A19	0.0661716	0.0530416
MEIS2	0.105866	0.0530416
VPS25	0.0594543	0.0530416
AC009237.14	0.0983159	0.0530416
LINC01278	0.0936735	0.0530416
MON1A	0.106118	0.0530416
RRAS2	0.0300313	0.0530416
TSPO	-0.10766	0.0530416
SUN2	-0.0988976	0.0530416
TNRC18	-0.12081	0.0530416
TMEM39B	0.0215368	0.0530416
AL158206.1	-0.18786	0.0530416
TMOD3	-0.145765	0.0530416
C6orf226	0.0607237	0.0530416
ABHD17C	-0.146368	0.0530416
RPS25	0.106798	0.0530416
ACER2	-0.186024	0.0530416
C18orf32	0.165648	0.0530416
POLR2G	-0.0812933	0.0530416
GPD2	-0.146881	0.0530416
NLK	0.0502297	0.0530416
AP1AR	-0.165194	0.0530416
ANAPC15	0.0516108	0.0530416
RNA5S1	-0.14374	0.0530416
TMEM30A	-0.0802912	0.0530416
TSPAN17	-0.0535578	0.0530416
ABCD4	0.0650539	0.0530416
TECPR1	-0.174672	0.0530416
KRT10	-0.155645	0.0530416
YES1	-0.126282	0.0530416
FBXO38	0.153346	0.0530416
FUCA2	-0.134845	0.0530416
CLPX	-0.112327	0.0530416
ZNF875	0.0930465	0.0530416
RANGAP1	-0.107404	0.0530416
RAB9A	-0.181707	0.0530416
SDHD	-0.0677935	0.0530416
TCP1	-0.088651	0.0530416
KDF1	0.0382569	0.0530416
SND1	-0.0738904	0.0530416
DDX24	0.0721571	0.0530416
F7	0.212206	0.0530416
RPL9P7	-0.182094	0.0530416
AL031282.1	0.12301	0.0530416
AC242022.2	0.158937	0.0530416
MIOX	-0.127214	0.0530416
AC108673.2	-0.145562	0.0530416
LINC02257	-0.220287	0.0530416
ASB4	0.207498	0.0530416
CNTN4	0.248957	0.0530416
AC004951.2	-0.229291	0.0530416
TTPA	-0.237622	0.0530416
AL022328.4	0.128862	0.0530416
HMMR	-0.198796	0.0530416
MS4A7	-0.22606	0.0530416
THAP10	0.183698	0.0530416
AC005833.1	-0.269766	0.0530416
GLDN	-0.289019	0.0530416
PHLDB1	0.320452	0.0530416
MCTP1	-0.0174276	0.0530416
TBC1D24	0.0699406	0.0530416
GRHL3	-0.409585	0.0530416
MED21	0.100561	0.0530416
FIZ1	0.0555531	0.0530416
FLACC1	0.25227	0.0530416
KIZ	0.125847	0.0530416
KLHDC8B	-0.221775	0.0530416
UCK2	-0.178329	0.0530416
PDCD5	0.0563836	0.0530416
DESI2	-0.0652388	0.0530416
EYA4	0.0791598	0.0530416
MED14	0.111738	0.0530416
CNOT8	0.0396837	0.0530416
THAP4	0.0519431	0.0530416
SELENOT	0.149694	0.0530416
CHMP5	0.0892098	0.0530416
PLEKHG7	0.135389	0.0530416
TBC1D14	0.0266134	0.0530416
MACC1	-0.394925	0.0530416
GLYR1	0.0903213	0.0530416
BTG1	-0.0704048	0.0530416
MYL12A	-0.0830564	0.0530416
TGOLN2	-0.039945	0.0530416
AL138963.3	0.148159	0.0530645
AC006504.7	-0.121875	0.0531104
LINC02267	-0.0923159	0.0531104
AC104809.1	0.141106	0.0531265
CTBP2P10	0.104755	0.0531265
FUS	-0.0263514	0.0531265
AC005154.2	0.123923	0.0531498
KIF26A	-0.114944	0.0531731
AC004974.1	0.132641	0.0535746
AC009084.2	0.114203	0.0537078
AC105020.6	0.0695545	0.0541432
PLA2G1B	0.102691	0.0541432
AL031663.1	0.0955997	0.0545047
AC004967.1	-0.12002	0.0558618
AQP11	0.0861546	0.0565506
UBBP4	0.0745515	0.0585327
SDR9C7	-0.27746	0.0587367
DKK1	-0.415442	0.0587367
FAM161B	0.0954674	0.0587367
POLR2M	0.137067	0.0587367
PFDN2	0.0137874	0.0587367
ABCB6	-0.178944	0.0587367
HSD17B13	0.33962	0.0587367
CEP350	-0.115684	0.0587367
ATRAID	0.0788879	0.0587367
RAB7A	0.160998	0.0587367
SFN	-0.344604	0.0587367
MAPRE3-AS1	0.143233	0.0587367
SNHG22	0.146807	0.0587367
AC110995.1	-0.191604	0.0587367
MX1	-0.328413	0.0587367
ABCA9	0.269356	0.0587367
ARL4C	-0.222906	0.0587367
HERC6	-0.430786	0.0587367
AC011921.1	0.134474	0.0587367
PCDHGA5	0.117736	0.0587367
MAP3K6	-0.289601	0.0587367
SCD	-0.305764	0.0587367
GAN	-0.371913	0.0587367
CFC1	0.371537	0.0587367
DCHS1	0.122802	0.0587367
LINC01341	0.156719	0.0587367
ATP1B3	-0.272021	0.0587367
FAM228A	-0.190582	0.0587367
NAPA-AS1	0.227769	0.0587367
KCNS1	-0.221905	0.0587367
FOXI1	0.415732	0.0587367
PTPRVP	0.172656	0.0587367
RPE65	0.248393	0.0587367
TEKT5	-0.119874	0.0587367
SPRED3	-0.165426	0.0587367
BCYRN1	0.188687	0.0587367
PRR14	0.118438	0.0587367
RAD23A	0.0852793	0.0587367
PNLIPRP3	-0.313915	0.0587367
DGKI	0.376869	0.0587367
TRIM36	0.270385	0.0587367
H2BC12	-0.14685	0.0587367
SPC25	-0.173626	0.0587367
DIO1	0.277268	0.0587367
NCAPG2	-0.155765	0.0587367
LBH	0.266235	0.0587367
AL162376.1	-0.129331	0.0587367
MAP3K14	0.137289	0.0587367
DHFR	-0.178478	0.0587367
CSK	-0.132607	0.0587367
LINC00467	0.082353	0.0587367
PDS5B	0.153622	0.0587367
PROX1	0.319993	0.0587367
NCAM1	0.422469	0.0587367
RAB3GAP1	-0.11106	0.0587367
BCL9L	0.0746454	0.0587367
DKK4	-0.182606	0.0587367
URB2	-0.0855868	0.0587367
MTSS1	0.30041	0.0587367
ITIH5	0.347171	0.0587367
TIAM1	-0.310228	0.0587367
AC012123.1	0.260782	0.0587367
AL645929.1	0.144258	0.0587367
MTCO1P12	-0.225339	0.0587367
AP001527.1	0.129341	0.0587367
ZSCAN1	0.289064	0.0587367
ACKR3	0.317255	0.0587367
ANXA11	-0.138359	0.0587367
CCDC177	-0.129788	0.0587367
ZNF84-DT	0.164648	0.0587367
C9orf147	0.154764	0.0587367
C10orf143	0.107198	0.0587367
CERS3	-0.377201	0.0587367
AL355334.2	0.10758	0.0587367
RHCE	0.151764	0.0587367
CFDP1	0.0921652	0.0587367
TMEM123	0.107162	0.0587367
AL121601.1	0.106435	0.0587367
AC079834.1	-0.119225	0.0587367
SPAG4	0.0921981	0.0587367
KMT5A	0.0372009	0.0587367
FAM160B1	0.119636	0.0587367
TENT4A	0.108075	0.0587367
CCDC78	0.269913	0.0587367
KCTD16	0.181769	0.0587367
SLC44A2	-0.133075	0.0587367
SMIM15-AS1	0.118973	0.0587367
UMAD1	0.115061	0.0587367
SNRPN	0.127063	0.0587367
FAM117A	0.118976	0.0587367
AL357033.4	-0.152508	0.0587367
HTR2B	-0.110168	0.0587367
AC009065.5	0.159881	0.0587367
FAM174C	0.0374092	0.0587367
SLC45A1	0.155241	0.0587367
FBXO48	0.127605	0.0587367
ZNF337	0.081158	0.0587367
FBXW2	-0.0715048	0.0587367
TAF5	0.101025	0.0587367
RPS6KA4	-0.206204	0.0587367
AC118754.2	-0.0956052	0.0587367
UBE2QL1	0.201845	0.0587367
AL355601.1	0.139323	0.0587367
FAM167A-AS1	0.101855	0.0587367
PLXNB3	-0.294064	0.0587367
COQ7	0.0914116	0.0587367
ANKRD22	-0.271278	0.0587367
RASIP1	0.058308	0.0587367
RAB13	-0.102147	0.0587367
THEMIS	-0.201369	0.0587367
LRRC37A	-0.136776	0.0587367
MIEF2	0.0831664	0.0587367
CACNA2D2	0.172396	0.0587367
ZNF800	0.0753436	0.0587367
COQ4	0.124729	0.0587367
TRUB1	0.0874306	0.0587367
C12orf43	0.0709415	0.0587367
AC008038.1	-0.111078	0.0587367
SLC46A3	-0.133116	0.0587367
OR7E122P	0.193648	0.0587367
STARD13	-0.163223	0.0587367
TAF9B	0.121625	0.0587367
FNTA	0.078197	0.0587367
ACADM	0.203227	0.0587367
ARFIP2	0.0788322	0.0587367
SNHG12	-0.169991	0.0587367
VPS26A	-0.0985622	0.0587367
ORC1	-0.090465	0.0587367
MXD4	0.0591751	0.0587367
TCF25	0.0803927	0.0587367
AL512408.1	-0.131144	0.0587367
C12orf57	0.096391	0.0587367
DLEU7	-0.0945916	0.0587367
FAM111A-DT	0.0785853	0.0587367
SLC35G2	-0.152385	0.0587367
CLCN1	-0.123956	0.0587367
ZNF814	0.173238	0.0587367
ZBED5-AS1	0.172492	0.0587367
PYGL	-0.103116	0.0587367
RNF10	-0.111625	0.0587367
TP53I3	-0.158891	0.0587367
COPS7A	0.0450824	0.0587367
RNPEPL1	-0.101056	0.0587367
GCN1	-0.159337	0.0587367
TPRKB	-0.109423	0.0587367
RPL22L1	-0.145631	0.0587367
TRIM5	-0.196252	0.0587367
AC025181.2	0.0699621	0.0587367
YWHAE	0.106158	0.0587367
STK38	-0.128466	0.0587367
SLC12A9	-0.0820143	0.0587367
ST13	0.0910428	0.0587367
ZNF771	0.064967	0.0587367
FCF1	0.0567467	0.0587367
RAB25	-0.137201	0.0587367
LMBRD1	-0.0480635	0.0587367
EPB41L4A-AS1	-0.178741	0.0587367
ERLIN1	0.144644	0.0587367
POLG	-0.0350503	0.0587367
WDR46	-0.157664	0.0587367
ZNF770	-0.0912738	0.0587367
MOB4	-0.125416	0.0587367
H2AZ1	-0.0224346	0.0587367
XPOT	0.0775774	0.0587367
SAR1A	-0.0694542	0.0587367
C1orf174	0.0477972	0.0587367
STAM	0.059335	0.0587367
NAGK	-0.0581581	0.0587367
COIL	0.0298247	0.0587367
FTH1P20	-0.0168823	0.0587367
POLR2E	0.0649785	0.0587367
GNB2	-0.0250533	0.0587367
RARS1	-0.0501042	0.0587367
GCC1	-0.00964074	0.0587367
RALGAPA1P1	0.189541	0.0587367
FAR2P3	0.251099	0.0587367
SNX29P1	0.158826	0.0587367
AL450998.1	-0.0737706	0.0587367
AC107071.1	-0.0921055	0.0587367
KLHL30	-0.129611	0.0587367
FLJ38576	0.0990595	0.0587367
MRPS30-DT	0.265154	0.0587367
CYP11A1	0.13659	0.0587367
MYRIP	0.229446	0.0587367
AL135910.1	0.191744	0.0587367
LINC01226	-0.281227	0.0587367
ADNP-AS1	0.0586455	0.0587367
H2BC8	-0.251928	0.0587367
E2F1	-0.188449	0.0587367
ZNF610	0.243093	0.0587367
CNPY4	0.102317	0.0587367
HAUS7	-0.133338	0.0587367
CDKN2AIPNL	0.071427	0.0587367
LMNTD1	0.197126	0.0587367
MED31	0.0899636	0.0587367
PCSK4	0.218517	0.0587367
ZNF593	0.0904286	0.0587367
INTS9	0.0627472	0.0587367
ZNF627	0.131047	0.0587367
MAGIX	0.0919986	0.0587367
SLC27A4	-0.190782	0.0587367
GALK2	0.114189	0.0587367
ENPP3	0.315843	0.0587367
CROT	-0.183424	0.0587367
DZIP1L	0.247274	0.0587367
EYA1	0.201876	0.0587367
ASH2L	-0.0635807	0.0587367
NDUFAF3	0.075831	0.0587367
MAML2	0.0975435	0.0587367
STX7	0.0711496	0.0587367
VHL	-0.0423001	0.0587367
RETREG3	-0.0634324	0.0587367
FXR1	0.0372235	0.0587367
SELENOP	0.155591	0.0587367
ZNF609	0.0514914	0.0587367
BANF1	0.110381	0.0587367
VDAC2	-0.0919536	0.0587367
ASRGL1	-0.218335	0.0587367
NOMO2	-0.101249	0.0587367
OAT	-0.0891167	0.0587367
AC006486.2	0.111555	0.0587663
RPS3AP5	-0.0801224	0.0590337
LINC02028	0.083949	0.0591237
SFTPD	-0.0711483	0.059214
AL118558.4	-0.0884643	0.0593048
AP001148.1	0.0977872	0.0597002
YBX3	0.0260771	0.0597929
AC231981.1	0.0746147	0.061144
[truncated: 21,378 more rows]

## Sheet: 6 mo. vs. 2 yr.
Gene	log2FC	adj. p-val
HPYR1	0.11645	0.0299474
OLIG2	0.547714	0.0299474
THCAT155	-0.235505	0.0299474
FCRL4	0.478546	0.0299474
AC010327.4	0.18483	0.0299474
SEMG1	0.250326	0.0299474
AC112491.1	0.165357	0.0299474
CD79B	0.612508	0.0299474
CAGE1	-0.217217	0.0299474
LINC02436	0.236687	0.0299474
AP005328.1	-0.152638	0.0299474
AP003392.3	0.16927	0.0299474
MT-TF	-0.153547	0.0299474
LINC00513	0.481458	0.0299474
Z69706.1	0.205031	0.0299474
AC135050.1	0.216901	0.0299474
AC026333.3	0.684556	0.0299474
CXCR5	0.386995	0.0299474
LINC00528	0.644071	0.0299474
AC020922.1	0.275657	0.0299474
IL1A	1.02874	0.0299474
LINC00535	0.215622	0.0299474
EHMT2-AS1	0.256988	0.0299474
AC007032.1	0.519189	0.0299474
AL671277.1	0.311989	0.0299474
AC015912.3	0.687954	0.0299474
AL671883.2	0.352087	0.0299474
AP002490.1	0.229784	0.0299474
EIF3FP3	-0.279543	0.0299474
SPIB	0.887324	0.0299474
BMP6	1.34601	0.0299474
AL604028.1	-0.166809	0.0299474
IRX6	0.280272	0.0299474
AC020763.4	0.217257	0.0299474
AL356273.3	0.553021	0.0299474
LINC00877	1.19678	0.0299474
UQCRFS1P1	0.277271	0.0299474
TNFSF15	1.0451	0.0299474
IZUMO4	0.222021	0.0299474
USP46-DT	-0.150901	0.0299474
CDA	1.19276	0.0299474
SNX10	1.13209	0.0299474
SIGLEC14	1.63895	0.0299474
AC023509.1	0.715198	0.0299474
AC090559.1	1.42516	0.0299474
CD83	1.64455	0.0299474
BEST1	0.99854	0.0299474
TNFSF14	1.45738	0.0299474
NCF1B	1.16328	0.0299474
AC138035.1	0.830667	0.0299474
SPTSSB	-0.707673	0.0299474
SCARF1	1.03071	0.0299474
MST1	0.234472	0.0299474
CLDN22	-0.565698	0.0299474
ZEB2	1.46813	0.0299474
SYNJ1	0.514993	0.0299474
PELATON	1.81467	0.0299474
GTF2E1	0.156149	0.0299474
NRBP2	0.211816	0.0299474
NPNT	-0.401408	0.0299474
BEST4	0.461328	0.0299474
AL157935.2	0.331937	0.0299474
PHACTR1	2.33855	0.0299474
ZNF319	0.219206	0.0299474
TSFM	-0.125265	0.0299474
DOK3	1.43641	0.0299474
ELL	0.50102	0.0299474
MRPL11	-0.091186	0.0299474
SNRPE	-0.252948	0.0299474
PIM2	0.547003	0.0299474
DBP	-0.297289	0.0299474
MAP1LC3A	0.167482	0.0299474
MOCOS	-0.316948	0.0299474
TMEM120B	0.20543	0.0299474
CXCR4	2.22489	0.0299474
PARL	-0.12969	0.0299474
PPP1R18	1.34953	0.0299474
DAAM1	-0.1737	0.0299474
PIAS1	0.368238	0.0299474
RNASE4	0.172339	0.0299474
SAMM50	-0.121907	0.0299474
TSEN34	0.187148	0.0299474
NINJ1	0.817497	0.0299474
ZFAND6	0.141937	0.0299474
RARA	0.525626	0.0299474
BCL2A1	2.38973	0.0299474
GSK3A	0.252359	0.0299474
MT-ND6	0.506868	0.0299474
PSME3IP1	0.106394	0.0299474
TOR1AIP1	0.138617	0.0299474
ATP6V1F	0.164667	0.0299474
PLP2	0.197418	0.0299474
NR1D2	-0.295447	0.0299474
PPIF	0.944909	0.0299474
C5AR1	1.19571	0.0299474
AKT2	0.125735	0.0299474
SAMD4B	0.212376	0.0299474
AP1M2	-0.0995607	0.0299474
TMEM50A	0.31734	0.0299474
PSMD8	0.0842531	0.0299474
DTX2	0.120094	0.0299474
WBP2	0.215484	0.0299474
TRIR	0.0998912	0.0299474
MUC5B	1.57298	0.0299474
ZFP36	1.068	0.0299474
COPG1	-0.14407	0.0299474
PRRC2A	0.136293	0.0299474
GSR	-0.167231	0.0299474
LITAF	0.879951	0.0299474
RAB7A	0.318637	0.0299474
ATP5F1A	-0.116822	0.0299474
CXCL8	2.94744	0.0299474
MTATP6P1	0.332771	0.0299474
AC005050.3	0.495499	0.0299474
RPL15P3	-0.204159	0.0299474
CD8B2	-0.347113	0.0299474
AC092691.1	-0.198504	0.0299474
AC123912.4	0.896241	0.0299474
NINJ2	0.396484	0.0299474
DTX2P1	0.230631	0.0299474
GCSH	-0.205483	0.0299474
SAMSN1	2.53267	0.0299474
ADGRE2	1.65001	0.0299474
AKIRIN2	0.481075	0.0299474
LUC7L2	0.213991	0.0299474
ATXN1	0.497931	0.0299474
SLC11A1	2.31121	0.0299474
MAPK1IP1L	0.173955	0.0299474
KIAA2013	0.094031	0.0299474
DGKZ	0.172972	0.0299474
SERPINA1	1.00368	0.0299474
RAB11B	0.103687	0.0299474
SUPT5H	0.119901	0.0299474
MT-ND4L	0.293779	0.0299474
RFX5-AS1	0.160509	0.0299474
SLC9A6	-0.142964	0.0299474
H2AC19	0.325285	0.0299474
ITGA6	-0.323826	0.0299474
MAPK3	0.196144	0.0299474
GNAI2	0.344107	0.0299474
CNBP	-0.083679	0.0299474
HSP90AA3P	-0.145089	0.0299474
LINC00540	-0.194882	0.0299474
RPL14P1	-0.232358	0.0299474
AC009005.1	0.13944	0.0299474
WASL-DT	-0.164802	0.0299474
UQCC2	0.242112	0.0299474
PIGU	0.117242	0.0299474
ATG12	0.132295	0.0299474
AP3M1	-0.0972974	0.0299474
MAP1LC3B	0.415264	0.0299474
DVL3	0.0840908	0.0299474
SCP2	-0.137477	0.0299474
FBRS	0.282515	0.0299474
PIGT	0.126271	0.0299474
AC006213.6	0.179057	0.0299474
WASH7P	0.323337	0.0299474
VBP1	-0.0909785	0.0299474
PRAF2	0.269271	0.0299474
SNRPC	0.0606537	0.0299474
GDI1	0.15716	0.0299474
PERP	-0.151647	0.0299474
AC011603.2	0.264243	0.0299474
SLC9A3-AS1	0.252348	0.0299474
ALOX15B	-0.405786	0.0299474
THUMPD3	-0.1419	0.0299474
DYNLRB1	0.107464	0.0299474
TRAF7	0.180259	0.0299474
TAGLN2	0.213918	0.0299474
SNX22	0.244645	0.0299474
NANOS1	-0.263723	0.0299474
NADK2	-0.179723	0.0299474
SOWAHC	-0.219769	0.0299474
ATP5ME	-0.0872585	0.0299474
PDIA6	-0.0657688	0.0299474
CLEC11A	0.211318	0.0299474
GYPC	0.346281	0.0299474
ZNF860	-0.178225	0.0299474
GXYLT1	-0.152097	0.0299474
SEPTIN6	0.180252	0.0299474
COX15	-0.124972	0.0299474
WBP1	0.152796	0.0299474
ARL8A	0.266949	0.0299474
KDELR1	0.138326	0.0299474
B3GALNT1	-0.206667	0.0299474
ZMYM1	-0.152891	0.0299474
STK3	-0.201237	0.0299474
RPAIN	0.188772	0.0299474
GOLGA8B	0.267085	0.0299474
PYROXD1	-0.123259	0.0299474
SP2	0.260214	0.0299474
RELA	0.22106	0.0299474
SYPL1	-0.198391	0.0299474
BCYRN1	0.491111	0.0299474
RMND1	-0.140225	0.0299474
SLC2A13	-0.152129	0.0299474
HIBCH	-0.154184	0.0299474
CHCHD5	0.121658	0.0299474
PRR14	0.28304	0.0299474
KIF1C	-0.201167	0.0299474
RWDD3	-0.116006	0.0299474
LINC00865	-0.168431	0.0299474
SMIM29	0.216508	0.0299474
AC091959.1	0.180923	0.0299474
GNPDA2	-0.134003	0.0299474
TSPAN12	-0.201906	0.0299474
PGGT1B	-0.142106	0.0299474
EPS15L1	0.158519	0.0299474
AC090398.2	0.182369	0.0299474
PCAT6	0.148031	0.0299474
RAD18	-0.158483	0.0299474
PAQR3	-0.139123	0.0299474
DTWD1	-0.125941	0.0299474
NCAPG2	-0.180108	0.0299474
VPS50	-0.182408	0.0299474
TCF7	0.18463	0.0299474
RNF38	0.179647	0.0299474
SNHG8	-0.0879442	0.0299474
WDR5	-0.118692	0.0299474
ATP5IF1	0.187973	0.0299474
LINC00479	0.207571	0.0299474
HHLA3	0.121892	0.0299474
DCAF17	-0.150626	0.0299474
AC015922.3	-0.152286	0.0299474
DHRSX	0.160453	0.0299474
RHNO1	0.210024	0.0299474
AC008124.1	-0.193735	0.0299474
ANAPC11	0.172165	0.0299474
MTAP	-0.147726	0.0299474
RRN3	-0.116881	0.0299474
CAMTA2	0.229978	0.0299474
HYPK	0.182017	0.0299474
SCIN	-0.180845	0.0299474
OTUB1	0.108621	0.0299474
ATXN2L	0.157458	0.0299474
NACC1	0.200791	0.0299474
EIF4G2	-0.152184	0.0299474
CERS6-AS1	0.135904	0.0299474
L3MBTL4	-0.201107	0.0299474
CCDC159	0.173757	0.0299474
SLC10A7	-0.187942	0.0299474
MFSD6L	-0.173342	0.0299474
PRADC1	0.159943	0.0299474
LINC00467	0.137654	0.0299474
SLC35A1	-0.205116	0.0299474
OSBPL1A	-0.134312	0.0299474
CIAO2B	0.0944621	0.0299474
SIAH2	0.136639	0.0299474
STARD3	0.203583	0.0299474
PDS5B	0.180375	0.0299474
C19orf53	0.113985	0.0299474
ZMIZ2	0.15482	0.0299474
GBF1	0.221443	0.0299474
LINC02469	0.14157	0.0299474
RPL13P5	0.116944	0.0299474
RCN3	0.284748	0.0299474
NSUN5P2	0.163707	0.0299474
MMS22L	-0.159733	0.0299474
HEBP1	-0.134805	0.0299474
FAM200B	0.139525	0.0299474
RRP15	0.187269	0.0299474
ZNF579	0.112773	0.0299474
RAVER2	-0.135267	0.0299474
H2AX	0.21078	0.0299474
FBXO25	-0.143367	0.0299474
MTA1	0.180339	0.0299474
FOXJ3	0.132344	0.0299474
PPP1R2	0.164932	0.0299474
SMARCE1	0.0770894	0.0299474
ACTN1	0.30006	0.0299474
LINC01637	0.107214	0.0299474
KCTD13	0.0952461	0.0299474
ZNF680	-0.170066	0.0299474
GPR137B	0.128281	0.0299474
ZBTB45	0.124619	0.0299474
UBALD1	0.169901	0.0299474
PIAS4	0.170638	0.0299474
SF3A2	0.112572	0.0299474
CHD8	0.129435	0.0299474
BCL9L	0.257925	0.0299474
ARID1A	0.245656	0.0299474
RUNX1	0.164269	0.0299474
CALM3	0.176707	0.0299474
CXCL17	0.179242	0.0299474
ZNF720	-0.118676	0.0299474
C6orf136	0.149932	0.0299474
NIF3L1	0.0935094	0.0299474
TBX1	0.159427	0.0299474
LTN1	-0.110882	0.0299474
AC026464.4	-0.08385	0.0299474
USP12	-0.147839	0.0299474
NMD3	-0.124801	0.0299474
SLC35A5	-0.0952021	0.0299474
WHRN	0.160419	0.0299474
ISG20L2	0.218398	0.0299474
SUPT20H	0.160859	0.0299474
NAA60	0.140045	0.0299474
POM121C	0.12238	0.0299474
ITGAV	-0.133118	0.0299474
TXNRD3	-0.179926	0.0299474
SYNM	-0.190217	0.0299474
AL162258.1	0.178617	0.0299474
AC092368.3	0.329743	0.0299474
TBP	0.137608	0.0299474
AP001453.3	0.131235	0.0299474
HFE	-0.12733	0.0299474
ETAA1	-0.11407	0.0299474
MATN2	-0.267119	0.0299474
NAA30	-0.165048	0.0299474
WDR70	-0.14101	0.0299474
TMUB1	0.157864	0.0299474
FAM199X	-0.123613	0.0299474
SNRPG	0.11257	0.0299474
ATXN2	0.161721	0.0299474
TAF10	0.125337	0.0299474
DRAP1	0.14214	0.0299474
ZNF202	-0.14202	0.0299474
RPS6KC1	-0.113439	0.0299474
BICRA	0.123949	0.0299474
MIGA1	-0.111279	0.0299474
COMMD4	-0.0725392	0.0299474
PFDN1	0.161582	0.0299474
SLC35F5	-0.119537	0.0299474
TPGS2	0.145815	0.0299474
UHMK1	-0.104346	0.0299474
TMEM53	0.107586	0.0299474
MOSPD3	0.0951404	0.0299474
USP1	-0.126219	0.0299474
DPP9	0.142794	0.0299474
BCL7B	0.127974	0.0299474
SLC25A1	-0.073574	0.0299474
PPP1R11	0.121347	0.0299474
KXD1	0.132484	0.0299474
DLGAP4	0.158963	0.0299474
SRSF9	-0.0636892	0.0299474
STIM2	0.101773	0.0299474
UBAP2L	0.14401	0.0299474
EIF5AL1	0.0820441	0.0299474
ZNF341	0.121678	0.0299474
BCAR1	0.148043	0.0299474
ZMIZ1	0.370903	0.0299474
ATN1	0.166918	0.0299474
RAD23B	0.123086	0.0299474
SUMO2	-0.0873441	0.0299474
RPS27A	-0.104383	0.0299474
GSTM2	0.303634	0.0299474
RYR1	-0.299473	0.0299474
DCAF10	-0.109021	0.0299474
POU2F1	0.201899	0.0299474
FAM222B	0.153613	0.0299474
SIRT2	0.125529	0.0299474
TSPAN15	-0.104634	0.0299474
LAPTM4A	0.0940204	0.0299474
RNA5-8SN2	-0.198871	0.0299474
ATL2	-0.10785	0.0299474
COPS2	-0.10321	0.0299474
CSNK2B	0.0998992	0.0299474
SAP18	-0.176857	0.0299474
TM9SF2	-0.0954158	0.0299474
DTNBP1	0.0998523	0.0299474
RTL8A	0.113837	0.0299474
KMT5A	0.103704	0.0299474
SF3B4	0.0959078	0.0299474
LRP5	0.149304	0.0299474
FAM160B1	0.159843	0.0299474
NTPCR	-0.0959754	0.0299474
DDA1	0.157524	0.0299474
ZNF385A	0.139824	0.0299474
ZNF580	0.115431	0.0299474
SNRNP70	0.0991518	0.0299474
ATPSCKMT	-0.11382	0.0299474
EHBP1	-0.123847	0.0299474
TCF7L2	0.162151	0.0299474
EIF3K	-0.0831336	0.0299474
POLR2J	0.415886	0.0299474
TEX10	-0.0937758	0.0299474
PET100	0.122826	0.0299474
CCDC26	0.119185	0.0299474
METTL23	-0.0818111	0.0299474
PGM1	-0.0720339	0.0299474
WFS1	0.248048	0.0299474
NRSN2	0.134459	0.0299474
ACVR1	-0.107459	0.0299474
CYSTM1	0.256722	0.0299474
ARHGAP35	0.150938	0.0299474
CMIP	0.109192	0.0299474
TM9SF3	-0.279132	0.0299474
SH3KBP1	0.340288	0.0299474
PSKH1	0.0954459	0.0299474
RBBP4	-0.0823168	0.0299474
TLE4	0.239912	0.0299474
RIF1	-0.0813493	0.0299474
AP2A2	0.125391	0.0299474
UBE2D3	0.217373	0.0299474
MTARC1	-0.319929	0.0299474
SLC39A8	-0.191192	0.0299474
CASZ1	0.171354	0.0299474
MTSS2	0.154306	0.0299474
CDK11A	0.241759	0.0299474
SCLT1	0.282482	0.0299474
AC126768.2	0.143474	0.0299474
RGS14	0.205464	0.0299474
AOPEP	-0.123538	0.0299474
PTPRU	-0.19472	0.0299474
UBFD1	0.095928	0.0299474
PRCC	0.0741929	0.0299474
ATAT1	0.108269	0.0299474
TOM1	0.295291	0.0299474
AC007098.1	0.144803	0.0299474
LIFR	-0.333418	0.0299474
VPS26A	-0.108815	0.0299474
EIF4E2	0.108846	0.0299474
RBM3	-0.109128	0.0299474
SDHA	-0.112006	0.0299474
TCF25	0.163488	0.0299474
UQCRFS1	-0.0643423	0.0299474
CCAR1	0.0601034	0.0299474
STAG3L1	0.121485	0.0299474
B3GNTL1	0.238021	0.0299474
CITED2	0.20131	0.0299474
FAM20B	-0.105194	0.0299474
DLEU7	-0.148436	0.0299474
CCDC12	0.0945173	0.0299474
DUOX1	0.120507	0.0299474
UBE2V1	0.0822539	0.0299474
COQ3	-0.139442	0.0299474
HTD2	-0.160569	0.0299474
MMUT	-0.137987	0.0299474
UBR5	0.0841792	0.0299474
SAYSD1	-0.076544	0.0299474
UBE2S	0.353298	0.0299474
UBXN1	0.0705786	0.0299474
TPI1	0.184061	0.0299474
GNAI1	-0.28023	0.0299474
AC115223.1	-0.312464	0.0299474
SFT2D3	-0.100589	0.0299474
PAX9	0.230757	0.0299474
NUDT4	-0.154063	0.0299474
PXN	0.160264	0.0299474
NDFIP1	-0.0980927	0.0299474
DPH6	-0.25907	0.0299474
HPS6	-0.0838506	0.0299474
PITPNM1	0.124247	0.0299474
HDDC3	-0.0994232	0.0299474
CHKA	-0.185077	0.0299474
PRR13	0.214728	0.0299474
S100A11	0.16554	0.0299474
STARD7	-0.078666	0.0299474
SF1	0.157447	0.0299474
RIOK2	-0.298688	0.0299474
MBD2	-0.170687	0.0299474
TSPAN13	-0.110738	0.0299474
HPRT1	-0.157909	0.0299474
RAB23	-0.136152	0.0299474
CIZ1	0.0990535	0.0299474
AK6	-0.133472	0.0299474
LSM5	-0.129457	0.0299474
ITFG1	-0.106119	0.0299474
TRAPPC13	-0.167727	0.0299474
GPD1L	-0.212035	0.0299474
PAK1	0.223803	0.0299474
SLC9A3R1	0.129306	0.0299474
PUS1	-0.118788	0.0299474
NDUFA1	-0.0719814	0.0299474
IBA57	-0.216363	0.0299474
RNASEK	0.22925	0.0299474
SIPA1L1	0.206667	0.0299474
KYAT3	-0.0733612	0.0299474
PIGW	-0.138838	0.0299474
NIP7	-0.0876978	0.0299474
PMVK	-0.148181	0.0299474
TMEM87B	-0.218269	0.0299474
ANKRD28	-0.145148	0.0299474
STT3B	-0.0981783	0.0299474
IBTK	-0.204068	0.0299474
RPS28P7	-0.236297	0.0299474
STAT5A	0.191056	0.0299474
HDLBP	0.132314	0.0299474
TMEM238	-0.210909	0.0299474
ACBD6	-0.0993046	0.0299474
NAE1	-0.123667	0.0299474
RPS12	-0.122025	0.0299474
XPO1	-0.146873	0.0299474
RANBP6	-0.125333	0.0299474
MUL1	-0.0787911	0.0299474
ARMC10	-0.143798	0.0299474
CAMK2D	-0.143422	0.0299474
LAPTM4B	-0.175765	0.0299474
CTNNBIP1	-0.171091	0.0299474
COX6C	-0.142736	0.0299474
GPD2	-0.17371	0.0299474
PXK	0.259943	0.0299474
KIAA0930	0.127045	0.0299474
YIPF4	-0.167341	0.0299474
TTC19	-0.0888673	0.0299474
SIK3	0.190217	0.0299474
LAMP1	-0.0907668	0.0299474
RPIA	-0.160935	0.0299474
ACP6	-0.0810366	0.0299474
PCCA	-0.197704	0.0299474
TECPR1	-0.204094	0.0299474
NFYB	-0.25005	0.0299474
MAPKAP1	-0.134625	0.0299474
FER	-0.179867	0.0299474
ITPA	-0.142866	0.0299474
TMEM19	-0.213733	0.0299474
LMBRD1	-0.104345	0.0299474
TOMM7	-0.203737	0.0299474
EPB41L4A-AS1	-0.221272	0.0299474
PI4K2B	-0.163734	0.0299474
SCOC	-0.150685	0.0299474
MICOS10	-0.126014	0.0299474
RCC1L	-0.130496	0.0299474
FBXO38	0.170672	0.0299474
SCCPDH	-0.138206	0.0299474
UBE2A	0.135344	0.0299474
HSD17B10	-0.121906	0.0299474
PNKP	0.111386	0.0299474
PELO	-0.171461	0.0299474
PGRMC2	-0.128318	0.0299474
TIMM50	-0.122232	0.0299474
AP5M1	-0.149774	0.0299474
DARS1	-0.150024	0.0299474
PPP3CB	-0.145819	0.0299474
ELMO3	-0.0954875	0.0299474
PPP3CA	-0.108258	0.0299474
ACOX3	-0.177677	0.0299474
NCAPH2	-0.0822915	0.0299474
ZNF706	-0.143023	0.0299474
TMTC3	-0.160289	0.0299474
RPL17-C18orf32	-0.143851	0.0299474
CACYBP	0.161567	0.0299474
PLAAT3	-0.188304	0.0299474
PRXL2A	-0.161954	0.0299474
SLC25A16	-0.14182	0.0299474
SCRN2	-0.0794009	0.0299474
ARHGEF37	-0.113699	0.0299474
CSNK1G2	0.195815	0.0299474
SNF8	-0.0985179	0.0299474
UNC50	-0.103629	0.0299474
ZNF770	-0.103044	0.0299474
RGL2	0.113731	0.0299474
ZDHHC13	-0.127778	0.0299474
VPS54	-0.109643	0.0299474
ILVBL	-0.134775	0.0299474
SCARB2	-0.14971	0.0299474
UMPS	-0.232455	0.0299474
ARHGAP5	-0.146968	0.0299474
RPL36A	-0.105579	0.0299474
TTC37	-0.121512	0.0299474
SDHD	-0.150202	0.0299474
NRAS	-0.0949142	0.0299474
LSM3	-0.090328	0.0299474
CACFD1	-0.0862798	0.0299474
ZFYVE21	-0.153516	0.0299474
TCP1	-0.15351	0.0299474
WAPL	-0.0608775	0.0299474
TOMM70	-0.104437	0.0299474
SEC11A	-0.0573578	0.0299474
NCSTN	0.15527	0.0299474
RAB1B	0.104903	0.0299474
RPL23A	-0.0890729	0.0299474
TASOR	-0.129571	0.0299474
NSUN2	-0.0976658	0.0299474
RCN1	-0.0945561	0.0299474
GGCT	-0.105912	0.0299474
CAND1	-0.139239	0.0299474
H2AZ2	-0.0700614	0.0299474
DDX24	0.0857633	0.0299474
ATP6AP2	-0.0997181	0.0299474
GNB1	0.183883	0.0299474
TVP23B	-0.137828	0.0299474
NCKAP1	-0.108563	0.0299474
MMP24OS	0.134156	0.0299474
C1GALT1C1	-0.0650691	0.0299474
PSMD11	-0.133901	0.0299474
SYNJ2BP	-0.115435	0.0299474
UAP1	-0.100616	0.0299474
PJA2	-0.0388611	0.0299474
TOMM20	-0.123922	0.0299474
CLTC	-0.119482	0.0299474
PTBP1	0.104105	0.0299474
EID1	-0.106385	0.0299474
RARS1	-0.0783467	0.0299474
TMEM259	0.140717	0.0299474
ANAPC16	-0.141094	0.0299474
CYB5R3	0.101731	0.0299474
KIF5B	-0.104273	0.0299474
HDGF	0.0783287	0.0299474
SDC4	-0.114943	0.0299474
RPS11	0.139845	0.0299474
TMEM9B	-0.0869837	0.0299474
VDAC2P5	-0.290811	0.0299474
CCR5AS	0.312524	0.0299474
KLHL33	0.336972	0.0299474
RPLP0P6	-0.202757	0.0299474
TTLL10-AS1	0.115697	0.0299474
TNF	1.03126	0.0299474
LINC00906	0.188098	0.0299474
AC130304.1	0.193441	0.0299474
STX16-NPEPL1	0.445155	0.0299474
RFESD	-0.251438	0.0299474
HNRNPA3P6	-0.350438	0.0299474
AC093484.3	0.297286	0.0299474
HNRNPA1P48	-0.258556	0.0299474
FAM74A4	-0.282712	0.0299474
NPIPA7	0.651009	0.0299474
AC061975.8	0.191795	0.0299474
AC009315.1	0.186842	0.0299474
LINC00920	-0.1677	0.0299474
RPL5P4	0.652971	0.0299474
AL031708.1	0.162064	0.0299474
STX19	-0.139146	0.0299474
ZSCAN22	0.135153	0.0299474
CCL3L3	3.18119	0.0299474
TNFAIP6	1.99068	0.0299474
AC242022.1	0.632031	0.0299474
LMNTD2-AS1	0.405534	0.0299474
PCOLCE	0.138819	0.0299474
GLDN	-0.577576	0.0299474
SHISA4	0.138272	0.0299474
EEF1A1P5	-0.230978	0.0299474
ADORA2A	1.94463	0.0299474
CEACAM3	1.6175	0.0299474
MYPOP	0.186868	0.0299474
KLF11	-0.111612	0.0299474
FAXC	-0.151474	0.0299474
AC007262.2	0.130791	0.0299474
MCEMP1	2.31744	0.0299474
ZNF585A	0.194634	0.0299474
TBC1D12	-0.153795	0.0299474
LYPLAL1	-0.279032	0.0299474
PRMT9	-0.127049	0.0299474
CRYZ	-0.158847	0.0299474
IPO5P1	-0.246307	0.0299474
TTC9C	0.120428	0.0299474
INSIG2	-0.17758	0.0299474
ZCCHC10	0.167	0.0299474
AC093512.2	0.126317	0.0299474
SRRD	-0.231008	0.0299474
MED19	0.107873	0.0299474
LDAH	-0.222428	0.0299474
PRMT3	-0.128877	0.0299474
FKTN	-0.180445	0.0299474
HAUS2	0.126399	0.0299474
HCFC1R1	0.1514	0.0299474
MECR	-0.202678	0.0299474
ZNF277	-0.154163	0.0299474
CRYZL2P	-0.0935432	0.0299474
WRN	-0.380622	0.0299474
UCKL1	0.146888	0.0299474
MINDY3	-0.13509	0.0299474
UFSP2	-0.153929	0.0299474
C2orf49	0.118877	0.0299474
NPIPA5	0.235089	0.0299474
MRPS18C	-0.292416	0.0299474
EXOSC7	-0.0996897	0.0299474
ING1	0.163975	0.0299474
PLEKHG5	0.257911	0.0299474
NDUFB6	-0.110546	0.0299474
MRPL58	0.0787155	0.0299474
EBPL	-0.0740226	0.0299474
HMGN4	-0.11154	0.0299474
GABPA	-0.103007	0.0299474
HMGXB4	0.112225	0.0299474
AL163636.1	-0.415351	0.0299474
EIF1B-AS1	0.130463	0.0299474
RAE1	-0.203104	0.0299474
AC093323.1	-0.156957	0.0299474
AP000356.5	-0.197279	0.0299474
ZCCHC2	0.177411	0.0299474
NEIL2	-0.105919	0.0299474
MRPS2	0.126699	0.0299474
MCRIP1	0.103949	0.0299474
SMARCAD1	-0.120197	0.0299474
FASTKD2	-0.0825438	0.0299474
PROSER3	0.180399	0.0299474
GLRX5	-0.061125	0.0299474
ZC3H3	0.147204	0.0299474
SACM1L	-0.133979	0.0299474
LINC01002	0.999291	0.0299474
GRAMD1A	0.588136	0.0299474
CNOT4	0.122341	0.0299474
ALG3	0.12526	0.0299474
NOL4L	0.230953	0.0299474
PCIF1	0.133942	0.0299474
INO80E	0.121608	0.0299474
ALDH5A1	-0.206515	0.0299474
CRLS1	-0.150313	0.0299474
LGR4	-0.129887	0.0299474
NAA15	-0.15448	0.0299474
INO80B	0.119224	0.0299474
APPBP2	-0.116691	0.0299474
P2RX4	-0.150231	0.0299474
PPA2	-0.0863305	0.0299474
NUP160	-0.259405	0.0299474
BTF3L4	-0.0909385	0.0299474
MED14	0.174675	0.0299474
MAML1	0.217892	0.0299474
GPSM3	0.830534	0.0299474
RNF123	0.0951847	0.0299474
BRWD1	-0.0984956	0.0299474
ELOF1	0.0682293	0.0299474
NOP10	0.360819	0.0299474
PDCD2	-0.0513263	0.0299474
IPO13	0.131236	0.0299474
NUP133	-0.188378	0.0299474
CRTC2	0.34584	0.0299474
ELP2	-0.195795	0.0299474
TGFB1	0.702144	0.0299474
NDUFC1	-0.103195	0.0299474
DECR1	-0.108587	0.0299474
FAF1	-0.101504	0.0299474
NPIPB12	0.256186	0.0299474
SEC61B	-0.110257	0.0299474
LCP2	2.1792	0.0299474
SOS1	0.208766	0.0299474
G6PC3	0.129631	0.0299474
NUTF2	0.120105	0.0299474
GADD45GIP1	0.100692	0.0299474
DENND4C	-0.128435	0.0299474
STX18	0.128771	0.0299474
FIP1L1	0.078816	0.0299474
EXOC1	-0.123199	0.0299474
GPS2	0.150129	0.0299474
NUS1	-0.104896	0.0299474
OXR1	-0.16337	0.0299474
GRIPAP1	0.0904349	0.0299474
ADH5	-0.124044	0.0299474
CCNK	0.163107	0.0299474
COG7	0.134045	0.0299474
SEM1	0.106641	0.0299474
WIPF2	0.207156	0.0299474
OTUD5	0.0909118	0.0299474
NEDD8	0.0988057	0.0299474
ZSWIM8	0.205841	0.0299474
NPC2	0.189531	0.0299474
LEPROT	-0.165604	0.0299474
API5	-0.0689166	0.0299474
SUCLG2	-0.112336	0.0299474
AQP9	2.25097	0.0299474
NDUFA4	-0.169643	0.0299474
MED15	0.139496	0.0299474
LONP2	-0.0804753	0.0299474
SORBS3	0.157231	0.0299474
RNF167	0.183855	0.0299474
NUP98	0.376618	0.0299474
BRD4	0.221288	0.0299474
ADSS2	-0.141475	0.0299474
G0S2	2.35716	0.0299474
NUMB	0.34149	0.0299474
SRRM1	0.126672	0.0299474
DNAJB6	0.108884	0.0299474
GK5	-0.167824	0.0299474
NUFIP2	0.223794	0.0299474
LENG8	0.408555	0.0299474
NDUFV1	-0.0869743	0.0299474
CRYBG1	-0.253627	0.0299474
GLUD1	-0.128714	0.0299474
GRINA	0.328102	0.0299474
EMB	-0.191761	0.0299474
FLOT1	0.346398	0.0299474
MED25	0.185399	0.0299474
SMAD3	0.131384	0.0299474
MLXIP	0.201464	0.0299474
EXOC7	0.0824649	0.0299474
PDCD4	-0.144152	0.0299474
SEC63	-0.141978	0.0299474
GAK	0.0941007	0.0299474
DNAJC10	-0.185768	0.0299474
MDH2	0.090445	0.0299474
SRP14	0.0861392	0.0299474
GABARAP	0.227424	0.0299474
SRGN	2.41864	0.0299474
IDS	0.246675	0.0299474
SLC25A5	-0.122895	0.0299474
HMGN2	-0.123249	0.0299474
ADH7	-0.196263	0.0299474
HNRNPUL1	0.0889135	0.0299474
NORAD	-0.14523	0.0299474
SRRM2	0.301632	0.0299474
RN7SL121P	0.168407	0.0299694
RPS3AP5	-0.154876	0.0299752
AC021074.3	0.162014	0.0299752
AC025165.2	0.161074	0.0299752
AP001107.2	0.157478	0.0299752
SFTPD	-0.107617	0.0299752
AC004974.1	0.163383	0.0299752
RPL41P2	-0.206089	0.0299752
AL049840.4	-0.115423	0.0299982
AL513210.2	0.147127	0.0308073
XIAPP2	0.158079	0.0308914
AC136469.2	0.14223	0.0308914
OR2M3	0.163224	0.0309175
ANXA2P2	-0.141465	0.0310424
AP003717.1	0.0983278	0.0310574
AC005394.2	0.164132	0.0310574
UNC93B3	-0.170333	0.0310574
EEF1A1P12	-0.134863	0.0315562
AP000879.1	0.125289	0.0321792
EEF1A1P22	-0.107264	0.0335106
AC113137.1	-0.126175	0.033702
RPL7P23	-0.19619	0.0349594
LINC00485	0.131844	0.0350427
AL662907.3	0.129191	0.0354716
AC011497.2	-0.0679423	0.0363188
JSRP1	0.234712	0.0371141
AC113348.3	-0.116584	0.0391331
AL139099.1	0.123775	0.0399533
AC097382.2	0.207993	0.0405803
AC097713.2	0.106427	0.0408767
CTSE	0.324657	0.044372
AL137857.1	0.331462	0.044372
MTDHP3	0.626066	0.044372
LINC02649	0.381102	0.044372
HOXA1	0.339466	0.044372
AC034199.1	1.05368	0.044372
AC019131.2	-0.173841	0.044372
AC011446.2	0.288242	0.044372
LRRC7	0.192039	0.044372
TNFSF8	1.00214	0.044372
IGHM	1.24375	0.044372
HOTAIRM1	0.494123	0.044372
ARL10	0.335622	0.044372
AC069368.1	0.683181	0.044372
LINC01270	0.615964	0.044372
DNAH14	-0.15054	0.044372
LIPN	1.40984	0.044372
TRIM73	0.172089	0.044372
ARHGAP33	0.324297	0.044372
NFKBID	1.09764	0.044372
CAMK1	0.151621	0.044372
GNG2	1.78517	0.044372
LSAMP	-0.365495	0.044372
RAB8B	0.800311	0.044372
TMSB4XP4	0.400642	0.044372
CYTIP	1.69107	0.044372
EGR3	1.82795	0.044372
ALOX5AP	2.18977	0.044372
MRPL34	0.123426	0.044372
FCAR	2.14022	0.044372
TAGAP	1.6651	0.044372
OSM	2.03146	0.044372
DSC3	-0.350783	0.044372
SSH2	0.565912	0.044372
MNT	0.275852	0.044372
CSF2RB	1.754	0.044372
PTAFR	0.518974	0.044372
ITGAX	2.04375	0.044372
TMEM219	0.0817232	0.044372
MYADM	0.492842	0.044372
CIR1	0.0944381	0.044372
MAPK15	0.296396	0.044372
SLC2A3	2.3583	0.044372
MBOAT7	0.649477	0.044372
RAB5C	0.145526	0.044372
USP22	-0.0721233	0.044372
ATP6V0C	0.313054	0.044372
ZFP36L1	0.440013	0.044372
NAMPT	1.75155	0.044372
AC073861.1	-0.128176	0.044372
CLEC17A	0.242946	0.044372
AC005622.1	0.432078	0.044372
CR392000.1	0.168956	0.044372
KRT18P59	-0.230481	0.044372
MTHFS	0.452197	0.044372
CD53	1.72462	0.044372
PRKAR2B	-0.365554	0.044372
GNG12	-0.0802472	0.044372
LRPAP1	0.108899	0.044372
KDM6B	0.988933	0.044372
PPP1R15A	0.617144	0.044372
NACA4P	-0.156975	0.044372
RPS3AP20	-0.163736	0.044372
SDR42E2	0.25113	0.044372
FEN1	-0.0951235	0.044372
MYBL1	-0.217662	0.044372
AC010624.3	0.206335	0.044372
HHEX	0.335956	0.044372
GEN1	-0.273781	0.044372
CSRP2	-0.228542	0.044372
METTL15P1	-0.159367	0.044372
AC040162.3	0.141759	0.044372
PLA2G4F	-0.318881	0.044372
HDAC4	0.396354	0.044372
SLC16A7	-0.265877	0.044372
MAP2K3	0.331618	0.044372
ADAMTS4	0.182797	0.044372
CIDECP1	0.143542	0.044372
KSR1	0.303889	0.044372
RFXAP	-0.127223	0.044372
RPS6KA6	-0.347737	0.044372
AL391056.2	0.155637	0.044372
IL20RA	0.139969	0.044372
CCZ1	-0.188853	0.044372
SLC39A4	0.143717	0.044372
HPGD	-0.300326	0.044372
ELF3	-0.124306	0.044372
AC011815.1	-0.130273	0.044372
AC016588.2	-0.125949	0.044372
CANX	-0.0978981	0.044372
AC135977.1	-0.594302	0.044372
AC091563.1	-0.148454	0.044372
ABHD17A	0.124816	0.044372
MIF	0.114115	0.044372
MAPK8IP1	0.191389	0.044372
IQSEC1	0.262296	0.044372
LSM11	-0.081369	0.044372
C15orf56	-0.108145	0.044372
ZNF879	-0.0978667	0.044372
TRAF5	-0.10066	0.044372
UQCR10	0.108881	0.044372
HIGD2A	0.106043	0.044372
CPSF7	0.0993127	0.044372
ESCO2	-0.0833821	0.044372
POM121	0.12868	0.044372
CTDSPL	-0.192424	0.044372
OR10H1	0.131672	0.044372
FAM174C	0.0903569	0.044372
FBXW2	-0.0718186	0.044372
CCDC15	-0.23207	0.044372
BLVRB	-0.0733104	0.044372
SLC1A5	-0.184658	0.044372
MAP3K21	-0.10921	0.044372
LRP6	0.211683	0.044372
RN7SL524P	0.109765	0.044372
PHC1	0.232791	0.044372
TEF	-0.213414	0.044372
AL713998.1	0.228762	0.044372
YBX1	0.0725631	0.044372
PHF21A	0.31505	0.044372
MBD6	0.277179	0.044372
AVPI1	-0.203905	0.044372
EIF4H	-0.0747819	0.044372
VAV3	-0.182197	0.044372
HOMEZ	0.12811	0.044372
WDFY3-AS2	-0.200333	0.044372
KIAA0586	0.113479	0.044372
CERS5	-0.187383	0.044372
ATXN7L2	0.204352	0.044372
MIB2	0.145743	0.044372
AC121761.1	0.150541	0.044372
UBR4	0.169242	0.044372
SRSF11	0.0931554	0.044372
EWSR1	0.0696933	0.044372
ZNF321P	-0.25614	0.044372
PPP1CC	-0.0797268	0.044372
C4orf33	-0.158795	0.044372
CYTH2	0.0718396	0.044372
WDR82	-0.0591833	0.044372
UTP6	-0.0767141	0.044372
PRRC2C	0.152171	0.044372
CYB5A	0.131686	0.044372
GPN3	-0.115733	0.044372
ATXN10	-0.0773521	0.044372
CERS6	-0.082841	0.044372
IARS2	-0.138459	0.044372
KMT5C	0.130882	0.044372
ATXN7	0.230173	0.044372
PLPP6	-0.137554	0.044372
C4orf3	-0.0710089	0.044372
CUL2	-0.0845867	0.044372
WAC	0.133094	0.044372
AC099329.1	-0.205023	0.044372
AGPAT5	-0.176682	0.044372
AP1AR	-0.156753	0.044372
FBXO22	-0.214919	0.044372
SLC35D2	-0.112567	0.044372
MRPL3	-0.0793556	0.044372
TRAM1	-0.108131	0.044372
CDK4	-0.153867	0.044372
TMBIM4	0.1485	0.044372
RAB3IP	-0.159925	0.044372
DUSP16	-0.101543	0.044372
TMEM87A	-0.103063	0.044372
ATP2C1	-0.0797836	0.044372
CADPS2	-0.141128	0.044372
ABCD3	-0.104023	0.044372
MIATNB	-0.0604359	0.044372
AFG3L2	-0.0959533	0.044372
MTHFD1	-0.0793957	0.044372
RTN3	0.0144984	0.044372
REEP5	-0.0434843	0.044372
RAB14	-0.0900217	0.044372
LYVE1	0.38955	0.044372
AC007271.1	0.537423	0.044372
GRIK4	0.175558	0.044372
SMARCA5-AS1	0.138508	0.044372
RPL7P1	-0.133959	0.044372
EEF1A1P11	-0.175554	0.044372
PLG	0.245819	0.044372
EEF1A1P13	-0.21271	0.044372
ALG1L13P	1.06622	0.044372
LINC00987	0.12936	0.044372
TTPA	-0.25727	0.044372
MIR9-3HG	-0.162755	0.044372
P2RX1	0.964622	0.044372
PTOV1-AS2	0.218632	0.044372
UGT2A2	-0.516841	0.044372
AC130456.6	0.186584	0.044372
BTBD19	0.867791	0.044372
CCL3	3.06074	0.044372
AL445423.3	0.326549	0.044372
ZNF597	-0.0644076	0.044372
NDUFC2-KCTD14	0.233042	0.044372
SAC3D1	-0.133799	0.044372
PLIN4	0.785381	0.044372
G2E3	-0.207062	0.044372
VEGFC	-0.254498	0.044372
TREML2	1.74699	0.044372
LINC02166	0.254807	0.044372
HAUS1	0.108141	0.044372
GMFG	1.533	0.044372
ZNF593	0.104594	0.044372
NEIL1	0.159059	0.044372
CARD10	-0.18498	0.044372
GPR65	1.77161	0.044372
GABPB1-IT1	-0.106969	0.044372
LCMT1	-0.0510364	0.044372
FAM98B	-0.101007	0.044372
INTS8	-0.183285	0.044372
ADGRG3	2.16656	0.044372
ASB13	-0.0810992	0.044372
MYO15B	0.340251	0.044372
CREM	0.616566	0.044372
ZSWIM6	0.287522	0.044372
HNRNPLL	-0.0926117	0.044372
LMNB1	1.1997	0.044372
DENND5A	0.969885	0.044372
SELPLG	0.621138	0.044372
ECI1	-0.108869	0.044372
FH	-0.0611417	0.044372
ASH2L	-0.0681603	0.044372
DNAJC1	0.0945061	0.044372
ATAD1	-0.076457	0.044372
EXT2	-0.0720315	0.044372
MRPS24	0.0395222	0.044372
HMGB3	0.238351	0.044372
TNFRSF1B	1.98175	0.044372
PSMB6	-0.0630779	0.044372
PAF1	0.113065	0.044372
TNFRSF1A	0.577539	0.044372
RALGDS	0.276482	0.044372
BRD2	0.164214	0.044372
ECE1	0.198782	0.044372
BASP1	0.4213	0.044372
CAST	0.0862359	0.044372
SOD2	1.36458	0.044372
ADH1C	-0.291826	0.044372
C3	0.640068	0.044372
HNF1A	0.107622	0.0444187
MAPRE3-AS1	0.184213	0.044421
AC104809.1	0.140576	0.0444234
AC009133.2	0.124191	0.0444259
AC124068.1	0.10883	0.0444285
AL049795.1	0.141459	0.0444312
SCGB1B2P	0.130636	0.0444397
AL157712.1	0.128642	0.0444397
AC011479.4	0.133582	0.0444397
AL645939.1	0.175127	0.0446301
AC009084.2	0.149568	0.0446301
AL118558.4	-0.109891	0.0446301
AC010538.1	0.0875422	0.0450005
AC010809.2	0.081706	0.0469864
CSDE1	-0.0450643	0.0487216
AC009407.1	-0.0934026	0.0492802
OR8B9P	0.0953846	0.0526828
AC025682.1	0.147167	0.0553052
AL356417.3	0.325639	0.0554976
SSTR3	0.40126	0.0554976
AL160272.2	0.460812	0.0554976
AC136475.5	0.470405	0.0554976
CFAP58-DT	0.766334	0.0554976
AL138694.1	0.253786	0.0554976
C3orf86	0.819047	0.0554976
AC105046.1	0.902543	0.0554976
SAP25	0.391674	0.0554976
ST20	0.598458	0.0554976
COX10-AS1	-0.139442	0.0554976
IRAG1	1.21043	0.0554976
CST7	1.20918	0.0554976
LILRA5	1.7186	0.0554976
MPP1	1.20164	0.0554976
LUCAT1	1.1185	0.0554976
AC099489.1	1.02106	0.0554976
PILRA	1.5723	0.0554976
ITGA5	1.03441	0.0554976
CD37	1.4222	0.0554976
WAS	1.30139	0.0554976
IL2RG	0.857499	0.0554976
FPR2	2.16285	0.0554976
TYROBP	1.5306	0.0554976
WIPF1	1.24137	0.0554976
RRM2B	-0.123784	0.0554976
ICAM1	1.43617	0.0554976
MMP25	1.57069	0.0554976
STK10	0.703275	0.0554976
PLAUR	1.89275	0.0554976
PSMC4	0.052988	0.0554976
BCL3	0.787729	0.0554976
RILPL2	0.482002	0.0554976
SH3BGRL3	0.400715	0.0554976
PIAS3	0.0947121	0.0554976
TRIOBP	0.0775008	0.0554976
LAPTM5	1.52233	0.0554976
CSF3R	2.03252	0.0554976
DDOST	-0.0702788	0.0554976
AL391832.3	0.342182	0.0554976
AL133163.1	0.477459	0.0554976
SLC2A14	1.24319	0.0554976
TMEM88	0.539281	0.0554976
POM121B	0.273973	0.0554976
SIGLEC5	1.4023	0.0554976
POU2F2	0.54936	0.0554976
ITGAM	1.33126	0.0554976
PLEK	2.0387	0.0554976
GFI1B	0.134179	0.0554976
MAP1LC3B2	0.212081	0.0554976
THEG	-0.161013	0.0554976
AC004678.2	0.0831361	0.0554976
IL1R2	1.73773	0.0554976
CHDH	-0.22359	0.0554976
C6orf120	-0.0770587	0.0554976
AL118508.3	0.341241	0.0554976
MGAT4C	0.3717	0.0554976
AC020911.2	0.129907	0.0554976
AL136295.4	0.29039	0.0554976
RBM14-RBM4	0.243865	0.0554976
AGPAT1	0.112311	0.0554976
EIF1	0.203044	0.0554976
CDC42EP3	0.337921	0.0554976
SNX17	-0.059147	0.0554976
AC097359.2	-0.135943	0.0554976
DCP1A	0.177286	0.0554976
PDE7A	0.183156	0.0554976
AMZ2	0.132202	0.0554976
TSG101	0.0962565	0.0554976
CHD2	0.30637	0.0554976
ACOT2	-0.104898	0.0554976
DPH6-DT	-0.166293	0.0554976
AP002851.1	0.139595	0.0554976
NFATC4	-0.224746	0.0554976
RFTN2	-0.305225	0.0554976
SLC38A9	-0.125071	0.0554976
UNC5D	-0.168996	0.0554976
URB2	-0.0911687	0.0554976
DPAGT1	0.105495	0.0554976
METAP2	0.0881634	0.0554976
COX6A1	0.0757396	0.0554976
TDRKH	-0.113938	0.0554976
LRRC17	-0.187203	0.0554976
SBK1	0.149692	0.0554976
LINC02757	0.146331	0.0554976
POLR3E	0.0799617	0.0554976
TP53INP2	0.228056	0.0554976
AC105020.6	0.0938659	0.0554976
AC090617.10	0.170879	0.0554976
AL359258.2	-0.126115	0.0554976
WDHD1	-0.160323	0.0554976
MBIP	-0.121352	0.0554976
MBTPS2	-0.10536	0.0554976
TMEM179B	0.0823936	0.0554976
SLC25A26	-0.103774	0.0554976
ABCC4	-0.142541	0.0554976
SRSF8	-0.104604	0.0554976
RWDD1	-0.0661031	0.0554976
LINC00592	0.157194	0.0554976
ZNHIT1	0.0852748	0.0554976
ANO10	-0.103413	0.0554976
CLPP	0.0608749	0.0554976
FRS3	0.100384	0.0554976
LIG4	-0.0608452	0.0554976
Metazoa	0.240458	0.0554976
PPP2R1A	-0.0685093	0.0554976
AL355377.2	0.137336	0.0554976
ZNF891	-0.205433	0.0554976
MST1P2	0.122467	0.0554976
NMI	0.158921	0.0554976
ERC1	-0.174255	0.0554976
RMI2	-0.130236	0.0554976
ETV6	0.137224	0.0554976
SUV39H2	-0.205955	0.0554976
ELAPOR2	-0.115441	0.0554976
Z99572.1	-0.171488	0.0554976
CWC15	0.0720029	0.0554976
SPATA41	-0.117702	0.0554976
RHBDD2	0.108135	0.0554976
MMADHC	-0.0735997	0.0554976
TMEM64	-0.204443	0.0554976
MRPL20	0.0534561	0.0554976
DSG2	-0.111292	0.0554976
SLC4A2	0.0942774	0.0554976
SERGEF	-0.121964	0.0554976
PANK3	-0.171525	0.0554976
EPB41L5	-0.0736565	0.0554976
RDH14	-0.0956445	0.0554976
DUS1L	-0.117894	0.0554976
ZNF721	-0.0770628	0.0554976
POLR2J3	-0.129419	0.0554976
FOXA1	0.0898681	0.0554976
PLAA	-0.0527638	0.0554976
BLVRA	-0.0834669	0.0554976
TMEM30A	-0.0883915	0.0554976
FAM169A	-0.161074	0.0554976
MTDH	0.0576061	0.0554976
XPO4	-0.100096	0.0554976
YES1	-0.110482	0.0554976
COMMD6	-0.0863068	0.0554976
PEX3	-0.174437	0.0554976
MPDU1	0.111176	0.0554976
GOSR2	-0.105684	0.0554976
TBL3	-0.122747	0.0554976
ATP6V1A	-0.0867294	0.0554976
SAR1A	-0.0716617	0.0554976
PEBP1	-0.109867	0.0554976
EFR3A	-0.0814936	0.0554976
SGPL1	-0.0778852	0.0554976
UQCRC2	-0.0423466	0.0554976
CUL4B	-0.0312757	0.0554976
FAM168B	-0.0691172	0.0554976
OSBPL9	-0.0676396	0.0554976
NXPH3	-0.128929	0.0554976
BRSK1	0.193012	0.0554976
GPR84	1.23915	0.0554976
FAM74A6	-0.273034	0.0554976
CHRNA5	-0.239883	0.0554976
MYH3	0.171932	0.0554976
GAB3	0.534977	0.0554976
GLMN	-0.129991	0.0554976
CHRM3	-0.220973	0.0554976
NPIPB13	0.189361	0.0554976
EMP3	0.753245	0.0554976
CCRL2	1.18589	0.0554976
HACE1	-0.12682	0.0554976
MACIR	-0.119551	0.0554976
AL133216.2	0.117332	0.0554976
SRR	0.126717	0.0554976
RERG	-0.2185	0.0554976
SOCS5	-0.0989513	0.0554976
P2RY1	-0.209449	0.0554976
ZYG11B	-0.0894252	0.0554976
DESI2	-0.0570866	0.0554976
NDUFA7	0.100897	0.0554976
DIS3L	-0.141768	0.0554976
SRP19	0.0693834	0.0554976
LPCAT1	0.89453	0.0554976
TTLL3	0.154232	0.0554976
CYP20A1	-0.10781	0.0554976
STX12	0.107241	0.0554976
PLEKHF2	-0.148496	0.0554976
KAT5	-0.0789714	0.0554976
TREM1	2.59747	0.0554976
VDAC2	-0.0971993	0.0554976
PCNX3	0.104206	0.0554976
HNRNPA0	-0.0672362	0.0554976
LCP1	1.6032	0.0554976
RERE	0.106735	0.0554976
ALDH3A2	-0.162886	0.0554976
SF3A1	0.146272	0.055509
RN7SL602P	0.179821	0.0555763
AC139795.2	0.0841042	0.0555879
Z69720.2	0.112973	0.055937
DHDH	-0.128159	0.0561767
AC016888.1	0.103358	0.0570012
LINC01816	0.111408	0.057311
AL662797.1	0.177007	0.0584183
RPS27AP16	-0.0954916	0.063851
AD000864.1	0.439973	0.0639541
OR52K3P	0.666718	0.0639541
CD79A	0.85555	0.0639541
ICAM2	0.313741	0.0639541
LINC01506	1.11774	0.0639541
AL109809.4	0.506033	0.0639541
CCL20	1.07183	0.0639541
SLC10A5	-0.174853	0.0639541
TRAF3IP3	0.798974	0.0639541
SNX20	0.984953	0.0639541
NFE2	1.0217	0.0639541
ADGRE3	1.53402	0.0639541
HRH2	1.5382	0.0639541
LST1	1.62204	0.0639541
CR1	1.45737	0.0639541
PIK3R5	1.63487	0.0639541
LIMD2	0.89821	0.0639541
FCER1G	1.38795	0.0639541
FERMT3	1.30388	0.0639541
RPL32P3	0.121614	0.0639541
FOXG1	0.142562	0.0639541
SLA	2.18403	0.0639541
RAC2	1.30316	0.0639541
AL669831.1	0.695999	0.0639541
IL1B	2.18801	0.0639541
PSMA2	-0.0825645	0.0639541
USP53	-0.183486	0.0639541
EVA1C	0.104531	0.0639541
FPR1	2.10881	0.0639541
PFKFB3	1.50561	0.0639541
RPA1	-0.138724	0.0639541
IL1RN	1.41231	0.0639541
NSFL1C	0.0698632	0.0639541
STAU1	0.0729706	0.0639541
MARCKS	0.37709	0.0639541
AC002091.2	0.240824	0.0639541
AL645728.2	-0.22652	0.0639541
AC092053.2	0.330289	0.0639541
AC104695.2	0.404093	0.0639541
AC099521.2	0.251949	0.0639541
SH2B2	1.3363	0.0639541
ARID3A	0.739937	0.0639541
EVI2A	1.25234	0.0639541
FCN1	1.66271	0.0639541
PLK3	1.36062	0.0639541
KDM2A	0.0821682	0.0639541
ELAVL2	-0.195319	0.0639541
AC123912.2	0.72765	0.0639541
KRT89P	-0.18088	0.0639541
FPGT-TNNI3K	-0.485358	0.0639541
YJEFN3	0.209324	0.0639541
Z97192.1	-0.253077	0.0639541
SNAI3	0.244297	0.0639541
FCRL5	0.531691	0.0639541
SLC5A12	-0.204032	0.0639541
NPIPB7	0.210431	0.0639541
CENPP	-0.296303	0.0639541
DBT	-0.153924	0.0639541
BCL2L13	-0.0898948	0.0639541
HPD	0.153671	0.0639541
AC002472.2	0.198777	0.0639541
RBP1	-0.140492	0.0639541
DSC1	-0.156653	0.0639541
CCL25	0.282467	0.0639541
C5orf63	-0.103854	0.0639541
MIB1	-0.114336	0.0639541
SMG7	0.0763275	0.0639541
LINC00461	-0.254022	0.0639541
GGPS1	-0.10568	0.0639541
BLOC1S6	0.0836404	0.0639541
SPNS3	0.202883	0.0639541
ARHGEF10	-0.298898	0.0639541
YTHDC2	-0.103439	0.0639541
AL162377.1	-0.122643	0.0639541
SCAND1	0.054514	0.0639541
CABIN1	0.128342	0.0639541
SMNDC1	0.140299	0.0639541
AC134682.1	-0.128244	0.0639541
PDZD11	0.0832166	0.0639541
AGL	-0.15169	0.0639541
SLC25A12	-0.107109	0.0639541
FAM230E	-0.148452	0.0639541
PSD3	-0.137624	0.0639541
AC135048.1	0.18512	0.0639541
ZNF888	-0.121547	0.0639541
RAPGEFL1	-0.196165	0.0639541
TET3	0.166452	0.0639541
CCDC124	0.0662099	0.0639541
SAP130	0.113679	0.0639541
ERICH1	0.113815	0.0639541
SCO1	-0.0500741	0.0639541
DAPK1	-0.176089	0.0639541
SILC1	0.172706	0.0639541
BCKDK	0.181028	0.0639541
POFUT1	-0.111827	0.0639541
NICN1	0.118011	0.0639541
UBL7-AS1	-0.08113	0.0639541
UBE2M	0.0806739	0.0639541
STK36	0.132206	0.0639541
RNF25	0.0990802	0.0639541
MUC20P1	0.205176	0.0639541
CLPTM1L	-0.0498066	0.0639541
CCT6A	-0.0814761	0.0639541
STAG3L5P-PVRIG2P-PILRB	0.227993	0.0639541
AKT1S1	0.101462	0.0639541
AC004057.1	0.0631576	0.0639541
ACTR6	-0.128134	0.0639541
SURF2	0.0676299	0.0639541
VRK3	0.0948204	0.0639541
PIGX	-0.0406156	0.0639541
PBX2	0.251485	0.0639541
MMGT1	-0.0570126	0.0639541
SYDE2	-0.145049	0.0639541
ERMP1	-0.111235	0.0639541
TMEM214	0.107581	0.0639541
TMEM39B	0.0667228	0.0639541
ZMYND8	0.09711	0.0639541
ATP6V0D1	0.144099	0.0639541
RPF2	-0.0862421	0.0639541
AC116533.1	-0.114296	0.0639541
EIF3G	0.0572592	0.0639541
PWWP2A	0.115768	0.0639541
NIT2	-0.0707389	0.0639541
WDR61	-0.0915132	0.0639541
ANKRD13D	0.207019	0.0639541
TIMM13	-0.10793	0.0639541
SRD5A1	-0.127962	0.0639541
DCTN5	-0.0976031	0.0639541
DSTYK	-0.0975122	0.0639541
CLPX	-0.106734	0.0639541
NUDCD2	-0.150869	0.0639541
SMIM7	-0.0790926	0.0639541
PIK3CB	-0.101092	0.0639541
ATP6V1G1	0.113758	0.0639541
EIF2S1	-0.0873699	0.0639541
MOB4	-0.0969156	0.0639541
RPL36	-0.0826197	0.0639541
SPPL2A	-0.0825872	0.0639541
ZRSR2	0.0627381	0.0639541
FAM210B	-0.0905817	0.0639541
TMEM248	0.0924132	0.0639541
KEAP1	-0.0808268	0.0639541
AC011825.3	-0.170472	0.0639541
ATP5F1B	-0.0496473	0.0639541
LINC02218	0.407204	0.0639541
AC004882.3	0.137824	0.0639541
RPL9P7	-0.209959	0.0639541
IER3-AS1	0.172664	0.0639541
EXOC3L1	-0.15338	0.0639541
MIR3945HG	1.02264	0.0639541
AL136038.4	-0.0995797	0.0639541
HAS1	1.25862	0.0639541
ADH1B	-0.209044	0.0639541
AP000769.1	0.195026	0.0639541
EDN1	0.650045	0.0639541
AC106865.1	0.502769	0.0639541
CCL4	3.09589	0.0639541
CCL4L2	3.86481	0.0639541
LINC02043	-0.146447	0.0639541
CHST7	0.508794	0.0639541
PTPN7	0.782781	0.0639541
BTBD8	-0.159143	0.0639541
PABPC1L	0.289957	0.0639541
S100A12	1.36859	0.0639541
PPCDC	0.474982	0.0639541
ALG6	-0.0945656	0.0639541
ADPRH	-0.132216	0.0639541
CASS4	1.46422	0.0639541
VKORC1	0.146015	0.0639541
TMEM161B	-0.0807796	0.0639541
DEPTOR	-0.277359	0.0639541
FITM2	-0.0873185	0.0639541
GMFB	-0.132452	0.0639541
MCTS1	-0.138703	0.0639541
GIPR	0.227466	0.0639541
SHLD2	-0.0880266	0.0639541
SELENOK	0.297766	0.0639541
ASB8	-0.0867556	0.0639541
PHF23	0.183718	0.0639541
CROT	-0.168772	0.0639541
PDCD10	0.119699	0.0639541
EMD	0.14769	0.0639541
OCIAD2	0.0805507	0.0639541
FMNL1	1.18604	0.0639541
BROX	-0.071311	0.0639541
NDUFS2	-0.0847992	0.0639541
MDH1	-0.0537641	0.0639541
FKBP9	-0.128688	0.0639541
SEC31A	0.0740128	0.0639541
ADIPOR1	0.129983	0.0639541
AC135048.3	-0.137087	0.0640385
AL078595.1	0.123841	0.0642731
AP004247.2	0.0913849	0.0642731
AL035587.1	0.0874522	0.0648172
AP003472.2	0.0974112	0.0649711
AC007448.5	0.0964342	0.0651261
RPS3AP47	-0.114944	0.0694156
POLR2A	0.208768	0.0699794
AC002091.1	0.368046	0.0730446
NHLH1	0.319772	0.0730446
GHRL	0.28483	0.0730446
CTRC	0.258977	0.0730446
MPZ	0.445252	0.0730446
FAM157B	0.9414	0.0730446
AATBC	-0.233045	0.0730446
NFKBIE	0.493914	0.0730446
MOB3A	0.640498	0.0730446
SLC25A24	-0.13334	0.0730446
SPI1	1.48413	0.0730446
PREX1	1.11402	0.0730446
EHD1	1.06206	0.0730446
RBBP7	-0.0469379	0.0730446
ELMO1	0.806088	0.0730446
PLPPR2	0.474127	0.0730446
PPP1R10	0.408999	0.0730446
AL359397.2	-0.211111	0.0730446
DHX34	0.400688	0.0730446
PNOC	0.269986	0.0730446
AL136988.1	0.111029	0.0730446
SEZ6	0.371377	0.0730446
TKTL1	0.586575	0.0730446
TMEM26	-0.26958	0.0730446
CLEC4E	2.17613	0.0730446
TAC3	-0.152309	0.0730446
MST1L	0.145116	0.0730446
FER1L5	0.292522	0.0730446
FBXW4	-0.141667	0.0730446
ARHGAP42-AS1	-0.160474	0.0730446
IGKV1-17	0.324381	0.0730446
ABHD16B	0.112926	0.0730446
LINC00894	0.305625	0.0730446
ZNF841	-0.134694	0.0730446
EPOR	0.250925	0.0730446
HPDL	-0.255271	0.0730446
SLC47A2	-0.316349	0.0730446
GATB	-0.116996	0.0730446
NMT2	-0.126897	0.0730446
RASA1	-0.129159	0.0730446
RAB3GAP1	-0.103776	0.0730446
AL691432.2	-0.126813	0.0730446
NTRK3	-0.326437	0.0730446
HDHD5	-0.0551868	0.0730446
RNPS1	0.0778199	0.0730446
TEC	-0.177998	0.0730446
METTL25	-0.122475	0.0730446
TCFL5	-0.131406	0.0730446
C8G	0.151886	0.0730446
TMEM99	-0.12154	0.0730446
CCDC92	0.0983941	0.0730446
RAD51	-0.154196	0.0730446
PAQR5	-0.117114	0.0730446
ATP5MG	-0.122348	0.0730446
TYRP1	-0.560287	0.0730446
PRDM10	0.133648	0.0730446
MPC2	-0.140902	0.0730446
MRPL17	0.0896718	0.0730446
SS18L2	-0.075146	0.0730446
PPP4R1-AS1	0.0686723	0.0730446
URM1	-0.0626074	0.0730446
AC020913.2	0.102636	0.0730446
CDK10	0.113921	0.0730446
RHOT2	0.103709	0.0730446
CHIC1	-0.137943	0.0730446
PRIM2	-0.110879	0.0730446
RSRC2	0.0998371	0.0730446
SEC24A	0.166461	0.0730446
BHLHB9	-0.213818	0.0730446
MARCHF5	-0.0883423	0.0730446
RPL3P4	-0.210714	0.0730446
AC108860.2	-0.138862	0.0730446
OR7E14P	0.124583	0.0730446
NSUN5P1	0.208345	0.0730446
KIAA0895L	0.129065	0.0730446
RMRP	-0.0661631	0.0730446
MTX2	-0.0745233	0.0730446
CUTALP	-0.106972	0.0730446
EPM2AIP1	-0.177433	0.0730446
EP300	0.150406	0.0730446
PPP4C	0.147161	0.0730446
TMEM104	-0.177634	0.0730446
MRPL19	-0.0798602	0.0730446
NTMT1	-0.0763672	0.0730446
NSF	-0.111745	0.0730446
SRSF2	0.112741	0.0730446
RNF103	-0.0748256	0.0730446
IMPACT	-0.101983	0.0730446
RRAGD	-0.114045	0.0730446
LIMA1	-0.110691	0.0730446
RSL24D1	-0.0705377	0.0730446
ORMDL1	-0.0789533	0.0730446
MRPL23	-0.0808202	0.0730446
NPM1	-0.0581431	0.0730446
UQCRC1	-0.0552517	0.0730446
AL450998.1	-0.101837	0.0730446
AC242022.2	0.165093	0.0730446
AC131392.1	0.35874	0.0730446
AC009303.4	0.229414	0.0730446
IGHA2	0.889751	0.0730446
CEACAM19	0.142205	0.0730446
AC004816.1	0.118035	0.0730446
LINC01948	-0.283373	0.0730446
LOXHD1	-0.304493	0.0730446
RNF180	-0.157989	0.0730446
MIR223HG	1.46703	0.0730446
MZT1	-0.0939583	0.0730446
ELP4	-0.14075	0.0730446
MED26	0.1377	0.0730446
RPP21	0.10162	0.0730446
EED	-0.0804473	0.0730446
CHUK	-0.0249217	0.0730446
DGAT2	1.59617	0.0730446
PROK2	1.97725	0.0730446
DDX51	-0.166334	0.0730446
TFPT	0.101909	0.0730446
FGR	1.95847	0.0730446
PCGF2	0.0854899	0.0730446
DENND2C	-0.109149	0.0730446
EMC1	0.0847782	0.0730446
HMGCS2	-0.399912	0.0730446
NUP93	-0.109075	0.0730446
NDUFA9	-0.0836719	0.0730446
ZC3H18	0.119533	0.0730446
FKBP2	0.0775772	0.0730446
FAM83F	-0.126261	0.0730446
IFITM2	1.66258	0.0730446
PPDPF	0.0922885	0.0730446
AC006486.2	0.10251	0.0734394
GALR2	0.0895041	0.0734672
AL022157.1	0.0901117	0.0734952
AC104971.1	0.0707075	0.0743486
AC003991.1	0.099066	0.0763804
EEF1B2P3	-0.0953204	0.0766005
AL589935.3	0.0818197	0.0767141
AC244033.2	-0.116704	0.0768283
AC020928.1	0.107982	0.0818815
CA4	1.05108	0.0818815
AC116366.1	0.571148	0.0818815
MEF2C	0.637212	0.0818815
AGAP2	0.805419	0.0818815
MOSMO	-0.0976212	0.0818815
DYSF	1.52633	0.0818815
FCGR2A	1.65259	0.0818815
SLC25A37	1.04178	0.0818815
NRROS	0.362164	0.0818815
BPNT2	-0.0586905	0.0818815
SBNO2	0.642719	0.0818815
EVI2B	1.43888	0.0818815
C15orf39	0.369698	0.0818815
LINC00240	0.29267	0.0818815
SLC9A3	0.718486	0.0818815
LINC02484	0.19275	0.0818815
AC040970.1	0.200112	0.0818815
TYRO3	-0.263246	0.0818815
C8orf89	0.146252	0.0818815
CSF3	1.11703	0.0818815
RPL10P9	-0.0566716	0.0818815
PILRB	0.253939	0.0818815
TPM3	0.235084	0.0818815
ARGFX	0.117606	0.0818815
LINC02826	0.155271	0.0818815
EID2	-0.120386	0.0818815
CTXN1	0.238221	0.0818815
GDA	0.429299	0.0818815
SEMA3G	-0.147545	0.0818815
PRPF39	-0.12736	0.0818815
PPIL3	-0.124765	0.0818815
AC116407.1	-0.141526	0.0818815
ZBTB26	-0.118318	0.0818815
ZFYVE9	-0.118179	0.0818815
SLC25A32	-0.100631	0.0818815
MTA3	-0.0807464	0.0818815
METAP1	-0.112707	0.0818815
TPTEP2	0.114827	0.0818815
SEPTIN1	0.204161	0.0818815
RNASEH2B-AS1	-0.164861	0.0818815
ZNF551	-0.143317	0.0818815
DAD1	0.0605371	0.0818815
HLA-J	0.146306	0.0818815
SPOUT1	-0.113733	0.0818815
AC073611.1	0.20045	0.0818815
BIRC2	0.093123	0.0818815
ZNF146	-0.108979	0.0818815
STAG3L5P	0.187002	0.0818815
ABCE1	-0.130094	0.0818815
MTFMT	-0.105503	0.0818815
RASIP1	0.117146	0.0818815
TNNI3	0.157823	0.0818815
RITA1	0.100845	0.0818815
AL391425.1	-0.102505	0.0818815
ORC4	-0.137569	0.0818815
ITGB1	-0.0910136	0.0818815
GOLPH3	-0.0568206	0.0818815
SLC15A2	-0.106533	0.0818815
FBXO30	-0.0583273	0.0818815
ZNF468	-0.119938	0.0818815
BDKRB2	-0.149221	0.0818815
NNT	-0.124787	0.0818815
WDR12	-0.125874	0.0818815
TMED1	-0.110425	0.0818815
SLC35A4	-0.0782485	0.0818815
ARPP19	-0.0943418	0.0818815
SMIM12	-0.0708416	0.0818815
PTAR1	-0.116433	0.0818815
PPP6C	-0.0818833	0.0818815
KDSR	-0.0706072	0.0818815
PMPCB	-0.0497968	0.0818815
FUNDC1	-0.0470321	0.0818815
PSAP	-0.00775157	0.0818815
WNT16	-0.229159	0.0818815
HNRNPA1P10	-0.124071	0.0818815
AC107958.2	0.130747	0.0818815
TNFRSF8	0.719549	0.0818815
AC093620.1	-0.0781104	0.0818815
P2RY14	0.540399	0.0818815
FLG-AS1	-0.292951	0.0818815
MYOT	-0.198811	0.0818815
INHBA	0.779067	0.0818815
EEF1A1P6	-0.148963	0.0818815
AC087623.2	0.0662072	0.0818815
HMGN3-AS1	-0.137827	0.0818815
GRIP1	-0.29593	0.0818815
NDUFAF7	-0.114999	0.0818815
ZSWIM1	0.101425	0.0818815
EEF1AKMT2	-0.117998	0.0818815
FMNL2	-0.136748	0.0818815
ZNF267	0.880837	0.0818815
UBXN2A	-0.0645653	0.0818815
APOBEC3A	1.36926	0.0818815
ZNF263	-0.10325	0.0818815
BRAF	0.341946	0.0818815
THAP12	-0.0857192	0.0818815
FLYWCH1	-0.126346	0.0818815
ODC1	-0.0981153	0.0818815
SH3YL1	-0.0958164	0.0818815
MAGEF1	-0.0605949	0.0818815
GK	0.532843	0.0818815
GALNT12	-0.153963	0.0818815
SEC62	0.0951893	0.0818815
EDF1	0.0600148	0.0818815
UGT2A1	-0.216039	0.0818815
AC015969.1	0.0994187	0.0819156
SNX18P7	0.100148	0.0819498
AC004969.1	0.093555	0.082149
AC100812.1	0.0934497	0.0824327
DLG3-AS1	0.102248	0.08417
AC017100.1	-0.083042	0.088409
RAB39B	0.28344	0.0895077
NCR1	0.438859	0.0895077
AL049629.2	0.203138	0.0895077
PEAK3	0.599738	0.0895077
SCNN1D	0.229947	0.0895077
LINC-PINT	0.176257	0.0895077
ZNF438	0.568795	0.0895077
MEFV	1.5196	0.0895077
RABGGTB	-0.102021	0.0895077
PTPRE	1.20231	0.0895077
SIRPA	0.750546	0.0895077
RASSF2	1.24908	0.0895077
MFSD12	0.11121	0.0895077
FAM157A	1.15468	0.0895077
ADAM8	1.20293	0.0895077
RN7SL368P	0.346198	0.0895077
IL10RB-DT	0.252994	0.0895077
AC136475.3	0.492936	0.0895077
DNAH17	0.800719	0.0895077
TBXAS1	1.09343	0.0895077
RUBCNL	1.7022	0.0895077
SIRPB1	1.81742	0.0895077
CYTH4	1.51239	0.0895077
TLE3	0.685728	0.0895077
SEC14L1	0.455575	0.0895077
AC145207.2	0.156834	0.0895077
MGAM2	0.478603	0.0895077
CXorf21	0.493049	0.0895077
SH2D3C	0.772188	0.0895077
PIK3AP1	0.808315	0.0895077
AJ003147.2	-0.145653	0.0895077
C11orf58	0.0572939	0.0895077
TCF23	0.094444	0.0895077
HOXA5	0.318132	0.0895077
AC019270.1	0.126414	0.0895077
SCG3	0.480786	0.0895077
AC092117.1	-0.151885	0.0895077
LINC00664	0.401939	0.0895077
TMIGD2	0.240292	0.0895077
TANK	0.342151	0.0895077
ATL3	-0.100145	0.0895077
NEMP2	-0.21107	0.0895077
COLGALT2	-0.168094	0.0895077
PREP	-0.121867	0.0895077
RAB37	-0.162502	0.0895077
SCNM1	0.103161	0.0895077
CIART	-0.315777	0.0895077
AL118516.1	0.220283	0.0895077
FAM189B	0.123152	0.0895077
RBX1	-0.0568126	0.0895077
CDC26	0.106871	0.0895077
RASAL2-AS1	-0.177643	0.0895077
TRAPPC1	0.0903987	0.0895077
AP001830.1	0.15896	0.0895077
PEX14	0.121916	0.0895077
ACD	0.0866207	0.0895077
SLC25A40	-0.122753	0.0895077
BCR	-0.136302	0.0895077
FAM135A	-0.124426	0.0895077
SLC22A20P	0.138151	0.0895077
NAA25	-0.109611	0.0895077
SCAF4	0.103379	0.0895077
PRRT1	0.152307	0.0895077
MBP	0.244017	0.0895077
DYNC1LI2	-0.0693842	0.0895077
MICAL1	0.207769	0.0895077
AP002990.1	0.161354	0.0895077
AC108925.1	-0.0980104	0.0895077
NKD1	-0.256328	0.0895077
ORC2	-0.131312	0.0895077
DHX16	0.0811941	0.0895077
RMDN2	-0.200149	0.0895077
ARL4D	-0.112922	0.0895077
COPB1	-0.062054	0.0895077
PDHB	0.0730999	0.0895077
RPL31	-0.0822967	0.0895077
ATP13A1	0.0479865	0.0895077
LRPPRC	-0.150257	0.0895077
RBBP9	-0.111617	0.0895077
TUBG1	0.0861359	0.0895077
MON2	-0.0725357	0.0895077
ZADH2	-0.153671	0.0895077
ARL8B	-0.0924039	0.0895077
PRKAA1	-0.0982041	0.0895077
COX7C	-0.0422901	0.0895077
DEFA3	0.494867	0.0895077
AC063943.2	-0.730259	0.0895077
TREML3P	1.06572	0.0895077
LYRM4-AS1	0.0786396	0.0895077
AC004982.2	0.253743	0.0895077
S1PR4	0.937765	0.0895077
AC023300.2	0.193318	0.0895077
VIPAS39	0.114977	0.0895077
LINC01001	0.61864	0.0895077
PPFIBP1	-0.137066	0.0895077
SELENOI	-0.113644	0.0895077
INPP5E	0.121471	0.0895077
HAT1	-0.0508507	0.0895077
KLHDC2	-0.0997059	0.0895077
NELFCD	-0.0670653	0.0895077
BTBD6	-0.0501813	0.0895077
VHL	-0.0362149	0.0895077
IP6K1	0.108477	0.0895077
HCAR3	2.03393	0.0895077
DERL1	-0.0974762	0.0895077
LRCH4	0.31078	0.0895077
RNF130	0.168439	0.0895077
CLC	0.24456	0.0895481
AC090587.1	-0.0802585	0.0896965
AC008894.2	0.130186	0.0898094
AL160408.2	0.136151	0.0898838
UNC93B6	-0.112885	0.0898838
AC020656.1	0.107301	0.0898838
AC010327.5	0.0881702	0.0898838
RPS4XP22	-0.10555	0.0900161
IGFBP7-AS1	0.0908423	0.0904236
AC024060.2	-0.105736	0.0922472
AC020765.2	0.0907776	0.0929676
SERPINA6	0.198144	0.0957669
FUT7	0.612996	0.0957669
IL18RAP	1.66534	0.0957669
HSPA6	1.08173	0.0957669
PDE4B	1.69075	0.0957669
ESRRA	-0.111951	0.0957669
NACA2	-0.0835922	0.0957669
AC097374.1	0.115127	0.0957669
AC016831.6	0.537368	0.0957669
GRK5	0.2996	0.0957669
LINC02887	0.673417	0.0957669
AL132780.3	-0.256364	0.0957669
CSF1	0.640709	0.0957669
SIGLEC10	0.974207	0.0957669
SERPINB9	1.05552	0.0957669
NCF1	1.34564	0.0957669
FFAR2	1.5438	0.0957669
AC106739.1	0.270734	0.0957669
PDLIM7	0.833368	0.0957669
KIAA0040	0.412764	0.0957669
NPR3	-0.300452	0.0957669
POC1B	0.0846276	0.0957669
LRRC25	1.17196	0.0957669
DUSP1	1.07204	0.0957669
PLK2	0.32753	0.0957669
MUC16	0.200969	0.0957669
LINC02444	-0.135521	0.0957669
UPB1	0.389533	0.0957669
ITGA1	-0.279998	0.0957669
C16orf54	0.318553	0.0957669
C1orf74	-0.11498	0.0957669
NUDCD1	-0.100035	0.0957669
MAP3K14	0.165391	0.0957669
AL391422.2	0.179796	0.0957669
SIK1B	-0.440824	0.0957669
MEST	-0.200432	0.0957669
AC026191.1	0.120426	0.0957669
C1orf21	-0.0893938	0.0957669
STRC	0.307002	0.0957669
LINC02664	0.113729	0.0957669
PUS7	-0.124155	0.0957669
TMEM223	0.083317	0.0957669
TENT4A	0.11812	0.0957669
TRPM7	-0.11857	0.0957669
BMI1	-0.242534	0.0957669
AC005537.1	0.14093	0.0957669
DUS4L	-0.101689	0.0957669
MBOAT1	-0.117372	0.0957669
ZBTB1	-0.0936795	0.0957669
AC005041.4	0.120502	0.0957669
LRRC1	-0.0811358	0.0957669
AGAP10P	0.162585	0.0957669
ACOT1	-0.110809	0.0957669
AC069503.1	-0.121351	0.0957669
AKAP17A	0.119036	0.0957669
TRUB1	0.0629244	0.0957669
PLD1	-0.144355	0.0957669
CPNE2	0.104158	0.0957669
NLN	-0.123507	0.0957669
RHPN1	0.10164	0.0957669
LAYN	0.163577	0.0957669
TRAPPC6B	-0.0918783	0.0957669
AKAP8L	0.0955226	0.0957669
BBOX1-AS1	-0.104177	0.0957669
AC138932.2	0.0821448	0.0957669
PLBD1-AS1	-0.0995432	0.0957669
CCDC88A	-0.150576	0.0957669
RCOR1	-0.0563302	0.0957669
ATG9B	0.160088	0.0957669
AC023781.1	0.11727	0.0957669
ZNF92	-0.0818799	0.0957669
CENPS-CORT	0.154774	0.0957669
ZNF654	-0.0268226	0.0957669
TIMM8A	-0.126334	0.0957669
CTSK	-0.13997	0.0957669
ZCCHC7	0.101792	0.0957669
LY75-CD302	-0.155144	0.0957669
LSM12	0.0755587	0.0957669
TFB1M	-0.15093	0.0957669
TRIP6	-0.143473	0.0957669
SCRIB	-0.128137	0.0957669
RFT1	-0.0712714	0.0957669
PIGK	-0.106684	0.0957669
WDR43	-0.169684	0.0957669
ACADSB	-0.119432	0.0957669
YARS1	-0.109032	0.0957669
ALAS1	0.114188	0.0957669
ATR	-0.0929331	0.0957669
SSR3	-0.0867814	0.0957669
MOAP1	-0.0753833	0.0957669
RPL30	-0.0690405	0.0957669
ANKFY1	-0.0674616	0.0957669
AC009630.4	0.617092	0.0957669
GABRR2	0.258851	0.0957669
ASMTL-AS1	0.201167	0.0957669
CEACAM4	1.35798	0.0957669
RANBP17	-0.204677	0.0957669
PRKG1-AS1	-0.091642	0.0957669
RELT	1.02979	0.0957669
AL031587.5	-0.13917	0.0957669
RNF128	-0.150178	0.0957669
CCR1	1.21423	0.0957669
NDUFAF2	0.0766411	0.0957669
TNFRSF14-AS1	0.118618	0.0957669
CEBPA	-0.129083	0.0957669
PROSER1	0.1188	0.0957669
MDC1	0.113619	0.0957669
FYB1	1.13366	0.0957669
KLHL12	-0.066868	0.0957669
GADD45B	1.3346	0.0957669
FKBP15	0.122912	0.0957669
MYO1F	1.35162	0.0957669
SMAP2	0.379821	0.0957669
MACROH2A1	0.0734018	0.0957669
CCNI	0.134981	0.0957669
P2RX5-TAX1BP3	0.157424	0.0958136
LINC02078	0.114419	0.0958605
AC010745.2	0.11396	0.0959075
YBX3	0.0737591	0.0980235
AL160314.2	0.120749	0.100767
EIF4BP7	-0.0783894	0.100928
CPP	-0.106581	0.101971
AC074143.1	0.202113	0.101971
RASGRP4	1.20954	0.101971
APBB1IP	1.18186	0.101971
DMTN	0.120824	0.101971
PSMF1	0.0555301	0.101971
MXD1	1.55111	0.101971
TLN1	0.387152	0.101971
NR2F1	0.396227	0.101971
NFE4	0.806664	0.101971
SCART1	0.199478	0.101971
LILRA2	1.49505	0.101971
CD93	1.21184	0.101971
PGGHG	0.730303	0.101971
AL021978.1	0.593026	0.101971
LTB	1.01901	0.101971
AL035420.3	0.146145	0.101971
U62317.3	0.466154	0.101971
DHX9	-0.0549545	0.101971
KCNK2	-0.278946	0.101971
CFAP100	0.195636	0.101971
ADAMTSL4-AS2	0.506679	0.101971
NTN5	0.172353	0.101971
CHCHD2	-0.0597177	0.101971
MFSD4A	-0.173953	0.101971
CHAMP1	0.110006	0.101971
DLG4	0.250419	0.101971
ZNF518A	-0.105384	0.101971
TRMT1	-0.0965647	0.101971
CAV2	-0.171367	0.101971
AC119403.1	0.132179	0.101971
S100A10	-0.194002	0.101971
ST7L	-0.105931	0.101971
ADCY6	-0.137096	0.101971
AC125494.1	0.118108	0.101971
FAM200A	-0.0918222	0.101971
COLCA1	-0.199163	0.101971
FNBP1L	-0.112812	0.101971
PIGF	-0.082424	0.101971
TYR	-0.16465	0.101971
AC118658.1	-0.117224	0.101971
LINC02731	-0.137064	0.101971
RNGTT	-0.0601654	0.101971
YY1AP1	0.0818833	0.101971
H1-10-AS1	0.0980552	0.101971
RFX7	0.0658526	0.101971
CAPN12	0.189966	0.101971
[truncated: 21,378 more rows]
