# Supplementary material for: Transcriptomic and functional responses of the cystic fibrosis airway epithelium to CFTR modulator therapy
Source: JCI Insight. 2025 Nov 10;10(21):e196018. doi: 10.1172/jci.insight.196018 (PMC12643517; doi:10.1172/jci.insight.196018)
Supplement: Supplemental table 4 [file jciinsight-10-196018-s215.xlsx]

## Sheet: Timecourse heatmap clusters
Cluster	Gene order	Gene
1	1	AL137803.1
1	2	VWDE
1	3	ARHGAP24
1	4	LIPE-AS1
1	5	GCC2
1	6	NDN
1	7	ZNF33B
1	8	FAM216A
1	9	ZNF772
1	10	NINL
1	11	HDGFL3
1	12	KIAA0825
1	13	GULP1
1	14	PYURF
1	15	CEP44
1	16	MOB1B
1	17	IARS1
1	18	NDUFA5
1	19	PTS
1	20	POLR2C
1	21	VWA8
1	22	MAT2B
1	23	LSM14B
1	24	NFIA
1	25	AMOT
1	26	FAM189A2
1	27	SIPA1L3
1	28	MTCH1
1	29	TPRG1L
1	30	ISOC2
1	31	TMEM9
1	32	ZNHIT2
1	33	AC092171.3
1	34	TSNAX
1	35	CFAP410
1	36	HIRIP3
1	37	ATRAID
1	38	PPP3CB-AS1
1	39	PPP5C
1	40	NRG4
1	41	ZNF181
1	42	ZNF525
1	43	XRCC3
1	44	KIZ
1	45	RAB28
1	46	SSBP2
1	47	AC118553.2
1	48	RBM26-AS1
1	49	SIRT5
1	50	ACTR3B
1	51	SDCCAG8
1	52	CETN3
1	53	PRKAB2
1	54	AC011773.4
1	55	POLR2M
1	56	USP49
1	57	TMEM237
1	58	KIF9-AS1
1	59	MTARC2
1	60	EIF2D
1	61	NDUFA6-DT
1	62	AC008966.1
1	63	HERPUD1
1	64	NKIRAS1
1	65	TMEM230
1	66	RBM12B
1	67	IKZF4
1	68	FAM161B
1	69	NAT1
1	70	AC025171.2
1	71	SETD9
1	72	C12orf76
1	73	AC092329.4
1	74	ZFAND4
1	75	RNF227
1	76	SENP8
1	77	BMPR1B
1	78	SMKR1
1	79	TSTD1
1	80	ZNF14
1	81	RTCA-AS1
1	82	SLC25A21-AS1
1	83	ABCC4
1	84	ZNF782
1	85	USP33
1	86	AASDHPPT
1	87	ERLIN2
1	88	AC000068.1
1	89	OPHN1
1	90	ZNF630
1	91	C19orf57
1	92	FBXL22
1	93	TIA1
1	94	EIF4ENIF1
1	95	SF3B6
1	96	SEC22C
1	97	ZIK1
1	98	PRDX6-AS1
1	99	TOLLIP-AS1
1	100	LTB4R2
1	101	SDAD1P1
1	102	CUL5
1	103	DHDH
1	104	PMS1
1	105	HSD17B8
1	106	CALM1
1	107	HILPDA
1	108	AC138207.8
1	109	USP21
1	110	GUSBP1
1	111	IQCN
1	112	TMEM44-AS1
1	113	AF274858.1
1	114	LINC00265
1	115	TMEM30B
1	116	MEIS2
1	117	C12orf57
1	118	SGCB
1	119	CLBA1
1	120	QRICH2
1	121	ZFR
1	122	SLC25A29
1	123	ZNF3
1	124	DCAF8
1	125	CCDC32
1	126	XPNPEP3
1	127	PRKAR2A
1	128	C10orf82
1	129	LINC00392
1	130	AC074212.1
1	131	TUBE1
1	132	FGGY
1	133	AC017104.2
1	134	ABHD14A
1	135	AL121820.3
1	136	FAM122C
1	137	USP12-AS2
1	138	PHC3
1	139	PRPS1
1	140	AL035409.2
1	141	CLDN25
1	142	BX255923.2
1	143	TAF1B
1	144	ZNF69
1	145	THRB
1	146	EPHX1
1	147	AC008014.1
1	148	DHRS4-AS1
1	149	AC005523.1
1	150	AC005726.2
1	151	ETNK1
1	152	AP002490.1
1	153	MST1
1	154	JSRP1
1	155	NRBP2
1	156	PIAS1
1	157	AC010327.4
1	158	POM121B
1	159	NUMB
1	160	AP003392.3
1	161	LRRC7
1	162	Z69706.1
1	163	DTX2P1
1	164	LINC02436
1	165	IRX6
1	166	AC020763.4
1	167	TMEM50A
1	168	PIAS3
1	169	AC124068.1
1	170	AL160314.2
1	171	AC097713.2
1	172	UBAP2L
1	173	AL157712.1
1	174	AC003991.1
1	175	GNB1
1	176	AC136469.2
1	177	BCL9
1	178	RPL32P3
1	179	AP001107.2
1	180	TRIM73
1	181	AL513210.2
1	182	RNASE4
1	183	MAP1LC3A
1	184	SCGB1B2P
1	185	CAMK1
1	186	ABHD16B
1	187	AL662907.3
1	188	FOXG1
1	189	AC104809.1
1	190	AC025165.2
1	191	HYPK
1	192	CERS6-AS1
1	193	RN7SL121P
1	194	AC010745.2
1	195	AC008532.1
1	196	AC020928.1
1	197	AL160408.3
1	198	IL20RA
1	199	AC112491.1
1	200	GTF2E1
1	201	HPYR1
1	202	AC020911.2
1	203	ZNF319
1	204	AP003717.1
1	205	KHDC4
1	206	PIGU
1	207	SPART
1	208	DMTN
1	209	EIF4A1
1	210	EIF3H
1	211	RBM27
1	212	GNG12
1	213	CCT8
1	214	TAF1
1	215	AC009061.2
1	216	USP47
1	217	NBR1
1	218	SLC25A3
1	219	AGPAT2
1	220	SERBP1
1	221	TRIM26
1	222	KHSRP
1	223	KPNB1
1	224	HDAC1
1	225	ZMPSTE24
1	226	CUL3
1	227	MARK3
1	228	GANAB
1	229	SENP3
1	230	AP3D1
1	231	POLA2
1	232	TRAPPC4
1	233	YME1L1
1	234	DGUOK
1	235	PHB
1	236	CLTA
1	237	IST1
1	238	CCDC58
1	239	NUBP1
1	240	GNPTG
1	241	FAM3C
1	242	STIP1
1	243	POLR2E
1	244	ELP1
1	245	TMEM202-AS1
1	246	GNA11
1	247	NFIB
1	248	MAP3K13
1	249	LSM14A
1	250	PRKAG1
1	251	COMMD7
1	252	EFCAB11
1	253	UXT
1	254	ELF2
1	255	EIF3D
1	256	STK32C
1	257	PEX2
1	258	GTF2I
1	259	ITGB1BP1
1	260	DCTN3
1	261	GTF3A
1	262	BDH1
1	263	OIP5-AS1
1	264	DICER1-AS1
1	265	UBE2N
1	266	FAM72A
1	267	NAALADL2
1	268	LINC01465
1	269	PIK3CD-AS2
1	270	UPF3A
1	271	ZFHX3
1	272	RNH1
1	273	SRSF1
1	274	ZMAT2
1	275	ALYREF
1	276	SNW1
1	277	CLCN3
1	278	TAF5L
1	279	CFAP47
1	280	GTF2IRD2B
1	281	MRPL55
1	282	NMNAT3
1	283	ACP1
1	284	UROD
1	285	MRFAP1
1	286	EPB41L1
1	287	AC102953.2
1	288	ABT1
1	289	GPBP1L1
1	290	PDIA5
1	291	CCT7
1	292	ACBD5
1	293	PPP2CA
1	294	DHX57
1	295	XPO7
1	296	TAF7
1	297	NFX1
1	298	VPS39
1	299	GPBP1
1	300	TXNDC12
1	301	DDX19A
1	302	STING1
1	303	PHB2
1	304	AKAP10
1	305	RING1
1	306	EAPP
1	307	TPRA1
1	308	TRIP4
1	309	ARL6IP1
1	310	E4F1
1	311	GTF3C5
1	312	MRPL44
1	313	H2AJ
1	314	C17orf49
1	315	RBM42
1	316	PSMD3
1	317	CTBP2
1	318	RAB4B
1	319	PRPS2
1	320	RB1CC1
1	321	UBE2J2
1	322	PSMC3
1	323	OPTN
1	324	ERAL1
1	325	MICU1
1	326	NCOR1
1	327	UBA1
1	328	GNG5
1	329	AP2M1
1	330	ATF5
1	331	EIF3G
1	332	STAT5A
1	333	RNASEK
1	334	DGKZ
1	335	LRP5
1	336	POLR2A
1	337	Z69720.2
1	338	CALM3
1	339	TOP1
1	340	PRKACA
1	341	RBCK1
1	342	TRIM28
1	343	EIF2S2
1	344	PPM1G
1	345	UBE2L3
1	346	GOLGA2
1	347	WASF2
1	348	RAB5C
1	349	PSME3IP1
1	350	UBE2V1
1	351	KIAA2013
1	352	LRPAP1
1	353	CYTH2
1	354	KDM2A
1	355	EVA1C
1	356	PRRC2A
1	357	TMEM219
1	358	ANKZF1
1	359	PSMD8
1	360	NRG2
1	361	SPAG4
1	362	TCF23
1	363	C9orf106
1	364	PLXNB1
1	365	DNAJB6
1	366	SIK3
1	367	TCF7L1
1	368	AC139795.2
1	369	ZFAND6
1	370	TMBIM4
1	371	GPR137
1	372	FAM210A
1	373	CIR1
1	374	PSMC4
1	375	IDH3G
1	376	BUD31
1	377	PDHB
1	378	STAU1
1	379	TRIR
1	380	UBBP4
1	381	VAPA
1	382	SLC25A11
1	383	AC138356.2
1	384	ACKR4
1	385	EHMT1
1	386	GGA1
1	387	NPTN
1	388	NAP1L4
1	389	OR2M3
1	390	AC097382.2
1	391	AC005394.2
1	392	XIAPP2
1	393	AC011479.4
1	394	PLP2
1	395	SAMD4B
1	396	RFX5-AS1
1	397	AL645939.1
1	398	LINC00485
1	399	AC135050.1
1	400	TLE4
1	401	FBRS
1	402	GSK3A
1	403	ATP6V0C
1	404	LRP6
1	405	ACTN4
1	406	PYCARD-AS1
1	407	AC008736.1
1	408	NMI
1	409	NRM
1	410	GAPDH
2	1	MCEMP1
2	2	BCL2A1
2	3	PHACTR1
2	4	SLC11A1
2	5	SAMSN1
2	6	FCAR
2	7	IL18RAP
2	8	DYSF
2	9	FCN1
2	10	CLEC4E
2	11	SLA
2	12	CSF3R
2	13	CD53
2	14	SIGLEC5
2	15	PIK3R5
2	16	LIPN
2	17	DOK3
2	18	FCGR2A
2	19	MEFV
2	20	SIGLEC14
2	21	FGR
2	22	SIRPB1
2	23	RUBCNL
2	24	TAGAP
2	25	LILRA5
2	26	LCP2
2	27	EGR3
2	28	GNG2
2	29	TNFSF14
3	1	SCN4B
3	2	STAP1
3	3	SKAP1
3	4	AC016590.4
3	5	AP002008.2
3	6	HSD17B13
3	7	SLC44A5
3	8	C16orf89
3	9	FYB2
3	10	SCUBE3
3	11	SNCA
3	12	MAOB
3	13	SLC6A13
3	14	CATSPERD
3	15	GSTA2
3	16	PKIA
3	17	AC025475.1
3	18	KIF26B-AS1
3	19	AC025171.3
3	20	STAB2
3	21	AC079142.1
3	22	SLC5A9
3	23	PTGER4P2-CDK2AP2P2
3	24	ITLN1
3	25	DAB1
3	26	COL28A1
3	27	PIEZO2
3	28	HOTAIRM1
3	29	HOXA1
3	30	FER1L5
3	31	MAPK15
3	32	AC020922.1
3	33	NPIPB7
3	34	AL035420.3
3	35	NTN5
3	36	DCUN1D4
3	37	AC117395.1
3	38	WBP1
3	39	AC010655.2
3	40	CYP4F62P
3	41	EGFEM1P
3	42	AC025279.1
3	43	LINC01671
3	44	CSPG5
3	45	SERPINA6
3	46	VWA3A
3	47	LINC00535
3	48	GIPR
3	49	MYCBPAP
3	50	SDR42E2
3	51	SPIB
3	52	NR2F1
3	53	BEST4
3	54	MGAT4C
4	1	SBSN
4	2	IVL
4	3	SPRR3
4	4	VSIG10L
4	5	LINC00707
4	6	TMPRSS11E
4	7	KRT78
4	8	SYT5
4	9	LSP1
4	10	TACC3
4	11	AC008517.1
4	12	SLC24A4
4	13	CAMK2N1
4	14	RNF222
4	15	PRDM1
4	16	FGL2
4	17	RCSD1
4	18	AL137800.1
4	19	KIF21B
4	20	AL117378.1
4	21	RIN3
4	22	RPH3A
4	23	RASSF3
4	24	AC104530.1
4	25	DAPK2
4	26	LINC02560
4	27	FOXM1
4	28	CCDC150
4	29	INA
4	30	H2BC8
4	31	TCHH
4	32	AURKB
4	33	UBE2C
4	34	CSF1R
4	35	SAMD9
4	36	HPSE
4	37	SDR9C7
4	38	E2F2
4	39	TMEM272
4	40	ZNF114
4	41	AC009055.2
4	42	AL161431.1
4	43	KRTDAP
4	44	NAIP
4	45	C11orf96
4	46	ADAMTS1
4	47	FAM25A
4	48	LYPD3
4	49	DSC2
4	50	TMPRSS11D
4	51	ESPL1
4	52	SIGLEC1
4	53	CD109
4	54	CENPF
4	55	CMKLR1
4	56	MYBL2
4	57	KNL1
4	58	ADAMDEC1
4	59	CALB1
4	60	STAB1
4	61	UPK3BL1
4	62	FSCN1
4	63	CLCA4
4	64	KRT13
5	1	ST20
5	2	MTATP6P1
5	3	MT-ATP8
5	4	AD000864.1
5	5	AC005622.1
5	6	AC005050.3
5	7	AC026333.3
5	8	LINC01270
5	9	AL669831.1
5	10	PIK3AP1
5	11	MOB3A
5	12	STK10
5	13	TCF7
5	14	H2AC17
5	15	CTRC
5	16	AC092053.1
5	17	GMIP
5	18	ARHGAP45
5	19	SCNN1D
5	20	SLC15A3
5	21	SAP25
5	22	H2BC4
5	23	U62317.3
5	24	NCR1
5	25	LYVE1
5	26	AL109809.4
5	27	ARID3A
5	28	IL2RG
5	29	GCA
5	30	PEAK3
5	31	ITPRIP
5	32	C19orf38
5	33	ARHGAP25
5	34	GAPT
5	35	ELMO1
5	36	LINC02887
5	37	PDLIM7
5	38	PGGHG
5	39	AL356273.3
5	40	SIRPA
5	41	RGS19
5	42	TNFSF15
5	43	AL157935.2
5	44	FCRL4
5	45	LMNTD2-AS1
5	46	CD79B
5	47	LINC00513
5	48	WASH7P
5	49	AL671883.2
5	50	AL671277.1
5	51	EHMT2-AS1
5	52	OLIG2
5	53	MT-ND6
5	54	RAB8B
5	55	AC069368.1
5	56	LITAF
5	57	IL1A
5	58	SCARF1
5	59	AC034199.1
5	60	CD83
5	61	CFAP58-DT
5	62	EHD1
5	63	BEST1
5	64	LINC00528
5	65	PPIF
5	66	AC015912.3
5	67	NFKBID
5	68	SERPINA1
5	69	AC138035.1
5	70	KDM6B
5	71	TNFSF8
6	1	AC019131.2
6	2	UNC93B3
6	3	GCSH
6	4	RPS3AP5
6	5	AC092691.1
6	6	ATP5F1A
6	7	RPA1
6	8	TXNDC16
6	9	SLC25A24
6	10	RRM2B
6	11	SCP2
6	12	PCCA
6	13	DNAH14
6	14	ATP5MG
6	15	ITPA
6	16	USP53
6	17	AC113137.1
6	18	AL604028.1
6	19	COX10-AS1
6	20	ARL6IP6
6	21	AC073861.1
6	22	SDHA
6	23	PREP
6	24	GPR143
6	25	ZNF815P
6	26	PITPNM3
6	27	C8orf82
6	28	METTL4
6	29	FUS
6	30	MFSD1
6	31	YWHAG
6	32	GUCA1B
6	33	USP25
6	34	KHDC1
6	35	AC020741.1
6	36	KIF26A
6	37	H2AZ1
6	38	ABCB9
6	39	TSPAN9
6	40	AC142381.3
6	41	AL049840.4
6	42	USP46-DT
6	43	EXOC1
6	44	RPL21P28
6	45	C16orf74
6	46	FEN1
6	47	ELF3
6	48	GPR39
6	49	NACA2
6	50	RPL37P6
6	51	SPC24
6	52	TYMS
6	53	TOP2A
6	54	CEP55
6	55	CD209
6	56	MT-TF
6	57	AL365181.2
6	58	CPP
6	59	SLC39A2
6	60	IL12RB2
6	61	EXOC3L1
6	62	ESCO2
6	63	OLFML3
6	64	C12orf54
6	65	GTSE1
6	66	MTRNR2L12
6	67	DHRS2
6	68	TMIGD3
6	69	NIBAN2
6	70	FTH1P11
6	71	RNF225
6	72	LINC00514
6	73	LINC01978
6	74	CENPI
6	75	MESP1
6	76	ZNF385D
6	77	AATBC
6	78	LINC01948
6	79	CENPP
6	80	DBP
6	81	DSC3
6	82	EIF3FP3
6	83	NPNT
6	84	SNRPE
6	85	RPL15P3
6	86	LYPLAL1
6	87	RPL14P1
6	88	CLDN22
6	89	THCAT155
6	90	CAGE1
6	91	FAM74A4
6	92	SLC35A1
6	93	HTD2
6	94	ELP2
6	95	NPR3
6	96	CD8B2
6	97	AC135977.1
6	98	SPTSSB
6	99	RNA5-8SN2
7	1	EVI2B
7	2	LCP1
7	3	TMCC3
7	4	NLRP3
7	5	RASGRP4
7	6	LILRB2
7	7	NCF1C
7	8	HSPA6
7	9	CLEC4D
7	10	PECAM1
7	11	HK3
7	12	MNDA
7	13	ITGB2
7	14	RGS18
7	15	SIGLEC10
7	16	FCGR1B
7	17	LRRK2
7	18	EREG
7	19	TLR8
7	20	JAK3
7	21	AIF1
7	22	AMPD2
7	23	FUT7
7	24	NLRP6
7	25	PLXNC1
7	26	NLRC4
7	27	ORM1
7	28	ARHGAP30
7	29	LIMD2
7	30	COTL1
7	31	SIGLEC9
7	32	DPEP2
7	33	FCGR1A
7	34	PREX1
7	35	TRAF3IP3
7	36	SH2D3C
7	37	LMNB1
7	38	FAM157B
7	39	MPP1
7	40	SNX10
7	41	EVI2A
7	42	RGL4
7	43	IRAG1
7	44	C5AR1
7	45	ITGA5
7	46	ARHGAP9
7	47	NFE2
7	48	PTPRE
7	49	ARHGAP15
7	50	ADAM8
7	51	CA4
7	52	NCF4
7	53	AC005192.1
7	54	SPI1
7	55	NCF1B
7	56	CDA
7	57	LST1
7	58	AC090559.1
7	59	HRH2
7	60	LAPTM5
7	61	SH2B2
7	62	HCK
7	63	CD37
7	64	WAS
7	65	GMFG
7	66	ZEB2
7	67	TYROBP
7	68	ITGAM
7	69	CST7
7	70	MXD1
7	71	TLR4
7	72	CYTIP
7	73	PILRA
7	74	BMP6
7	75	IL1RN
7	76	LINC00877
7	77	PPP1R18
7	78	PELATON
