# Supplementary material for: Transcriptomic and functional responses of the cystic fibrosis airway epithelium to CFTR modulator therapy
Source: JCI Insight. 2025 Nov 10;10(21):e196018. doi: 10.1172/jci.insight.196018 (PMC12643517; doi:10.1172/jci.insight.196018)
Supplement: Supplemental table 5 [file jciinsight-10-196018-s216.xlsx]

## Sheet: WGCNA module key
Module	Network (color)
1	Motile cilia (turquoise)
2	Innate immune response (blue)
3	Neutrophilic inflammation (brown)
4	Epithelial signaling (yellow)
5	Cellular metabolism (green)
6	Humoral adaptive immunity (red)
7	Cell-mediated immunity (black)
8	mRNA splicing (pink)
9	Ciliary signaling (magenta)
10	Organelle function (purple)
11	Cytoskeleton (greenyellow)
12	Inflammatory signaling (tan)

## Sheet: module gene correlations
Gene	Module	Correlation
DNAI4	1	0.98
CFAP221	1	0.98
FAM216B	1	0.975
CCDC146	1	0.972
SPATA18	1	0.97
EFHC2	1	0.969
SPAG6	1	0.969
LRRIQ1	1	0.969
CCDC170	1	0.968
IQCG	1	0.967
CCDC39	1	0.966
CFAP57	1	0.965
NEK5	1	0.965
CDS1	1	0.965
CFAP206	1	0.964
CCDC113	1	0.964
STOX1	1	0.963
FILIP1	1	0.963
IFT88	1	0.963
CETN2	1	0.962
C1orf158	1	0.962
ARMC3	1	0.962
RSPH4A	1	0.962
RIBC1	1	0.961
TCTE1	1	0.961
TMEM231	1	0.96
KCNRG	1	0.96
CSPP1	1	0.96
CAPSL	1	0.96
PRR29	1	0.959
DRC3	1	0.959
MAPRE3	1	0.959
CFAP65	1	0.959
NEK11	1	0.959
ARMC4	1	0.958
FHAD1	1	0.958
IFT172	1	0.958
C5orf49	1	0.957
MORN1	1	0.957
LRRC10B	1	0.957
CFAP58	1	0.957
MORN3	1	0.957
RP1	1	0.956
KIF6	1	0.956
CFAP52	1	0.956
TP73	1	0.956
DNAAF2	1	0.956
LZTFL1	1	0.956
FBXO36	1	0.955
DTHD1	1	0.955
TTLL1	1	0.955
FOXJ1	1	0.954
C11orf49	1	0.954
ICA1L	1	0.953
SPATA17	1	0.953
NHLRC4	1	0.953
BRD3OS	1	0.953
TPPP3	1	0.952
PIH1D2	1	0.952
UBXN10	1	0.952
PPIL6	1	0.952
TTC25	1	0.952
TSGA10	1	0.951
ARHGAP39	1	0.951
TMEM232	1	0.95
C16orf71	1	0.95
C11orf97	1	0.95
STPG1	1	0.95
NEK1	1	0.95
C2orf81	1	0.95
KIAA2012	1	0.949
ERICH3	1	0.949
CFAP45	1	0.949
KIF19	1	0.949
IQCH	1	0.949
MDM1	1	0.949
SSBP4	1	0.948
TTC16	1	0.948
WDR38	1	0.948
GAS2L2	1	0.948
TUB	1	0.948
PLEKHB1	1	0.948
CIPC	1	0.947
MAP6	1	0.947
AC004832.1	1	0.947
LCA5	1	0.947
IFT140	1	0.947
TNFAIP8L1	1	0.947
SEPTIN5	1	0.946
EFCAB1	1	0.946
USP2	1	0.946
IFT57	1	0.946
DCDC2B	1	0.945
KIFAP3	1	0.945
AC125611.4	1	0.945
ENKUR	1	0.945
CCDC40	1	0.944
LRRC18	1	0.944
PACRG	1	0.944
CAPS	1	0.944
NRAV	1	0.943
DUBR	1	0.943
ADGB	1	0.943
C10orf95	1	0.943
ZC2HC1A	1	0.943
RFX2	1	0.942
EFHB	1	0.942
IQCK	1	0.942
FAM183A	1	0.941
LRTOMT	1	0.94
RABL2B	1	0.94
CFAP53	1	0.94
PPP1R36	1	0.94
PIFO	1	0.94
DTX3	1	0.94
LINC02345	1	0.94
AC027237.3	1	0.94
IK	1	0.94
EFCAB2	1	0.939
TOGARAM2	1	0.939
CCDC17	1	0.939
NGRN	1	0.939
RSPH14	1	0.939
ZNF474	1	0.939
ZSCAN18	1	0.939
TTC29	1	0.938
EFCAB6	1	0.938
DNAI2	1	0.938
EFCAB10	1	0.938
WDR31	1	0.938
C2orf50	1	0.938
NCALD	1	0.937
CCDC153	1	0.937
C1orf87	1	0.937
CRACDL	1	0.937
UCKL1-AS1	1	0.937
DYNLRB2	1	0.936
CFAP91	1	0.936
RUVBL1	1	0.936
ABRAXAS1	1	0.935
CCDC151	1	0.935
AK7	1	0.935
LRRC6	1	0.934
MNS1	1	0.934
NME5	1	0.934
EFCAB12	1	0.934
ENO4	1	0.934
MDH1B	1	0.934
NEK4	1	0.934
IFT46	1	0.934
STK33	1	0.933
ACSBG1	1	0.933
TCTN1	1	0.933
CYB5D1	1	0.933
C9orf24	1	0.932
SPATA6	1	0.932
SPAG16	1	0.932
LRRC46	1	0.932
TMEM67	1	0.932
TEKT1	1	0.932
CCDC30	1	0.932
NME9	1	0.932
IL5RA	1	0.932
CFAP251	1	0.932
BBS4	1	0.931
AC092718.3	1	0.931
SNTN	1	0.931
KNDC1	1	0.931
PAIP2B	1	0.93
LRRC49	1	0.93
FBXO15	1	0.93
PRR18	1	0.93
JHY	1	0.93
FAM161A	1	0.93
IFT74	1	0.93
IFT80	1	0.93
HOATZ	1	0.93
SMYD2	1	0.929
RFX3	1	0.929
MOK	1	0.929
TMEM107	1	0.929
CEP97	1	0.929
IFT81	1	0.929
PKIG	1	0.928
FSD1L	1	0.928
MARCHF10	1	0.928
CFAP94	1	0.928
MLF1	1	0.928
CCDC33	1	0.927
EFHC1	1	0.927
PRRT3	1	0.927
VWA3B	1	0.926
SPATA33	1	0.926
DALRD3	1	0.926
MAP9	1	0.926
C20orf85	1	0.926
TUBA4B	1	0.925
C11orf52	1	0.925
AL121956.7	1	0.925
ANKFN1	1	0.925
WDR93	1	0.925
DNAJA4	1	0.925
C1orf189	1	0.924
NUDC	1	0.924
LRRC71	1	0.924
CFAP73	1	0.924
DUSP19	1	0.924
CAPS2	1	0.924
GLB1L2	1	0.924
IQCE	1	0.924
FAM166B	1	0.923
AC010624.1	1	0.923
ZMYND12	1	0.923
C10orf67	1	0.923
CCDC96	1	0.923
MEAF6	1	0.923
JPT2	1	0.922
CCDC187	1	0.922
NME7	1	0.922
FAM104B	1	0.922
GALNT11	1	0.922
IFT27	1	0.922
ECT2L	1	0.922
MORN5	1	0.921
ZNF3	1	0.921
ZC2HC1C	1	0.921
DNAH3	1	0.92
MAK	1	0.92
WDR35	1	0.919
IFTAP	1	0.919
CNTRL	1	0.919
RCAN3	1	0.918
DDAH1	1	0.918
AC092802.1	1	0.918
FBXL13	1	0.918
DNAAF6	1	0.918
GIPC2	1	0.918
SPA17	1	0.917
TEKT2	1	0.917
TEX9	1	0.917
UNC119B	1	0.917
OSCP1	1	0.917
C9orf116	1	0.917
MKS1	1	0.917
ODF2	1	0.917
DNAL1	1	0.917
DZIP3	1	0.917
HIPK1	1	0.916
CCDC78	1	0.916
TRIP13	1	0.916
CFAP54	1	0.916
CNGA4	1	0.916
DNAH7	1	0.916
HMGA1P8	1	0.916
CFAP70	1	0.915
LRRC43	1	0.915
TXLNB	1	0.915
TTC26	1	0.915
FAM81B	1	0.915
WDR86	1	0.914
FAM174A	1	0.914
PALMD	1	0.914
CERKL	1	0.914
CASC2	1	0.914
LMLN	1	0.914
ERICH5	1	0.913
CIBAR2	1	0.913
CATIP	1	0.913
LCA5L	1	0.913
ENPP5	1	0.913
NEK10	1	0.913
SDCCAG8	1	0.912
ARHGAP18	1	0.912
ABI2	1	0.912
SYTL3	1	0.912
SLFN13	1	0.912
FUZ	1	0.912
CCDC181	1	0.912
CCDC65	1	0.912
SPEF2	1	0.911
COQ8B	1	0.911
KIF3B	1	0.911
APOBEC4	1	0.911
C12orf75	1	0.91
USP2-AS1	1	0.91
GAS8	1	0.91
WRAP53	1	0.91
AL606760.1	1	0.909
DNAI3	1	0.909
ARL3	1	0.909
IQCA1	1	0.909
AP002008.4	1	0.908
C7orf57	1	0.908
CFAP61	1	0.908
CFAP126	1	0.908
MS4A8	1	0.908
TSPYL4	1	0.907
COQ4	1	0.907
ZNF440	1	0.907
AGBL2	1	0.907
BCAS3	1	0.907
DSCAML1	1	0.907
GET1	1	0.907
ODF3B	1	0.906
GON7	1	0.906
SRCIN1	1	0.906
DRC7	1	0.906
ARL13B	1	0.905
DPCD	1	0.905
BBS5	1	0.905
DUSP18	1	0.905
NUP62CL	1	0.905
SLC27A2	1	0.905
CDC14A	1	0.904
BBOF1	1	0.904
AZIN1	1	0.904
FAM13A	1	0.904
ENKD1	1	0.904
HMGN3	1	0.904
CENPBD1P1	1	0.903
DCDC1	1	0.903
FAM47E	1	0.903
ZNF214	1	0.903
ROPN1L	1	0.903
KIF24	1	0.903
DENND6B	1	0.903
PCYT2	1	0.903
ARHGEF26-AS1	1	0.902
ZBBX	1	0.902
ZMYND10	1	0.902
RGS22	1	0.902
SLC22A4	1	0.902
FDXR	1	0.902
AC007906.2	1	0.902
KLHL6	1	0.902
OR7E47P	1	0.901
ANKUB1	1	0.901
ANKRD66	1	0.901
HYDIN	1	0.901
UBXN11	1	0.901
AC015813.8	1	0.901
MYEF2	1	0.901
TTC5	1	0.901
NSUN7	1	0.9
WDPCP	1	0.899
RTL5	1	0.899
IGFBP2	1	0.899
BNIP3	1	0.898
ARL6	1	0.898
RSPH1	1	0.898
LRRC23	1	0.898
DNAJC6	1	0.898
DZIP1L	1	0.898
PCNX4	1	0.898
GLB1L	1	0.898
ZNF853	1	0.897
CEP126	1	0.897
SLIT1	1	0.897
RUVBL2	1	0.897
CFAP20	1	0.897
SPEF1	1	0.897
TCTN2	1	0.897
DZANK1	1	0.897
SPATA4	1	0.897
CTXN1	1	0.896
TCTEX1D4	1	0.896
ZDHHC1	1	0.896
STRBP	1	0.896
KCTD1	1	0.896
BAALC-AS1	1	0.896
NWD1	1	0.896
MRNIP	1	0.895
CCL15-CCL14	1	0.895
DNAI1	1	0.895
YWHAE	1	0.895
DYRK3	1	0.895
PRSS12	1	0.895
DNAH9	1	0.895
RPGR	1	0.895
HACD4	1	0.895
ST6GALNAC2	1	0.894
LINC01513	1	0.894
CC2D2A	1	0.894
PLCH1	1	0.894
ADSS1	1	0.894
LPAR3	1	0.894
GALNS	1	0.894
C8orf37	1	0.893
FAM201A	1	0.893
PTGES3	1	0.893
PPP1R42	1	0.893
CCDC13	1	0.893
DNAJB13	1	0.893
SSBP2	1	0.892
CFAP69	1	0.892
LAMC2	1	0.892
TCTEX1D2	1	0.892
ALDH3B1	1	0.892
ZBED5-AS1	1	0.891
TCTEX1D1	1	0.891
GFM2	1	0.891
ZFHX2	1	0.891
LRGUK	1	0.891
AC122719.3	1	0.89
AGBL4	1	0.89
HHAT	1	0.89
ZNF446	1	0.89
CCDC121	1	0.89
STX2	1	0.89
IGFBP5	1	0.89
PRDX5	1	0.889
KIF27	1	0.889
AADAT	1	0.889
GPR135	1	0.889
CFAP99	1	0.889
KATNA1	1	0.889
TMEM237	1	0.888
THAP10	1	0.888
TTC8	1	0.888
PROS1	1	0.888
ACTR3B	1	0.887
VWA3A	1	0.887
ZFP90	1	0.887
ZFP3	1	0.887
DNAAF5	1	0.887
DYNC2LI1	1	0.887
STOML3	1	0.887
BBS1	1	0.887
CCDC148	1	0.886
KIF9	1	0.886
TULP3	1	0.886
CYB561	1	0.886
RPGRIP1L	1	0.886
MIPEP	1	0.886
IFT22	1	0.886
CCDC114	1	0.885
AL138787.1	1	0.885
DNAAF3	1	0.885
DYNC2I2	1	0.885
DNAH5	1	0.884
ABCD2	1	0.884
CFAP43	1	0.884
MPDZ	1	0.884
DRC1	1	0.884
ANKMY1	1	0.884
PYCR2	1	0.884
PDE6B	1	0.883
SLC16A5	1	0.883
USP51	1	0.883
SAXO2	1	0.883
GLT8D1	1	0.883
PRPS1	1	0.882
NAF1	1	0.882
ERICH6-AS1	1	0.882
TRIM37	1	0.882
WDR47	1	0.882
ZNF473	1	0.881
HCN4	1	0.881
SHANK2	1	0.881
FOXP2	1	0.88
CCDC24	1	0.88
PFN2	1	0.88
NAT14	1	0.88
CCDC102A	1	0.88
ZCWPW1	1	0.88
COPRS	1	0.88
LDLRAD1	1	0.88
CCDC191	1	0.879
NCS1	1	0.879
WDR54	1	0.879
MRPL40	1	0.879
KCNH3	1	0.879
FAM227B	1	0.878
GIHCG	1	0.878
DNAAF1	1	0.878
EPB41L4B	1	0.878
AQP4-AS1	1	0.878
AP000812.4	1	0.878
RAB28	1	0.877
WDR86-AS1	1	0.877
AKAP14	1	0.877
DCAKD	1	0.877
WDR19	1	0.877
PCYT1B	1	0.877
MINDY4	1	0.877
DNPH1	1	0.877
MOCS3	1	0.876
ZNF627	1	0.876
ESRRG	1	0.875
MVB12B	1	0.875
CFAP97	1	0.875
IFT52	1	0.875
CCP110	1	0.875
P4HTM	1	0.875
DAW1	1	0.874
C20orf96	1	0.874
CCDC173	1	0.873
DCDC2	1	0.873
TUBB4B	1	0.873
LRRC34	1	0.873
LRRC61	1	0.873
DNAAF4	1	0.873
AL445489.1	1	0.873
EML1	1	0.873
KATNIP	1	0.873
RABL2A	1	0.872
LINC00271	1	0.872
FABP6	1	0.872
AL590491.2	1	0.871
PPP1R14C	1	0.871
STMND1	1	0.871
CDKL2	1	0.871
SMKR1	1	0.871
TSNAXIP1	1	0.871
CFAP300	1	0.871
B9D1	1	0.871
CETN3	1	0.87
CTNNAL1	1	0.87
ANKRD44-AS1	1	0.87
RBM24	1	0.87
RRAGA	1	0.87
SGCB	1	0.87
TMEM68	1	0.87
APBB1	1	0.869
AC016590.3	1	0.869
INHBB	1	0.869
IQCD	1	0.869
CDC16	1	0.868
CDHR3	1	0.868
ASTN2	1	0.868
ZNF599	1	0.868
CFAP157	1	0.867
ERVW-1	1	0.867
RAB36	1	0.867
FLACC1	1	0.867
HLTF	1	0.867
TNFRSF19	1	0.867
CFAP299	1	0.866
ST6GALNAC6	1	0.866
KIAA0825	1	0.866
PZP	1	0.866
BBS9	1	0.866
CXXC4	1	0.866
AC004943.2	1	0.866
PHC1P1	1	0.865
ANKRD54	1	0.865
SLC7A2	1	0.865
DHX40	1	0.865
ACBD3-AS1	1	0.864
STARD9	1	0.864
CFAP46	1	0.864
CFAP20DC	1	0.864
UMODL1-AS1	1	0.864
KIAA0319	1	0.864
SFXN3	1	0.864
ANKRD42	1	0.864
FANCF	1	0.864
SLC41A1	1	0.863
SLC12A7	1	0.863
AF228730.5	1	0.863
MYCBP	1	0.863
AC005562.1	1	0.862
NRSN2-AS1	1	0.862
AC055839.2	1	0.862
ABITRAM	1	0.862
LINC00683	1	0.862
CENPS	1	0.862
TIGD4	1	0.862
GALC	1	0.862
SNX29	1	0.862
MB	1	0.861
CFAP100	1	0.861
LINC01908	1	0.861
IL22RA1	1	0.861
ZNF204P	1	0.861
AL121790.2	1	0.861
DDO	1	0.861
BBS12	1	0.861
RBM43	1	0.861
RSPH9	1	0.861
CFAP298	1	0.861
SSB	1	0.861
CEP162	1	0.861
MCM2	1	0.861
LDLRAD4	1	0.861
FANK1	1	0.861
BTBD3	1	0.861
CHST9	1	0.861
ZNF664	1	0.86
CFAP77	1	0.86
UBAC1	1	0.86
CEP112	1	0.86
IQUB	1	0.86
TPPP	1	0.86
FAM161B	1	0.859
KCTD12	1	0.859
DYNLL1	1	0.859
AC004554.1	1	0.859
DNAH2	1	0.859
TTC34	1	0.859
CCDC138	1	0.859
HAGHL	1	0.859
CES4A	1	0.858
C6orf118	1	0.858
C11orf16	1	0.858
ZNHIT2	1	0.858
CDKL1	1	0.858
WNT9A	1	0.858
TUBA1A	1	0.858
CATSPERD	1	0.857
PPP1R32	1	0.857
PPP4R3B	1	0.857
OSBPL6	1	0.857
CH17-340M24.3	1	0.857
RASA3	1	0.857
FNDC11	1	0.857
TMEM94	1	0.857
BCL7A	1	0.857
STRA6LP	1	0.857
LMNTD1	1	0.857
HSP90AA1	1	0.856
MUC15	1	0.856
FRMPD2	1	0.856
CLDN16	1	0.856
C5orf15	1	0.856
ZNF487	1	0.856
SPATA7	1	0.856
ANKRD31	1	0.855
NPHP1	1	0.855
AHSA1	1	0.854
CFAP74	1	0.854
EFCAB7	1	0.854
CCDC60	1	0.854
GNA11	1	0.853
MTRR	1	0.853
SPATA24	1	0.853
TEKT4	1	0.853
STAM2	1	0.853
KLHL32	1	0.853
FYB2	1	0.853
ABHD10	1	0.852
C4orf47	1	0.852
PRR7	1	0.852
Z99496.1	1	0.852
HSPA12A	1	0.852
MAP3K19	1	0.852
KLHL13	1	0.852
CREBL2	1	0.852
TGFBR3	1	0.851
NELFE	1	0.851
RNF213-AS1	1	0.85
CALM1	1	0.85
ABCB10	1	0.85
TASP1	1	0.85
PLD6	1	0.85
ELN-AS1	1	0.85
FAM184A	1	0.85
PPOX	1	0.85
TMEM218	1	0.849
WDTC1	1	0.849
GNPAT	1	0.849
CAP2	1	0.849
ST13	1	0.849
SRGAP3-AS2	1	0.849
C16orf46	1	0.848
ENO2	1	0.848
MCAT	1	0.848
C21orf58	1	0.848
SOX2-OT	1	0.847
KIF21A	1	0.847
POMGNT2	1	0.847
CLUAP1	1	0.847
FCF1	1	0.847
DHX57	1	0.847
MSH3	1	0.847
LRRC73	1	0.846
TADA3	1	0.846
TTLL9	1	0.846
BTC	1	0.846
KANSL1L	1	0.846
CRNDE	1	0.846
IFT43	1	0.846
GLIS3	1	0.846
NNT-AS1	1	0.845
NLRP14	1	0.845
PLPPR3	1	0.845
ANKRD45	1	0.845
C11orf71	1	0.845
TMEM212	1	0.845
LRRC27	1	0.845
MYG1	1	0.845
WLS	1	0.845
HS3ST6	1	0.844
CCDC157	1	0.844
DMKN	1	0.844
DNAH10	1	0.844
ZNF688	1	0.844
AC137630.1	1	0.844
TTLL10	1	0.844
PDE7B	1	0.843
DNAH12	1	0.843
LINC01765	1	0.843
AL049838.1	1	0.843
C17orf50	1	0.843
CDK20	1	0.843
CABCOCO1	1	0.843
ARMC2	1	0.843
SPACA9	1	0.843
RSPH3	1	0.843
TTC30B	1	0.843
MTMR2	1	0.843
KDM1B	1	0.843
AFDN	1	0.843
FAXDC2	1	0.843
AMZ2	1	0.842
PDE8B	1	0.842
TOMM34	1	0.842
ZNF20	1	0.842
ZNF569	1	0.842
LEKR1	1	0.842
KLHDC9	1	0.842
FZD6	1	0.842
MYB	1	0.841
TRAF3IP1	1	0.841
TSPOAP1	1	0.841
Z95115.1	1	0.841
MPL	1	0.84
DYRK1B	1	0.84
AC105916.1	1	0.84
SPATS1	1	0.84
METTL7A	1	0.84
CFAP44	1	0.84
MAGI2	1	0.84
BTBD9	1	0.84
VDAC3	1	0.84
AC006064.2	1	0.839
PRDM11	1	0.839
TMEM254	1	0.839
KTN1	1	0.839
LINC00886	1	0.839
DNALI1	1	0.839
TP53BP1	1	0.838
CFAP47	1	0.838
CCDC88C	1	0.838
SRI	1	0.838
UFC1	1	0.838
LRP11	1	0.838
PTCH2	1	0.837
SINHCAF	1	0.837
C1QTNF5	1	0.837
RCAN3AS	1	0.837
SLC13A3	1	0.836
PSPH	1	0.836
AC112128.1	1	0.836
DYNC2H1	1	0.836
SDCBP2-AS1	1	0.835
FAM81A	1	0.835
IQANK1	1	0.835
PLCB4	1	0.834
ST3GAL6	1	0.834
AL390755.2	1	0.834
AK8	1	0.834
AKAP3	1	0.834
MORN2	1	0.834
ARMC9	1	0.834
ZNF233	1	0.834
AL353660.1	1	0.834
C20orf194	1	0.834
AC108519.1	1	0.834
CNOT9	1	0.834
MEIG1	1	0.833
KIF2A	1	0.833
AC127070.2	1	0.833
AC104590.1	1	0.832
POLQ	1	0.832
MZF1-AS1	1	0.832
MED30	1	0.832
DMRT2	1	0.831
MATR3	1	0.831
SRD5A2	1	0.831
MAP1A	1	0.831
CD38	1	0.831
IDNK	1	0.831
PPP5C	1	0.83
PEAK1	1	0.83
PDPK1	1	0.83
AP003721.4	1	0.83
DYDC1	1	0.83
AC004593.1	1	0.83
AC023300.3	1	0.83
CNPY4	1	0.83
NUDT7	1	0.83
P4HA2	1	0.83
PCM1	1	0.83
SIRT5	1	0.829
HSPA4L	1	0.829
DCP1B	1	0.829
AC010255.1	1	0.829
SCAMP4	1	0.829
ORC3	1	0.828
MNAT1	1	0.828
BDNF-AS	1	0.828
TUSC3	1	0.828
SQLE	1	0.828
TTBK2	1	0.828
DIAPH2	1	0.828
CEP83	1	0.828
CLMN	1	0.828
LRRIQ3	1	0.827
OR7E36P	1	0.827
GRM7	1	0.827
WDR5B	1	0.827
AC022107.1	1	0.827
ADPRHL1	1	0.827
C2CD2L	1	0.827
HIBADH	1	0.826
C22orf23	1	0.826
EYA1	1	0.826
C1orf194	1	0.825
GEMIN7-AS1	1	0.825
NBEA	1	0.825
CEP128	1	0.825
MAILR	1	0.825
VEZF1	1	0.825
AL391840.3	1	0.824
FGD5-AS1	1	0.824
TTC12	1	0.824
KIF3A	1	0.824
AC093635.1	1	0.824
DHRS4-AS1	1	0.823
IKZF4	1	0.823
KIZ	1	0.823
IPO11	1	0.823
UGDH	1	0.823
CRIP1	1	0.823
SPAG17	1	0.822
TRMT10A	1	0.822
AC092058.1	1	0.822
FOCAD	1	0.822
ANXA7	1	0.822
AC104162.1	1	0.822
WARS2-IT1	1	0.821
LRP2BP	1	0.821
AP3M2	1	0.821
MIR1915HG	1	0.821
FXYD1	1	0.821
CDHR4	1	0.82
RSPH10B	1	0.82
SLC52A1	1	0.82
CBY1	1	0.82
CNTD1	1	0.82
MAFG-DT	1	0.82
LINC01602	1	0.819
SNCAIP	1	0.819
AC034139.1	1	0.819
NAT1	1	0.818
DNAL4	1	0.818
LSM14B	1	0.817
PLEKHA5	1	0.817
AC008532.1	1	0.817
TRIM32	1	0.817
C19orf44	1	0.817
NEURL1B	1	0.817
STK32C	1	0.817
DNAJB4	1	0.817
AC105052.5	1	0.816
WDR49	1	0.816
DIXDC1	1	0.816
HSPH1	1	0.816
ELK3	1	0.815
BTG4	1	0.815
SYNE1	1	0.815
TM9SF1	1	0.815
COBL	1	0.815
NAPA-AS1	1	0.814
MTSS1	1	0.814
SLC22A23	1	0.814
ADCY9	1	0.814
CCDC103	1	0.814
ZFAND4	1	0.813
CD164	1	0.813
DRAM2	1	0.813
AC008035.1	1	0.813
ATXN7L3B	1	0.813
CSTF2T	1	0.813
AL009177.1	1	0.813
TBC1D8-AS1	1	0.813
FAIM	1	0.813
LLPH-DT	1	0.812
RBM38	1	0.812
VPS35	1	0.812
MCMDC2	1	0.812
AC241585.2	1	0.811
AC008674.1	1	0.811
SCARF2	1	0.811
EFCAB11	1	0.811
TMEM131	1	0.811
FSIP1	1	0.81
SUN1	1	0.81
MSH2	1	0.81
BAIAP2-DT	1	0.81
TMEM44-AS1	1	0.809
SPAG8	1	0.809
CA5B	1	0.809
AC008393.1	1	0.809
AL359736.1	1	0.809
CD59	1	0.809
CALM2	1	0.809
CNN1	1	0.809
KIAA1841	1	0.809
ZSCAN5A	1	0.809
BBIP1	1	0.809
CROCC	1	0.809
HSD11B1L	1	0.808
AC079140.6	1	0.808
CEP120	1	0.808
H2BU1	1	0.808
ENAH	1	0.808
C8orf34	1	0.807
AC023824.6	1	0.807
SAP30-DT	1	0.807
ZNF764	1	0.807
AC087752.3	1	0.807
CBX5	1	0.806
TNPO2	1	0.806
COPS8	1	0.806
AC079145.1	1	0.806
BBS2	1	0.806
CALML4	1	0.806
CYP2U1	1	0.806
RNF20	1	0.805
HAGH	1	0.805
SNAPC4	1	0.804
LRRC45	1	0.803
XPC-AS1	1	0.803
PCSK4	1	0.803
GALK2	1	0.803
POLR2I	1	0.802
HSPD1	1	0.802
TTC41P	1	0.802
FBF1	1	0.802
LZIC	1	0.802
SUDS3	1	0.802
AC008966.1	1	0.801
SLC4A8	1	0.801
CDC5L	1	0.801
CRACD	1	0.801
NFX1	1	0.801
SLC25A5-AS1	1	0.801
GRIN3B	1	0.801
NDN	1	0.8
HIRIP3	1	0.8
PNLDC1	1	0.8
MIEF2	1	0.8
BCO2	1	0.8
GNA14	1	0.8
CBX7	1	0.8
C9orf64	1	0.8
PCDHB1	1	0.8
ANKS1A	1	0.8
GLE1	1	0.8
ALMS1	1	0.8
FAM122C	1	0.799
GPM6B	1	0.799
C17orf97	1	0.799
ARMH4	1	0.799
CASD1	1	0.799
ZNF584	1	0.799
BMERB1	1	0.798
AC110998.1	1	0.798
ZNF713	1	0.798
DHX30	1	0.798
SPART	1	0.797
PPP1R16A	1	0.797
ACYP1	1	0.797
SOD1	1	0.797
LARP6	1	0.796
FAM66C	1	0.796
AL035701.1	1	0.796
SMIM34B	1	0.796
LRWD1	1	0.796
AC026691.1	1	0.796
CEP89	1	0.796
AC244100.3	1	0.796
POLD2	1	0.796
GCC2	1	0.795
ANKDD1B	1	0.795
NRF1	1	0.795
DCBLD2	1	0.795
LINC02832	1	0.795
LIG3	1	0.795
TBC1D19	1	0.795
LINC02018	1	0.795
MYCT1	1	0.795
RSPH10B2	1	0.794
SMIM19	1	0.794
AL356608.3	1	0.794
ETFBKMT	1	0.794
FAM227A	1	0.794
WDR92	1	0.794
IPP	1	0.794
B3GNT5	1	0.793
JAKMIP2-AS1	1	0.793
PSMC3IP	1	0.793
KPNA5	1	0.793
CFAP36	1	0.793
DZIP1	1	0.793
FARS2	1	0.793
OTUD4	1	0.793
GSTA2	1	0.792
RGS5	1	0.792
LINC01571	1	0.792
XRN2	1	0.792
ANKEF1	1	0.792
INTU	1	0.792
PBLD	1	0.791
USP21	1	0.791
TKFC	1	0.791
ST8SIA1	1	0.791
CLBA1	1	0.791
CARF	1	0.791
SH3RF3	1	0.791
EMB	1	0.791
RAB44	1	0.79
ADAM22	1	0.79
HNF1B	1	0.79
RPA3	1	0.789
EID2B	1	0.789
AC124067.4	1	0.789
JADE1	1	0.789
ANKRD65	1	0.789
SMARCA5	1	0.789
GLYR1	1	0.789
SNRPN	1	0.788
FBXO8	1	0.788
COQ7	1	0.788
DNAH1	1	0.788
GOLPH3L	1	0.788
ZNF232	1	0.788
SFMBT1	1	0.787
C12orf76	1	0.787
SARAF	1	0.787
PPM1E	1	0.787
DNAJB2	1	0.787
LINC01315	1	0.786
AL358334.2	1	0.786
ACVR1B	1	0.786
TSPY26P	1	0.786
NAP1L1	1	0.786
DNAH11	1	0.786
CRY2	1	0.786
APPL2	1	0.786
ZBTB25	1	0.785
PARVA	1	0.785
CEP104	1	0.785
ZNF396	1	0.785
TEX26	1	0.785
ODF2L	1	0.785
BICC1	1	0.785
SIAH3	1	0.784
AL355601.1	1	0.784
SPRYD3	1	0.784
ATP8B2	1	0.784
AP002852.1	1	0.784
ZNF106	1	0.784
FBXW9	1	0.784
ZNF625-ZNF20	1	0.784
HSD17B8	1	0.783
POU2AF1	1	0.783
EIF2D	1	0.783
PEX14	1	0.783
OFD1	1	0.783
SERPINB6	1	0.783
PTPRN2	1	0.782
CCDC190	1	0.782
B9D2	1	0.782
HNRNPF	1	0.782
AL354953.1	1	0.781
HDAC4-AS1	1	0.781
PRDX3	1	0.781
CCDC82	1	0.781
FAM50B	1	0.781
CPEB1	1	0.781
HSPBP1	1	0.781
AL022345.4	1	0.781
SOAT1	1	0.781
AC068896.1	1	0.78
DLAT	1	0.78
ABHD6	1	0.78
TTLL7	1	0.78
NPHP4	1	0.78
CHCHD6	1	0.779
ARMH1	1	0.779
CCDC74B	1	0.779
TDRD3	1	0.779
CFAP161	1	0.779
MYCBPAP	1	0.779
DPY19L2	1	0.778
KIAA0753	1	0.778
WEE2-AS1	1	0.778
FAM120B	1	0.778
BRF1	1	0.778
CELSR1	1	0.778
TSTD1	1	0.777
AC009093.3	1	0.777
UBE3D	1	0.777
TAX1BP1	1	0.777
PRMT8	1	0.777
ASIC1	1	0.777
PTGR2	1	0.776
CENPM	1	0.776
CD24	1	0.776
ORAI2	1	0.776
RB1-DT	1	0.776
FAM149A	1	0.776
TTLL5	1	0.776
AC021573.1	1	0.775
MAOB	1	0.775
AC138150.2	1	0.775
AC092692.1	1	0.775
TMEM121	1	0.775
TENT4B	1	0.775
PPP2CB	1	0.775
HULC	1	0.775
AC087521.2	1	0.775
NEK9	1	0.775
ATXN7L1	1	0.774
TCP11X2	1	0.774
SLC20A2	1	0.774
SOX2	1	0.774
DNAH6	1	0.774
AC007365.1	1	0.774
ZNF19	1	0.773
BCCIP	1	0.773
CCDC89	1	0.773
TMPRSS3	1	0.773
COL21A1	1	0.773
IRAK1BP1	1	0.773
DPY19L2P2	1	0.773
MAP1B	1	0.773
C2CD5	1	0.773
DENND2B	1	0.773
CCHCR1	1	0.772
ULK2	1	0.772
ACO2	1	0.772
FZD4-DT	1	0.772
AP001021.1	1	0.772
ALKBH5	1	0.772
PRPSAP2	1	0.771
RAB6B	1	0.771
AC090061.1	1	0.771
AL035587.2	1	0.771
SMPD2	1	0.771
MAPK15	1	0.77
ACSS1	1	0.77
MID1	1	0.77
PRKAR1A	1	0.77
SAMD15	1	0.77
LRRC56	1	0.77
IFT122	1	0.77
CLTRN	1	0.769
TCEA2	1	0.769
RIBC2	1	0.769
KLLN	1	0.769
RETREG1	1	0.769
GRAMD1C	1	0.769
LINC01239	1	0.768
LRRC74B	1	0.768
LINC02777	1	0.768
AC104506.1	1	0.768
AC005962.2	1	0.768
TUBA3FP	1	0.768
SDK1	1	0.768
ARHGEF4	1	0.768
CCDC8	1	0.768
XPNPEP3	1	0.767
WARS2-AS1	1	0.767
AC026801.2	1	0.767
DYNC2I1	1	0.767
AC023632.2	1	0.767
AC087500.1	1	0.767
STXBP4	1	0.767
FAM86B1	1	0.767
AZIN2	1	0.766
SLC25A4	1	0.766
ABHD14A	1	0.766
ATPAF1	1	0.766
SLC1A4	1	0.766
PLA1A	1	0.766
KIAA1671	1	0.766
CYP39A1	1	0.766
BAIAP2	1	0.766
AL035420.3	1	0.765
SKP1	1	0.765
AC018557.3	1	0.765
TAF9B	1	0.765
KCTD18	1	0.765
SLC6A16	1	0.765
AC020763.1	1	0.765
TRMT1L	1	0.765
KCNJ2-AS1	1	0.765
AC007405.3	1	0.765
ZC3H6	1	0.765
EZR	1	0.765
CES1	1	0.764
AGR3	1	0.764
OLFML2A	1	0.764
MZF1	1	0.764
MRPS31	1	0.764
IGFBP7	1	0.764
SYNGAP1	1	0.763
AKAP6	1	0.763
PRXL2C	1	0.763
SPAG7	1	0.763
LINC01267	1	0.762
CEP290	1	0.762
PTPRF	1	0.762
EXOC4	1	0.762
FXR1	1	0.762
AK9	1	0.761
LINC02541	1	0.761
MAT1A	1	0.761
AC121338.2	1	0.761
AKAP9	1	0.761
AL645924.1	1	0.761
AC127526.4	1	0.761
KLC4	1	0.761
STYXL1	1	0.761
NUDT16P1	1	0.76
UNC80	1	0.76
FAM228B	1	0.76
AL121899.1	1	0.76
FAM229B	1	0.76
RHOBTB1	1	0.76
AF111167.2	1	0.76
MIR600HG	1	0.76
ZNF135	1	0.759
TIMP4	1	0.759
AC005304.2	1	0.759
ANK3	1	0.759
PKN1	1	0.759
AP002840.2	1	0.759
STXBP1	1	0.759
RPRD2	1	0.759
GSTA1	1	0.758
AC008771.1	1	0.758
SIX4	1	0.758
AC092745.1	1	0.758
TRAK1	1	0.758
SNX18P3	1	0.758
FKBP6	1	0.758
SSBP3	1	0.757
C8orf34-AS1	1	0.757
AL021408.1	1	0.757
AL132801.1	1	0.757
PNPLA4	1	0.757
HSPB11	1	0.757
MTTP	1	0.757
AADACP1	1	0.757
AC104819.3	1	0.757
UTRN	1	0.757
AC099521.1	1	0.757
ARL2	1	0.756
FAM13C	1	0.756
LIF-AS1	1	0.756
CTF1	1	0.756
ZBTB4	1	0.756
HSP90AB1	1	0.756
USP11	1	0.756
RHPN2	1	0.756
ERLIN2	1	0.755
CUL7	1	0.755
AGBL5	1	0.755
RIIAD1	1	0.755
LINC01091	1	0.755
IPO5	1	0.755
TTC39A-AS1	1	0.754
ZBTB33	1	0.754
RASSF6	1	0.754
AC007786.1	1	0.754
ZNF157	1	0.754
AL731702.1	1	0.754
RNF32	1	0.754
FGF14-AS2	1	0.754
KBTBD4	1	0.754
DLEC1	1	0.753
CIB1	1	0.753
POLI	1	0.753
CIBAR1	1	0.753
AL139423.1	1	0.753
CCDC189	1	0.753
LINC01522	1	0.753
RIMKLB	1	0.753
VWA7	1	0.753
CYP2C8	1	0.753
WBP1	1	0.752
KCNMB2	1	0.752
CDC37L1-DT	1	0.752
AC005034.6	1	0.752
CCDC34	1	0.752
TMEM17	1	0.752
ADGRD1-AS1	1	0.752
PACRGL	1	0.752
AC092745.5	1	0.751
AC099521.3	1	0.751
ARX	1	0.75
NT5DC1	1	0.75
ABCA5	1	0.75
RRM2P3	1	0.75
AC012313.5	1	0.75
TOGARAM1	1	0.75
CYB561A3	1	0.75
ASB4	1	0.75
AL353770.4	1	0.75
ENPP3	1	0.75
TPRG1L	1	0.749
DYNLRB1	1	0.749
ZNF497	1	0.749
AC096637.2	1	0.749
NRSN2	1	0.749
TMCC2	1	0.749
GPR162	1	0.749
PLAC8	1	0.749
WDR17	1	0.749
AL451165.2	1	0.749
NELL2	1	0.749
TMEM230	1	0.748
ZBTB10	1	0.748
IRX3	1	0.748
ZNF496	1	0.748
C11orf65	1	0.748
AC090371.1	1	0.748
EIF4G3	1	0.748
PEX6	1	0.748
PBRM1	1	0.748
ANKRD37	1	0.748
RHPN1-AS1	1	0.748
AC007389.2	1	0.748
RORA-AS1	1	0.747
MORF4L2	1	0.747
AC107081.3	1	0.747
C2orf42	1	0.747
DTD2	1	0.746
TRAPPC8	1	0.746
ZFYVE28	1	0.746
EML2	1	0.746
C9orf72	1	0.745
LINC00326	1	0.745
USP10	1	0.745
MICAL3	1	0.745
IGF2BP2	1	0.745
FAM160A1-DT	1	0.744
RNF2	1	0.744
EFNB3	1	0.744
C6orf52	1	0.744
PROSER3	1	0.744
NDUFAF3	1	0.744
SPR	1	0.743
AL121672.2	1	0.743
FBXL2	1	0.743
KIAA1549	1	0.743
AC106820.5	1	0.743
AC087477.2	1	0.743
AL354920.1	1	0.743
KATNAL2	1	0.743
KCNE1	1	0.743
FBXW10	1	0.742
THNSL1	1	0.742
PKD1P3	1	0.742
COQ10A	1	0.742
RBL2	1	0.742
CCDC180	1	0.742
MAGIX	1	0.742
GIPR	1	0.742
AC009093.10	1	0.741
RNF6	1	0.741
CCDC81	1	0.741
RRAD	1	0.741
TEX26-AS1	1	0.741
ZC3HAV1L	1	0.741
MAGI1	1	0.741
AC105233.2	1	0.74
TRMT9B	1	0.74
PYCR3	1	0.74
AC008770.3	1	0.74
INPP5E	1	0.74
SRGAP3	1	0.74
SECISBP2L	1	0.74
ETNK1	1	0.739
CCT7	1	0.739
CYB5D2	1	0.739
AL121820.2	1	0.739
CLHC1	1	0.739
AGPAT3	1	0.739
ASB9	1	0.739
CHN2	1	0.739
AC007114.1	1	0.739
TPGS2	1	0.738
ICE2	1	0.738
DDX20	1	0.738
C8orf37-AS1	1	0.738
AL132639.2	1	0.738
AP003498.1	1	0.738
ZBTB18	1	0.738
PPP1R26-AS1	1	0.738
AC107959.1	1	0.738
ADH6	1	0.738
SYT17	1	0.737
TAF6	1	0.737
PRIMPOL	1	0.737
C3orf18	1	0.737
TNFAIP8L3	1	0.737
LINC02166	1	0.737
SLC27A1	1	0.737
AC040169.1	1	0.736
ATP5IF1	1	0.736
MEIS2	1	0.736
LINC01278	1	0.736
AC000093.1	1	0.736
OGFOD2	1	0.736
TCEAL1	1	0.736
MFSD6	1	0.736
AL354766.2	1	0.736
NAA35	1	0.735
SSC5D	1	0.735
TAF1B	1	0.735
GPR156	1	0.735
KIAA0232	1	0.735
NPAS3	1	0.735
ZXDA	1	0.735
GALM	1	0.735
SCUBE3	1	0.734
KIAA0895	1	0.734
TTC33	1	0.734
NAA40	1	0.734
EP300-AS1	1	0.734
LINC01144	1	0.734
ENOX1	1	0.734
EEF1AKMT1	1	0.734
INTS14	1	0.734
XRRA1	1	0.733
PTPRT	1	0.733
C9orf147	1	0.733
TSPAN19	1	0.733
RGL1	1	0.733
SMC2-AS1	1	0.733
ZNF454	1	0.733
AC092647.5	1	0.733
AC103591.2	1	0.733
NFE2L1	1	0.733
DIDO1	1	0.733
FMO4	1	0.733
LINC01671	1	0.732
EPHX1	1	0.732
ZFR	1	0.732
NUDCD3	1	0.732
AL390208.1	1	0.732
PPIL4	1	0.731
THRA	1	0.731
SMC1A	1	0.731
LINC01160	1	0.731
TATDN3	1	0.73
BPHL	1	0.73
ANKK1	1	0.73
ATP1A1-AS1	1	0.73
FAM178B	1	0.73
RNF157-AS1	1	0.73
C2orf76	1	0.73
CDNF	1	0.73
ACACB	1	0.73
AP4M1	1	0.729
PAQR7	1	0.729
U2SURP	1	0.729
AC068620.3	1	0.729
REC8	1	0.729
VMA21	1	0.729
FAM221A	1	0.728
AC117395.1	1	0.728
AP001830.1	1	0.728
LINC01732	1	0.728
C17orf58	1	0.728
RHEBL1	1	0.728
HSPA1L	1	0.728
AL133346.1	1	0.728
KCNH2	1	0.728
LINC01101	1	0.728
ZNF610	1	0.728
C2orf49	1	0.728
ANGPTL5	1	0.727
NUBPL	1	0.727
LINC02618	1	0.727
CFAP92	1	0.727
CEP41	1	0.727
CACNG6	1	0.727
OSBPL3	1	0.727
SDR42E2	1	0.726
FAM172A	1	0.726
CBX8	1	0.726
CLGN	1	0.726
PHC1	1	0.726
RAVER1	1	0.726
CSRP3-AS1	1	0.726
NEBL-AS1	1	0.726
UCP2	1	0.726
DYDC2	1	0.725
RCAN2	1	0.725
SNHG10	1	0.725
LINC00339	1	0.725
LY6G5C	1	0.725
AC007405.1	1	0.725
HMGN2P5	1	0.725
H4C14	1	0.725
C22orf15	1	0.725
MCM9	1	0.725
ZC3H14	1	0.725
ARHGEF26	1	0.724
ADGRF5	1	0.724
WEE1	1	0.724
AL137779.2	1	0.724
AC011450.1	1	0.724
PRICKLE2	1	0.724
USH1C	1	0.724
ENDOG	1	0.724
KIF26B-AS1	1	0.723
AC079781.2	1	0.723
EPPIN-WFDC6	1	0.723
AL137781.1	1	0.723
MOBP	1	0.723
DLG5-AS1	1	0.723
LINC02057	1	0.723
TUT1	1	0.722
RUNDC1	1	0.722
AC211486.1	1	0.722
TSPYL1	1	0.722
AL606469.1	1	0.722
GFOD2	1	0.722
C9orf135	1	0.722
AC130888.1	1	0.722
EYA4	1	0.722
THADA	1	0.722
SF3B2	1	0.721
BIVM	1	0.721
TRIM74	1	0.721
AL590004.3	1	0.721
EVI5	1	0.721
NARS1	1	0.721
AC073111.3	1	0.721
KLHDC10	1	0.721
KIAA1191	1	0.72
TEKT3	1	0.72
PRR29-AS1	1	0.72
AL353622.1	1	0.72
LYRM2	1	0.72
TRIM2	1	0.72
CYSTM1	1	0.719
XPC	1	0.719
CNTF	1	0.719
FHOD3	1	0.719
GABPB2	1	0.719
NFU1	1	0.718
NRXN3	1	0.718
RITA1	1	0.718
ACSM2B	1	0.718
ARL2BP	1	0.718
PSIP1	1	0.718
AC008543.1	1	0.718
PAGE5	1	0.718
AC022916.1	1	0.718
LRBA	1	0.718
MGLL	1	0.717
NMBR	1	0.717
AC092198.1	1	0.717
DNAJC5B	1	0.717
LINC02265	1	0.717
SNX7	1	0.717
IQCB1	1	0.717
LRIG1	1	0.717
RASSF8-AS1	1	0.716
TMEM61	1	0.716
CACHD1	1	0.716
CLSTN1	1	0.716
AC092053.4	1	0.716
DUSP14	1	0.716
FAM182B	1	0.716
RPL7L1	1	0.716
GMPR2	1	0.715
RAB3B	1	0.715
LINC00381	1	0.715
ZNF391	1	0.715
AL139011.1	1	0.715
SEMA3E	1	0.715
CRY1	1	0.715
MED25	1	0.715
RPL34-DT	1	0.714
DCTN4	1	0.714
ZNRF2P1	1	0.714
UMODL1	1	0.714
SAMHD1	1	0.714
ECI2	1	0.714
TOB2	1	0.713
ZPLD2P	1	0.713
MTSS2	1	0.713
PREPL	1	0.713
NFATC2	1	0.713
FAM131A	1	0.713
CENATAC-DT	1	0.713
AP000926.2	1	0.713
C2orf73	1	0.713
EDA	1	0.713
MYO1E	1	0.713
ZNF337	1	0.712
C9orf43	1	0.712
AASDHPPT	1	0.712
AL391005.1	1	0.712
AL109627.1	1	0.712
QSOX2	1	0.712
AC120114.1	1	0.712
SEPTIN7	1	0.712
CSTF3	1	0.712
BUD23	1	0.712
PDE1C	1	0.712
AC012313.6	1	0.711
ACTG1P1	1	0.711
FOXI2	1	0.711
CEP19	1	0.711
SYS1	1	0.711
AL355297.3	1	0.711
AL356019.2	1	0.711
AC068338.3	1	0.711
GRK3	1	0.711
KRT42P	1	0.71
DPY19L2P1	1	0.71
MOB1B	1	0.71
SMPD3	1	0.71
SHROOM3	1	0.71
PRPF6	1	0.71
AC009754.2	1	0.71
CCDC125	1	0.709
FGF14	1	0.709
SLC23A1	1	0.709
ACAT1	1	0.709
TCF24	1	0.709
PSMG3-AS1	1	0.709
CGN	1	0.709
GDI1	1	0.708
YEATS4	1	0.708
TMEM241	1	0.708
AC133552.5	1	0.708
CALR3	1	0.708
TTC21A	1	0.708
LINC01014	1	0.708
AC106820.3	1	0.708
CROCC2	1	0.708
C11orf1	1	0.707
ERF	1	0.707
CD2BP2-DT	1	0.707
HCG14	1	0.707
CRISPLD1	1	0.707
ZCCHC3	1	0.707
SMIM15-AS1	1	0.706
UVRAG-DT	1	0.706
SESN1	1	0.706
CCL15	1	0.706
KCNN3	1	0.706
ZNF70	1	0.706
AC023300.2	1	0.706
HMGN5	1	0.706
SELENOW	1	0.706
WDR11	1	0.705
PPME1	1	0.705
TRPV4	1	0.705
ENTPD3-AS1	1	0.705
BSND	1	0.705
EXPH5	1	0.705
SNX25	1	0.704
NUDT4B	1	0.704
REM1	1	0.704
CYP4B1	1	0.704
DIO1	1	0.703
AL121956.5	1	0.703
NIPSNAP2	1	0.703
EPPIN	1	0.703
PNMA8C	1	0.703
AC099535.2	1	0.703
LINC01852	1	0.703
AC009093.8	1	0.703
ZSCAN16-AS1	1	0.703
TMEM245	1	0.702
AC006116.7	1	0.702
MRPS27	1	0.702
C2CD3	1	0.702
PASK	1	0.701
RTCA-AS1	1	0.701
COQ8A	1	0.701
AL357558.3	1	0.701
ATP9A	1	0.701
WNK1	1	0.701
PIEZO2	1	0.7
AL050341.2	1	0.7
ATP2C2	1	0.7
AC103957.2	1	0.7
EEF2K	1	0.7
NR2F2	1	0.7
RANBP3L	1	0.7
CNTN5	1	0.7
DET1	1	0.7
AC022007.1	1	0.7
RPP38	1	0.7
SNED1	1	0.699
OR7E11P	1	0.699
TIGD6	1	0.699
AL356421.2	1	0.699
GAPVD1	1	0.699
PECR	1	0.699
RBM20	1	0.699
GP9	1	0.699
CNTLN	1	0.699
TMEM14B	1	0.699
RBMX	1	0.698
CMBL	1	0.698
PCDHAC2	1	0.698
ACADM	1	0.698
KIF17	1	0.698
LINC01843	1	0.698
AC007541.1	1	0.698
MIR99AHG	1	0.698
FAM86EP	1	0.698
ZNF273	1	0.698
TSPAN11	1	0.697
RAB40B	1	0.697
STEAP3	1	0.697
ERGIC3	1	0.697
AP001350.2	1	0.697
AL390879.1	1	0.697
PCOLCE-AS1	1	0.697
LYRM9	1	0.697
PPP3CB-AS1	1	0.696
AMZ2P1	1	0.696
PITPNM1	1	0.696
AC091978.1	1	0.696
CEP250	1	0.696
AVPR2	1	0.696
AC063979.1	1	0.696
HOGA1	1	0.696
FAM86C2P	1	0.696
MCPH1	1	0.696
PHTF1	1	0.696
DNAJA2	1	0.696
CEP44	1	0.695
BX005040.1	1	0.695
KIAA1958	1	0.695
AC097625.1	1	0.695
AMIGO2	1	0.695
GUCY2F	1	0.695
PTK2	1	0.695
ORAI3	1	0.695
AC046134.2	1	0.695
LYRM7	1	0.695
STAP1	1	0.694
CCDC91	1	0.694
ZNF529-AS1	1	0.694
FAM110B	1	0.694
POLR3F	1	0.694
COA5	1	0.694
CAST	1	0.694
TUBE1	1	0.693
BUD13	1	0.693
C14orf93	1	0.693
APCDD1	1	0.693
HOOK1	1	0.693
BCDIN3D-AS1	1	0.693
PPID	1	0.693
AC073389.3	1	0.693
L3MBTL2	1	0.693
WWC1	1	0.693
AL731769.2	1	0.692
SMC3	1	0.692
EPHX2	1	0.692
GAS2	1	0.692
MTMR7	1	0.692
AL356481.3	1	0.692
NOTCH4	1	0.692
KLF12	1	0.692
AL163051.1	1	0.692
NUP153	1	0.692
ABCC6	1	0.691
AL391422.4	1	0.691
PIAS3	1	0.69
BX284613.2	1	0.69
ESPN	1	0.69
ABHD17AP6	1	0.69
FAM86JP	1	0.69
KIF9-AS1	1	0.689
RASSF10-DT	1	0.689
NCR3LG1	1	0.689
FAM27C	1	0.689
AC092111.1	1	0.689
AC004264.1	1	0.689
CKB	1	0.689
IQCC	1	0.689
PRMT5	1	0.689
FOXI1	1	0.688
LRRC37BP1	1	0.688
AGPS	1	0.688
MROH9	1	0.688
AC005726.1	1	0.688
SPATA6L	1	0.688
EIPR1-IT1	1	0.688
AL118511.1	1	0.688
LINC00888	1	0.688
FAM95C	1	0.688
DMTN	1	0.687
SHQ1	1	0.687
PSMD10	1	0.687
AC036176.1	1	0.687
SIX3-AS1	1	0.687
NIPSNAP3B	1	0.687
RCL1	1	0.687
LY75	1	0.687
ANP32E	1	0.687
RECK	1	0.687
PPP1R7	1	0.687
AC067930.9	1	0.687
MSI2	1	0.687
HMGN2	1	0.687
AC079804.3	1	0.686
BOLA3	1	0.686
TSSK6	1	0.686
ZFP30	1	0.686
AL596244.1	1	0.686
RPL10P19	1	0.686
SLC4A1AP	1	0.686
SLC24A1	1	0.686
RADX	1	0.686
ALMS1P1	1	0.686
AC022364.1	1	0.686
PTPN21	1	0.686
ROPN1B	1	0.685
SLC51B	1	0.685
PEX12	1	0.685
AGTRAP	1	0.685
CCDC110	1	0.685
AC012358.2	1	0.685
AC245297.1	1	0.685
HCFC2	1	0.685
SEMA3C	1	0.685
BAIAP2L1	1	0.685
PAPOLA	1	0.684
TMF1	1	0.684
CD164L2	1	0.684
PFN4	1	0.684
CHROMR	1	0.684
BANF1	1	0.684
CELF1	1	0.684
SNX3	1	0.684
CSPG5	1	0.683
STAC2	1	0.683
AKR7A2	1	0.683
TTC23L	1	0.683
ARPIN	1	0.683
GPR75	1	0.683
AQP10	1	0.683
ADGRA3	1	0.682
LINGO2	1	0.682
FAM218A	1	0.682
AC139769.1	1	0.682
MGAT5	1	0.682
GLRB	1	0.682
WIPF3	1	0.682
GNAL	1	0.681
DDR1	1	0.681
LMO7-AS1	1	0.681
DOCK1	1	0.681
ANKMY2	1	0.68
GTF2H3	1	0.68
ZNF415	1	0.68
TUBGCP2	1	0.68
AL136419.1	1	0.68
ZFHX4	1	0.68
RPSAP9	1	0.68
GP5	1	0.68
MAGI2-AS3	1	0.68
GMCL1	1	0.68
CNGA3	1	0.679
ZNF510	1	0.679
HSF2	1	0.679
TBCA	1	0.679
TUSC2	1	0.679
XK	1	0.679
GEMIN6	1	0.679
ZNF607	1	0.679
MAGED2	1	0.679
DCAF8	1	0.678
DIMT1	1	0.678
LINC01415	1	0.678
CCDC102B	1	0.678
TCTA	1	0.678
TTC30A	1	0.678
SIPA1L3	1	0.678
AL354696.2	1	0.678
RPL7AP64	1	0.678
LYRM4	1	0.678
OXTR	1	0.678
AC091152.4	1	0.677
CUX1	1	0.677
LMO2	1	0.677
ACACA	1	0.677
TMEM254-AS1	1	0.676
NSL1	1	0.676
ELAC1	1	0.676
CCDC74A	1	0.676
RBM4B	1	0.676
BBOX1	1	0.676
FAM120A	1	0.676
AC091965.1	1	0.676
BX004807.1	1	0.676
HABP4	1	0.676
KATNAL1	1	0.676
AC245100.7	1	0.676
AC025171.3	1	0.675
FER1L5	1	0.675
URI1	1	0.675
ZNF709	1	0.675
UBE2D4	1	0.675
PURA	1	0.675
AC097639.1	1	0.675
ERCC3	1	0.675
AL353747.3	1	0.675
CRISP2	1	0.675
TTLL6	1	0.675
TBC1D22B	1	0.675
CUL5	1	0.674
EPN2	1	0.674
AC105101.2	1	0.674
SGK3	1	0.674
MBTPS1	1	0.674
PIN1	1	0.674
MAP4	1	0.673
FAM186B	1	0.673
MRFAP1L1	1	0.673
ENAM	1	0.673
AL449363.2	1	0.673
TMEM138	1	0.673
ZNF658	1	0.672
THTPA	1	0.672
C7orf50	1	0.672
UTP25	1	0.672
AQP4	1	0.672
ZNF24	1	0.672
TRAPPC9	1	0.671
ZNF775	1	0.671
RNASEK-C17orf49	1	0.671
AC015813.5	1	0.671
RPLP1P6	1	0.671
GLIPR1L2	1	0.671
FAM216A	1	0.67
SCN4B	1	0.67
ZDHHC11B	1	0.67
SPTLC2	1	0.67
AC011921.1	1	0.669
WFDC6	1	0.669
ERBB4	1	0.669
AGBL3	1	0.669
SUMF2	1	0.669
DMRT3	1	0.669
EBLN3P	1	0.669
MT1F	1	0.668
ZSCAN1	1	0.668
AP001372.1	1	0.668
PFKM	1	0.668
TFCP2	1	0.668
COMMD3-BMI1	1	0.668
ZNF512	1	0.668
CDKL3	1	0.668
PROK1	1	0.668
AC104532.1	1	0.667
IRF6	1	0.667
TTC21B	1	0.667
UBB	1	0.667
HEY2	1	0.667
AC003072.1	1	0.667
AC078925.4	1	0.667
PTGER2	1	0.667
MYLK	1	0.667
NPIPA9	1	0.667
SOX5	1	0.666
WDSUB1	1	0.666
THBS3-AS1	1	0.666
PEX11G	1	0.666
LINC01018	1	0.666
RCBTB1	1	0.665
TMPRSS7	1	0.665
ISCA1	1	0.665
AC090001.1	1	0.665
COLCA2	1	0.665
SPIDR	1	0.665
AC005041.1	1	0.665
SNX13	1	0.664
UACA	1	0.664
[truncated: 9,699 more rows]
