# Supplementary material for: Transcriptomic and functional responses of the cystic fibrosis airway epithelium to CFTR modulator therapy
Source: JCI Insight. 2025 Nov 10;10(21):e196018. doi: 10.1172/jci.insight.196018 (PMC12643517; doi:10.1172/jci.insight.196018)
Supplement: Supplemental table 6 [file jciinsight-10-196018-s217.xlsx]

## Sheet: PC1 contribution
Gene	Contribution	Correlation
CXCL8	1.05694	2.51738
AQP9	1.01336	2.46494
FCGR3B	1.00642	2.45649
TREM1	0.966911	2.40779
IL1B	0.942436	2.37712
FPR1	0.910673	2.33672
SLC2A3	0.905337	2.32986
BCL2A1	0.899972	2.32295
SRGN	0.864779	2.27707
CXCR1	0.849473	2.25683
CSF3R	0.837875	2.24137
OSM	0.815881	2.21176
G0S2	0.793538	2.18127
PLEK	0.790031	2.17644
PROK2	0.779164	2.16142
FFAR2	0.772877	2.15268
FPR2	0.761477	2.13675
MNDA	0.753531	2.12557
CSF2RB	0.732793	2.09612
CXCR2	0.723468	2.08274
SLC11A1	0.683259	2.02403
ADGRG3	0.660058	1.98937
FCAR	0.658787	1.98745
HCAR3	0.636913	1.95418
TNFRSF10C	0.62767	1.93995
MMP25	0.606612	1.90713
LILRB3	0.605913	1.90603
FCGR2A	0.602541	1.90072
EGR3	0.581094	1.86659
DYSF	0.580464	1.86557
ITGAX	0.5657	1.84169
SIRPB1	0.565381	1.84118
RGS2	0.564519	1.83977
TREML2	0.552328	1.8198
SAMSN1	0.549132	1.81453
PLAUR	0.53495	1.79094
LCP2	0.534939	1.79092
FGR	0.532916	1.78753
MME	0.528059	1.77937
CLEC4E	0.518077	1.76247
RUBCNL	0.507664	1.74467
PHACTR1	0.507415	1.74424
LILRA2	0.501069	1.7333
PTPRC	0.492561	1.71852
TNFRSF1B	0.489047	1.71238
MEFV	0.486407	1.70775
MCEMP1	0.484393	1.70421
CR1	0.482973	1.70171
SOCS3	0.478676	1.69413
CYTH4	0.476691	1.69061
FCN1	0.470585	1.67975
GPR65	0.468881	1.6767
MYO1F	0.468676	1.67634
NCF1	0.466389	1.67224
PHOSPHO1	0.465255	1.67021
SELL	0.464742	1.66928
IFITM2	0.459902	1.66057
SLA	0.458539	1.65811
PDE4B	0.457919	1.65699
APOBEC3A	0.448738	1.64029
S100A8	0.445586	1.63452
LILRA5	0.439254	1.62287
EVI2B	0.438438	1.62136
TAGAP	0.434929	1.61486
LCP1	0.433102	1.61146
ALOX5AP	0.430428	1.60648
GLT1D1	0.428274	1.60245
IL18RAP	0.428068	1.60207
HCK	0.427648	1.60128
LILRA6	0.426634	1.59938
RASGRP4	0.420898	1.58859
SPI1	0.409805	1.56752
FOS	0.409442	1.56683
ADGRE2	0.405581	1.55942
CASS4	0.40519	1.55867
PTGS2	0.401467	1.55149
NAMPT	0.401429	1.55142
CREB5	0.397275	1.54337
ADGRE3	0.387759	1.52477
TLR4	0.387317	1.5239
S100A9	0.383761	1.51689
DOK3	0.383332	1.51604
PECAM1	0.38308	1.51555
LILRB2	0.38231	1.51402
IL1R2	0.378566	1.50659
CCR1	0.375755	1.50099
CMTM2	0.374718	1.49892
AC018755.2	0.372255	1.49398
AATK	0.37196	1.49339
CEACAM3	0.370966	1.49139
CD53	0.369694	1.48883
TLR8	0.365047	1.47945
HRH2	0.364581	1.4785
NCF4	0.3628	1.47489
GMFG	0.358371	1.46586
S100A12	0.357522	1.46412
NCF1C	0.353824	1.45653
CXCR4	0.353805	1.45649
CCL3L3	0.346216	1.44078
PELATON	0.343806	1.43576
PILRA	0.34376	1.43566
JAML	0.336131	1.41964
MXD1	0.335608	1.41854
PIK3R5	0.33465	1.41651
ITGAM	0.333201	1.41344
DGAT2	0.331934	1.41075
TNFAIP6	0.329917	1.40646
CYTIP	0.329724	1.40605
LST1	0.329276	1.40509
CCL4L2	0.329048	1.40461
RASSF2	0.328629	1.40371
NFAM1	0.324721	1.39534
FYB1	0.323511	1.39274
ICAM1	0.321467	1.38833
NFE2	0.310916	1.36536
CD93	0.309213	1.36161
SIGLEC14	0.308918	1.36096
TMCC3	0.307721	1.35832
AC008763.3	0.306473	1.35557
APBB1IP	0.3059	1.3543
ARHGAP9	0.304349	1.35086
LAPTM5	0.30352	1.34902
TYROBP	0.301307	1.34409
FCGR3A	0.300103	1.3414
ADM	0.297918	1.33651
FOSB	0.295886	1.33195
IGSF6	0.294973	1.32989
SIGLEC5	0.292455	1.3242
FMNL1	0.290892	1.32066
WAS	0.288943	1.31623
GNG2	0.288092	1.31429
CD14	0.286895	1.31155
CD300A	0.286806	1.31135
ADORA2A	0.285657	1.30872
MMP9	0.282913	1.30242
CCL3	0.282591	1.30168
PADI4	0.282399	1.30124
LRRC25	0.280941	1.29787
MIR223HG	0.280228	1.29622
HSPA6	0.279996	1.29569
NLRP3	0.27879	1.2929
IL1RN	0.278064	1.29121
THEMIS2	0.276437	1.28743
SPRR2A	0.273993	1.28172
CLEC7A	0.272883	1.27912
NCF1B	0.271774	1.27652
CD37	0.271504	1.27589
FERMT3	0.271212	1.2752
TNFSF13B	0.270556	1.27366
HLX	0.269526	1.27123
RAC2	0.267767	1.26708
LIPN	0.259323	1.24694
ADAM8	0.257122	1.24164
AC090559.1	0.253736	1.23343
FCER1G	0.252469	1.23035
ITGB2	0.250921	1.22657
LAT2	0.250724	1.22609
CCL4	0.249938	1.22417
CHI3L1	0.248737	1.22122
CST7	0.24725	1.21757
FAM157A	0.244445	1.21064
PPP1R18	0.243701	1.2088
ZEB2	0.243523	1.20836
CXCL2	0.242144	1.20493
WIPF1	0.240969	1.202
PLXNC1	0.239605	1.1986
RGS18	0.239411	1.19811
P2RY13	0.238566	1.19599
IRAG1	0.235982	1.1895
SH2B2	0.235757	1.18893
SIRPB2	0.23344	1.18307
LILRA1	0.233323	1.18278
CDA	0.232667	1.18112
CD83	0.22924	1.17238
PTPRE	0.228679	1.17095
LTB	0.227569	1.1681
SOD2	0.227264	1.16732
RGL4	0.226869	1.16631
EVI2A	0.226212	1.16462
CORO1A	0.224448	1.16006
LRRK2	0.223646	1.15799
SPRR2D	0.222622	1.15534
SLC26A4	0.220873	1.15079
SPRR1B	0.220644	1.15019
TNFSF14	0.220592	1.15006
S1PR4	0.219835	1.14808
JAK3	0.219803	1.148
ICAM3	0.21918	1.14637
PFKFB3	0.216552	1.13948
SIGLEC10	0.213081	1.13031
THBD	0.212098	1.1277
HAL	0.211563	1.12628
NLRP6	0.211258	1.12546
SLC7A5	0.209778	1.12151
COTL1	0.208719	1.11868
PLAU	0.20792	1.11654
SPRR2E	0.207159	1.11449
HK3	0.204347	1.1069
AL627309.6	0.204225	1.10657
DOCK2	0.204115	1.10627
AIF1	0.203641	1.10499
CSRNP1	0.203388	1.1043
ARHGAP15	0.203382	1.10428
LIN7A	0.202125	1.10087
BIN2	0.198785	1.09173
PLK3	0.19731	1.08768
LMNB1	0.193054	1.07588
JUNB	0.190329	1.06826
SNX10	0.188767	1.06387
FGL2	0.188037	1.06181
TNFRSF6B	0.185463	1.05452
CEACAM4	0.183722	1.04956
ZFP36	0.181791	1.04402
FCGR1B	0.181322	1.04268
AC092299.1	0.180826	1.04125
TBXAS1	0.177679	1.03215
LINC00877	0.177111	1.0305
PREX1	0.176546	1.02885
EGR1	0.175765	1.02658
AC005192.1	0.173062	1.01865
APOBR	0.172315	1.01645
AC007342.3	0.171465	1.01394
SIGLEC9	0.171258	1.01333
NLRP12	0.170439	1.0109
MPP1	0.168952	1.00648
ALOX5	0.168337	1.00465
GCA	0.167984	1.00359
AMPD2	0.167894	1.00333
EGR2	0.167804	1.00306
SNX20	0.1673	1.00155
CXCL5	0.167063	1.00084
RASGRP2	0.166981	1.0006
FLI1	0.166755	0.999916
PGLYRP1	0.165655	0.996614
ARHGAP30	0.165286	0.995504
RELT	0.164405	0.992846
DPEP2	0.163854	0.991181
FAM157B	0.162721	0.987748
PADI2	0.162168	0.986069
NR4A3	0.162139	0.98598
NAMPTP1	0.162098	0.985855
OLR1	0.161422	0.983798
GLIPR1	0.160906	0.982225
CLEC4D	0.159895	0.979133
ITGA5	0.159421	0.977683
ADAM19	0.158432	0.974645
CXCL3	0.158367	0.974445
LINC01002	0.15732	0.971216
FCGR1A	0.155481	0.965525
CD48	0.154593	0.962764
KRT6A	0.154585	0.962737
AC105046.1	0.153732	0.96008
CD300E	0.153512	0.959391
S100A7	0.152801	0.957168
AC134669.1	0.151608	0.953422
PRKCB	0.147995	0.941993
C5AR1	0.147334	0.939889
ST3GAL2	0.146653	0.937712
AC099489.1	0.146553	0.937393
DUSP2	0.14583	0.935077
DUSP1	0.143587	0.927861
DEFB4A	0.142451	0.924183
SPRR2F	0.141298	0.920433
KLK6	0.140996	0.91945
HAS1	0.139332	0.914009
CCL20	0.139326	0.91399
SASH3	0.13889	0.912558
VNN2	0.134037	0.896471
PAG1	0.131625	0.888369
KRT16	0.13057	0.884802
C3AR1	0.1221	0.855622
GADD45B	0.121286	0.852767
FN1	0.120787	-0.851011
SPRR1A	0.120119	0.848652
C15orf48	0.119118	0.84511
SBSN	0.118727	0.84372
GBP2	0.11493	0.830119
HCAR2	0.1127	0.822029
MAFF	0.112477	0.821213
SPRR3	0.110621	0.814409
SAA1	0.108796	0.807665
CCRL2	0.107712	0.80363
SAA2	0.106235	0.798104
HBA2	0.105834	0.796594
KRT24	0.103908	0.789314
KRT78	0.10192	0.781725
SKAP2	0.101528	0.78022
SPP1	0.101453	0.779934
KLK7	0.100923	0.777894
DOC2B	0.0998106	0.773594
AC139495.2	0.0961488	0.759271
CXCL1	0.0958188	0.757966
CRCT1	0.0914793	0.740604
KLK13	0.0880352	0.726529
TNIP3	0.0875396	0.724481
HBA1	0.0866445	0.720767
HBB	0.0847946	0.713032
SLC9A3	0.0830692	0.70574
SERPINA3	0.0827086	0.704207
HP	0.0826533	0.703971
CSF3	0.0808092	0.696073
EMP1	0.0795689	0.690711
ECM1	0.0793682	0.689839
SLCO4A1	0.0775352	0.681827
IDO1	0.0752273	0.671603
CPA4	0.0748878	0.670085
KRT6B	0.0723512	0.658639
A2ML1	0.0721416	0.657684
BCAT1	0.0718847	0.656513
NELL2	0.0707459	-0.651292
CYP1B1	0.0690787	0.643571
NCCRP1	0.0685938	0.641309
LYPD3	0.0665096	0.631491
SAA2-SAA4	0.0620347	0.609877
PROS1	0.0604669	-0.602121
TP63	0.0592173	-0.595867
HSPB8	0.0583421	0.591447
TPSAB1	0.0579985	0.589703
PRSS27	0.057303	0.586156
SEC14L3	0.0561418	-0.580187
IVL	0.0556893	0.577844
RYR3	0.0556359	-0.577567
SLC23A1	0.0555328	-0.577031
LCN2	0.0550354	0.574441
FGF14	0.0546549	-0.572452
TMPRSS11E	0.0543744	0.570981
HSD17B13	0.0541345	-0.56972
STC1	0.0533468	0.56556
FHOD3	0.0522102	-0.559503
TGM3	0.0501357	0.548275
SCGB1A1	0.0483995	-0.538698
MS4A1	0.0478674	0.535728
ISLR	0.0474187	-0.533212
RHCG	0.0452596	0.520931
CDSN	0.0448219	0.518405
CD177	0.0444939	0.516506
DKK3	0.0433541	-0.509847
RGPD2	0.0432644	0.509319
THBS1	0.042555	0.505126
RGPD1	0.0417183	0.500136
KRT14	0.0415135	0.498907
TMEM265	0.0412132	0.497099
RNASE1	0.0403485	0.491856
IGKC	0.0400191	0.489845
SLC5A5	0.0398818	0.489004
OXTR	0.0398381	-0.488735
CORO2B	0.0396318	-0.487469
SLURP2	0.0396162	0.487372
MUC2	0.0391	-0.484187
GJA4	0.0389123	-0.483023
TMPRSS11A	0.0385373	0.48069
SCGB3A1	0.0379957	-0.4773
CGREF1	0.0363925	-0.467122
TBC1D3L	0.0357071	0.462703
LY6D	0.0357068	0.462701
UCA1	0.0355074	0.461407
CLEC12A	0.035188	0.459327
TPSB2	0.0350542	0.458453
MAL	0.0345691	0.455269
TSPAN11	0.0338047	-0.450208
TMPRSS11B	0.0337313	0.449719
POSTN	0.0334136	-0.447596
SCEL	0.0333941	0.447465
SSUH2	0.0326792	-0.44265
GSTA2	0.0320843	-0.438603
CACNA1H	0.031966	-0.437793
PKD1P1	0.03115	-0.432169
TRIM31	0.0310896	0.43175
IGHG2	0.0308421	0.430028
CPA3	0.0303321	0.426458
KRT13	0.0300702	0.424613
APOE	0.0299373	0.423673
IGHA1	0.0297657	0.422457
MYCT1	0.0296832	-0.421872
BPIFB2	0.0287089	-0.41489
KCNJ16	0.0280066	-0.409784
OSBPL6	0.0279947	-0.409697
ADGRF5	0.0278874	-0.408911
UBD	0.0275938	0.406753
MUC5B	0.0274608	0.405771
DUOXA2	0.0269043	0.401639
DUOX2	0.0258114	0.393396
FOXI2	0.0256734	-0.392344
CLCNKB	0.0245437	-0.383615
HLA-DQA1	0.0238061	0.377806
FCGBP	0.0235357	0.375654
IGLC1	0.0234678	0.375112
SPINK7	0.023276	0.373576
BPIFA1	0.0227232	0.369113
CRNN	0.0221055	0.364062
IGLC2	0.0218759	0.362166
COL28A1	0.0218613	-0.362045
AMY1A	0.0200702	-0.346897
TUBBP5	0.019551	-0.342381
CST1	0.0192478	0.339716
H3P6	0.019071	0.338152
MTCO1P12	0.0188376	0.336076
AMY1C	0.0187657	-0.335434
CYP2A6	0.0176427	-0.325242
LGI1	0.0173142	0.3222
AP002761.4	0.0172527	0.321627
ASCL3	0.017143	-0.320604
IGHG3	0.0166397	0.315862
IGHM	0.0165828	0.315321
FLG	0.0161507	0.311186
HLA-DQB1	0.0158315	0.308096
HLA-DRB5	0.0149121	0.299016
LTF	0.0147859	0.297748
AC011511.4	0.0144827	0.294679
PAMR1	0.0143806	-0.293638
RPTN	0.0137118	0.286729
IGHA2	0.013542	0.284948
TPSD1	0.0118989	0.267103
IGHG1	0.0118125	0.266132
LINC00689	0.0112193	-0.259363
ZBTB16	0.0108074	-0.254557
IGLC3	0.0107555	0.253945
SYT5	0.0107469	0.253843
ALOX15B	0.0104179	-0.249928
COL3A1	0.010333	-0.248908
CHP2	0.010075	-0.24578
C6	0.00999434	-0.244795
IGHG4	0.00998328	0.244659
RARRES1	0.00969397	0.241088
AL035078.4	0.00939129	-0.237294
SLC22A16	0.00934094	0.236657
RGPD6	0.00934078	0.236655
CES1P1	0.00845317	-0.225131
LINC01436	0.00804314	-0.219603
CYP1A1	0.00771372	0.215058
AL133320.2	0.00735004	-0.209928
FABP5P7	0.00728884	0.209052
C1orf141	0.00691919	-0.203682
TF	0.00666717	0.199938
NPIPA8	0.006561	0.19834
XIST	0.00633934	0.19496
AC005832.4	0.00627569	0.193979
NPIPB15	0.00627206	0.193923
HLA-DQA2	0.00612742	0.191674
COL1A2	0.00569802	-0.184836
EDN2	0.00554006	0.182256
DNAAF4-CCPG1	0.00532244	-0.178641
CXCL10	0.00527195	0.177791
H2AC18	0.00502489	0.173575
C1QL2	0.00498603	-0.172903
SIK1	0.00473351	0.168468
DCT	0.0046524	-0.167018
U2AF1L5	0.00426711	-0.159953
MTND4P12	0.00387398	0.152407
AC126755.5	0.00383178	-0.151574
NOS2	0.00375569	-0.150062
JCHAIN	0.00359625	0.146842
GSTM1	0.00353627	0.145612
SERPINB11	0.00303226	-0.134837
HLA-L	0.00301436	0.134438
AC105052.3	0.00264216	0.125865
LGALS7	0.00246809	0.121648
RPL10P9	0.00198005	-0.108959
CD36	0.00192765	0.107507
MTND2P28	0.00189212	-0.106512
GATD3A	0.00182699	-0.104663
STATH	0.00165249	0.0995391
LRRC37A4P	0.00154801	-0.0963412
NSFP1	0.00147952	0.0941856
DMBT1	0.00145981	-0.0935563
ARHGEF35	0.00135416	-0.0901073
CXCL9	0.00121222	0.0852541
C4B	0.00118581	-0.0843205
TBC1D3D	0.000898058	0.0733799
PEDS1-UBE2V1	0.00088911	-0.0730134
CU638689.4	0.000867667	0.0721276
PKD1P5	0.000825414	-0.0703494
AC010422.6	0.000739286	-0.066578
BIVM-ERCC5	0.000714888	-0.0654702
PSCA	0.000574526	-0.0586921
TBC1D3C	0.000532159	0.0564866
TYRP1	0.000510405	-0.05532
ERAP2	0.000503962	0.0549697
RPL13P12	0.000433653	0.0509913
GBP3	0.00037229	0.0472461
LOXHD1	0.000358647	0.0463723
AC006064.6	0.000298026	0.0422719
IKBKGP1	0.000296193	-0.0421417
AC019257.8	0.000236314	0.0376417
KLHDC7B	0.000206148	0.0351572
NPHP3-ACAD11	0.000196612	0.0343344
SMIM11B	0.000181175	-0.032959
AC024560.1	0.000151215	0.0301108
F8A3	9.31217e-05	-0.0236293
PKD1P2	9.07869e-05	-0.0233312
AC048338.1	5.70001e-05	-0.0184868
PAX8-AS1	5.52526e-05	0.0182012
ADA2	5.36865e-05	-0.0179414
FP671120.4	4.23524e-05	0.0159354
MUC7	4.2218e-05	0.0159101
MDGA1	2.81338e-05	-0.0129879
TMSB4Y	1.54985e-05	-0.00963983
CU633967.1	8.83238e-06	-0.00727719
SDHAP2	8.28965e-06	0.00705006
CU634019.1	7.23196e-06	-0.00658495
