# Supplementary material for: Transcriptomic and functional responses of the cystic fibrosis airway epithelium to CFTR modulator therapy
Source: JCI Insight. 2025 Nov 10;10(21):e196018. doi: 10.1172/jci.insight.196018 (PMC12643517; doi:10.1172/jci.insight.196018)
Supplement: Supplemental table 7 [file jciinsight-10-196018-s218.xlsx]

## Sheet: Timecourse
Gene	Estimate	P-val	Adj. P-val	Secretome	Plasma membrane
MRPS25	-7.51725	8.303e-06	0.0179375
PHB2	-6.2941	0.00750763	0.0474422
ZFYVE21	-5.87137	0.000298127	0.0289337
TSTD2	-5.83832	0.000460816	0.0289337
PMVK	-5.74983	0.000936179	0.0289337
TXN2	-5.62554	0.00386241	0.0339307
NIF3L1	-5.46172	0.00286293	0.031718		Yes
PRMT1	-5.41976	0.00291095	0.0318115
SUCLG2	-5.41397	0.000719059	0.0289337
ZNF76	-5.30898	0.00235191	0.0308206
YBX1	-5.27857	0.0080919	0.0498575	Yes
EBAG9	-5.19901	0.00599036	0.0411705
EIF3G	-5.11664	0.00597336	0.0411342
RPS11	-5.11591	0.000288504	0.0289337
RPS27	-5.07814	3.4699e-05	0.0289337
RPL23AP42	-4.96986	0.000137128	0.0289337
TRAP1	-4.84534	0.00366712	0.0332789
ISOC2	-4.79943	0.00556752	0.0392633
NDUFAF2	-4.74898	0.00321359	0.0320717
MRPL16	-4.74666	0.00055059	0.0289337
RYK	-4.74369	0.00501715	0.0367905		Yes
CLNS1A	-4.72705	0.00330511	0.0320717
FMC1-LUC7L2	-4.6999	0.00255114	0.0311097
CWF19L2	-4.67819	0.00393455	0.0340558
MED19	-4.66781	0.00441715	0.0352332
ACTL6A	-4.62938	0.0042307	0.0348834
TTC37	-4.60978	0.0047433	0.0360827
TOMM7	-4.58813	0.000412994	0.0289337
ZFAND1	-4.56357	0.000836726	0.0289337
SH2B1	-4.47408	0.0036662	0.0332789
DHRS4	-4.26773	0.0040328	0.0340558
ZNF875	-4.2546	0.00122436	0.0299059
ECSIT	-4.23416	0.00431935	0.0351962
RPL15	-4.19031	0.00199834	0.0302018
BOD1	-4.17021	0.000604319	0.0289337
DDX50	-4.12028	0.00291359	0.0318115
PCBD2	-4.11497	0.000919463	0.0289337
UNK	-4.06133	0.00186561	0.0300992
RPL5	-4.02346	0.000325	0.0289337
MBTPS1	-4.0156	0.00716299	0.0459978
VKORC1	-3.97745	0.00352704	0.0326055
EIF2D	-3.95985	0.00027007	0.0289337
ZNF184	-3.91989	0.00539659	0.038522
RPL24	-3.89801	0.00562357	0.0393426
WASHC3	-3.86632	0.00646497	0.0429024
AC017104.2	-3.83446	0.00150341	0.0300992
ZNF484	-3.74465	0.0031282	0.0320717
PITPNA-AS1	-3.70339	0.00230772	0.0307941
MRPS2	-3.68168	0.000443175	0.0289337
AL662907.3	-3.63608	0.00369356	0.0333952
TMEM30B	-3.62753	0.00753073	0.0474422
CMC4	-3.51808	0.00098992	0.0289337
PPDPF	-3.48052	0.00639197	0.0427592
ZBED5	-3.47361	0.00195405	0.0300992
RPS5	-3.45243	0.000379158	0.0289337
NUP35	-3.39963	0.00372217	0.0333952
RBM12	-3.35714	0.00314045	0.0320717
OLMALINC	-3.32659	0.0018245	0.0300992
AP001267.3	-3.29275	0.000757206	0.0289337
KLC4	-3.2538	0.00192486	0.0300992
SEPTIN10	-3.22861	0.00118035	0.02973
TP53TG1	-3.22234	0.00571471	0.0397427
RDX	-3.21702	0.00631188	0.0426197
ZNF879	-3.19968	0.0040739	0.0343106
LZIC	-3.1826	0.0078853	0.0489176
CRTC1	-3.0651	0.00277388	0.0314254
ZNF25	-3.02182	0.00193201	0.0300992
RPL4	-2.98675	0.00689111	0.0449009
C12orf57	-2.97572	0.00489138	0.0363271
C12orf65	-2.88782	0.00551067	0.0390979
SCIN	-2.85201	0.00644933	0.0429024
RPS3A	-2.83941	0.000830535	0.0289337
ZNF112	-2.77769	0.00442993	0.0352332
SLC35A1	-2.75632	0.00314226	0.0320717
PNPLA4	-2.7523	0.00240397	0.0309332
EBLN3P	-2.74745	0.00759917	0.0475727
ALDH6A1	-2.74117	0.00099447	0.0289337		Yes
C19orf71	-2.63159	0.00192962	0.0300992
ZNF181	-2.60039	0.00489047	0.0363271
PITPNM3	-2.59468	0.00233503	0.0307941
SLC1A5	-2.53091	0.00227996	0.0307941		Yes
Z97653.2	-2.4812	0.00319775	0.0320717
SORBS3	-2.41093	0.00491593	0.0363468
ROGDI	-2.28526	0.00622942	0.0423424
XRCC3	-2.2596	0.00449053	0.0352881
OPHN1	-2.21293	0.00775685	0.0483015
POLR2M	-2.14515	0.00447567	0.0352881
GATM	-2.13326	5.4321e-05	0.0289337
LDHD	-1.98378	0.00386454	0.0339307
CSRP2	-1.94805	0.000960556	0.0289337
KHDRBS2	-1.67719	0.00229163	0.0307941
FTO	-1.62083	0.00401818	0.0340558
EFEMP1	-1.54738	0.00502698	0.0367905	Yes
SMN2	-1.4809	0.00199111	0.0302018
SNCA	-1.35839	0.00229899	0.0307941	Yes
CECR7	-1.35118	0.00739224	0.0470179
MAOB	-1.05956	0.00245091	0.0310845
C16orf89	-0.982261	0.00167207	0.0300992	Yes
NPBWR1	-0.794931	0.00590449	0.0407398
SEC14L3	-0.707937	0.00635843	0.0426975
FCGR3B	0.278592	0.00264351	0.0313915	Yes
TREM1	0.282033	0.00180877	0.0300992	Yes	Yes
AQP9	0.286223	0.00209857	0.0307941		Yes
BCL2A1	0.29282	0.00279326	0.0314421
CXCL8	0.293778	0.000943125	0.0289337	Yes
FPR1	0.299719	0.00251929	0.0311097		Yes
CSF3R	0.301856	0.00325371	0.0320717	Yes
SRGN	0.303683	0.00228641	0.0307941	Yes
CXCR1	0.30766	0.00267228	0.0314002
OSM	0.312709	0.00184575	0.0300992	Yes
FPR2	0.314718	0.00329463	0.0320717
FCAR	0.318502	0.00371549	0.0333952	Yes	Yes
MNDA	0.320597	0.00318177	0.0320717
G0S2	0.326433	0.00194086	0.0300992
RGS2	0.332441	0.00567384	0.0395508
PROK2	0.334143	0.0015764	0.0300992	Yes
PLEK	0.337785	0.00145268	0.0300992
SAMSN1	0.340691	0.00718564	0.046051
CSF2RB	0.341923	0.00215448	0.0307941		Yes
SLC2A3	0.342955	0.000565824	0.0289337		Yes
CXCR2	0.34459	0.00215609	0.0307941		Yes
ADGRG3	0.345232	0.00234112	0.0307941
LILRB3	0.346821	0.00345837	0.0325625		Yes
FFAR2	0.347299	0.000973692	0.0289337
SLC11A1	0.34793	0.00225967	0.0307941		Yes
MMP25	0.350187	0.00443551	0.0352332	Yes
ITGAX	0.351548	0.00283145	0.031669		Yes
CLEC4E	0.360055	0.00685797	0.044768
EGR3	0.367898	0.00178687	0.0300992
RUBCNL	0.369472	0.00336544	0.0322055
SLA	0.369541	0.00780657	0.0485251
MEFV	0.370926	0.00548718	0.0390101
TNFRSF10C	0.371466	0.00189033	0.0300992
PLAUR	0.372759	0.00267646	0.0314002	Yes	Yes
TREML2	0.377143	0.00306496	0.0320717
FCGR2A	0.386277	0.0016285	0.0300992		Yes
GPR65	0.386677	0.00237727	0.0309332		Yes
LCP2	0.387103	0.00186967	0.0300992
MCEMP1	0.389393	0.0018519	0.0300992		Yes
HCAR3	0.390219	0.000736547	0.0289337
PHACTR1	0.393089	0.00168322	0.0300992		Yes
MME	0.393484	0.00248789	0.0311097		Yes
SIRPB1	0.395051	0.00246056	0.0310845		Yes
SELL	0.395084	0.00454463	0.0354683
ALOX5AP	0.399209	0.00539414	0.038522
NCF1	0.403826	0.00399911	0.0340558
FOS	0.406614	0.005184	0.0375386
MYO1F	0.406718	0.00273185	0.0314207
AATK	0.407029	0.00749616	0.0474422		Yes
CREB5	0.40907	0.00529367	0.0381753
ADGRE2	0.409418	0.00624527	0.0423424		Yes
FCN1	0.410507	0.00420749	0.0348507	Yes
TNFRSF1B	0.411119	0.00221673	0.0307941	Yes
APOBEC3A	0.41114	0.00415858	0.0346635
PTPRC	0.411654	0.00230575	0.0307941	Yes	Yes
EVI2B	0.417074	0.00321261	0.0320717		Yes
DYSF	0.417666	0.00124813	0.0299059		Yes
FGR	0.419045	0.00194082	0.0300992
LILRA2	0.425569	0.00190964	0.0300992	Yes
IL18RAP	0.425943	0.00304689	0.0320717
ITGAM	0.429093	0.00736068	0.046916
TAGAP	0.431171	0.00307117	0.0320717
LILRA6	0.432585	0.00483794	0.0363271		Yes
CYTH4	0.434918	0.00149927	0.0300992
RASGRP4	0.439065	0.00308471	0.0320717
ADGRE3	0.439914	0.00379718	0.0335912	Yes
TLR4	0.441338	0.00489257	0.0363271	Yes	Yes
CYTIP	0.442754	0.00430664	0.0351962
CR1	0.448966	0.00104071	0.0289337		Yes
CEACAM3	0.457776	0.00388631	0.033952
SPI1	0.459161	0.00272903	0.0314207		Yes
PTGS2	0.45946	0.00135722	0.0300992	Yes
TLR8	0.461593	0.00352793	0.0326055
LCP1	0.461723	0.00144406	0.0300992
TNFAIP6	0.464426	0.00296258	0.0320717	Yes
LILRB2	0.465111	0.00210441	0.0307941
TMCC3	0.465512	0.00509687	0.0372146		Yes
PIK3R5	0.465635	0.00375601	0.0333952
CD53	0.467416	0.00245608	0.0310845
PECAM1	0.467825	0.00197795	0.0302018		Yes
DGAT2	0.469045	0.00486238	0.0363271		Yes
LILRA5	0.470596	0.00123297	0.0299059	Yes
CLEC7A	0.471229	0.00547577	0.0390079
NCF1C	0.473941	0.00431344	0.0351962
PILRA	0.474725	0.00374137	0.0333952	Yes
GLT1D1	0.476315	0.00111949	0.0289337	Yes
CCR1	0.479919	0.00134278	0.0300992
IFITM2	0.480014	0.00121464	0.0299059		Yes
ADORA2A	0.483968	0.00329158	0.0320717
MIR223HG	0.484779	0.00671281	0.0439839
JAML	0.484887	0.00282441	0.031669		Yes
ARHGAP9	0.488184	0.00231898	0.0307941
GMFG	0.492728	0.00308833	0.0320717
DOK3	0.492877	0.00158509	0.0300992
FYB1	0.497003	0.00318025	0.0320717
NAMPT	0.500446	0.00127923	0.029951	Yes
CCL3L3	0.500916	0.00168696	0.0300992
HCK	0.502526	0.00107458	0.0289337
NCF1B	0.50583	0.0046835	0.035915
NCF4	0.506773	0.00189192	0.0300992
CXCR4	0.51058	0.00111108	0.0289337
LIPN	0.511623	0.00449139	0.0352881	Yes
TNFSF13B	0.516014	0.00275204	0.0314207	Yes	Yes
THEMIS2	0.524163	0.00440643	0.0352332
MXD1	0.524177	0.00270856	0.0314207
LAPTM5	0.525366	0.00270146	0.0314207
HLX	0.528567	0.00417428	0.0346635
NFAM1	0.530916	0.00178968	0.0300992		Yes
S100A12	0.533137	0.00173498	0.0300992	Yes
TYROBP	0.533203	0.00357401	0.0326873		Yes
RASSF2	0.533558	0.00183865	0.0300992
SIGLEC5	0.535284	0.00161995	0.0300992
IGSF6	0.536944	0.0019435	0.0300992
LST1	0.537722	0.00164807	0.0300992		Yes
FMNL1	0.538127	0.00233638	0.0307941
P2RY13	0.542255	0.00484234	0.0363271
LTB	0.545135	0.0046257	0.035626
ZEB2	0.547856	0.00285265	0.0317041
CST7	0.549579	0.00633193	0.0426197	Yes
FERMT3	0.551697	0.001754	0.0300992
FAM157A	0.551827	0.00318648	0.0320717
PADI4	0.553786	0.00158885	0.0300992
WIPF1	0.554487	0.00487996	0.0363271
CD37	0.55829	0.00310734	0.0320717		Yes
WAS	0.56036	0.00200371	0.0302018
HSPA6	0.561027	0.00255078	0.0311097
HRH2	0.561618	0.00071002	0.0289337
PELATON	0.562482	0.000495745	0.0289337
FCER1G	0.56286	0.00240745	0.0309332
APBB1IP	0.564417	0.00127406	0.029951
AC090559.1	0.565056	0.00319344	0.0320717
HK3	0.56562	0.00712166	0.0459227
EVI2A	0.568255	0.0034365	0.0324657		Yes
CORO1A	0.57387	0.00415882	0.0346635
NFE2	0.575361	0.0010381	0.0289337
GNG2	0.5784	0.000772932	0.0289337
PLAU	0.579485	0.00272388	0.0314207	Yes
SIRPB2	0.58091	0.00216841	0.0307941		Yes
PLXNC1	0.582598	0.0026426	0.0313915		Yes
LAT2	0.583126	0.00302907	0.0320717
LRRC25	0.584138	0.00160301	0.0300992		Yes
RGS18	0.58928	0.00316225	0.0320717
ICAM1	0.596285	0.00042498	0.0289337		Yes
CD14	0.597391	0.00144429	0.0300992	Yes
LIN7A	0.601173	0.00288861	0.0318019
HAL	0.602739	0.00200121	0.0302018
S1PR4	0.604173	0.00502832	0.0367905		Yes
CDA	0.606451	0.00175796	0.0300992
NLRP6	0.609052	0.00450956	0.0353516
DOCK2	0.615663	0.0030938	0.0320717
COTL1	0.618723	0.004903	0.0363277
TNFSF14	0.62126	0.000646984	0.0289337	Yes	Yes
PTPRE	0.621439	0.00135292	0.0300992		Yes
RAC2	0.624229	0.00105475	0.0289337
CD300A	0.626183	0.00085424	0.0289337	Yes	Yes
ITGA5	0.626909	0.00342287	0.0324657
FGL2	0.628467	0.00451961	0.0353516	Yes
CSRNP1	0.628971	0.00224759	0.0307941
ADAM8	0.631572	0.00098384	0.0289337	Yes
IRAG1	0.632335	0.00103436	0.0289337		Yes
LRRK2	0.633275	0.00155362	0.0300992
ITGB2	0.634038	0.000773029	0.0289337		Yes
ADM	0.6341	0.000413392	0.0289337	Yes
BMP6	0.636295	0.00333319	0.0320717	Yes
AL627309.6	0.638835	0.00298622	0.0320717
ICAM3	0.639545	0.00249388	0.0311097		Yes
PPP1R18	0.647603	0.00112044	0.0289337
C5AR1	0.648804	0.00515285	0.0374045		Yes
FLI1	0.650602	0.00335797	0.0322055
LILRA1	0.651545	0.000903496	0.0289337
DPEP2	0.658797	0.00560764	0.0393426
CCL3	0.660266	0.00047163	0.0289337	Yes
AC215522.2	0.660701	0.0075777	0.047523
MPP1	0.661468	0.00440486	0.0352332
ALOX5	0.664292	0.00352131	0.0326055
AIF1	0.666021	0.0025794	0.0312236
SASH3	0.669679	0.00438237	0.0352332
NABP1	0.669809	0.00323916	0.0320717
PREX1	0.669902	0.00352486	0.0326055
NLRP12	0.672503	0.00266763	0.0314002
PFKFB3	0.678007	0.00082765	0.0289337
GBP5	0.680123	0.00604955	0.0414961
BIN2	0.681852	0.00174823	0.0300992
GPR132	0.686242	0.00712639	0.0459227
SIGLEC10	0.686747	0.000678028	0.0289337	Yes	Yes
RCSD1	0.687631	0.00459937	0.035626
SH2B2	0.691616	0.000373835	0.0289337
AMPD2	0.69274	0.00372825	0.0333952
NTNG2	0.693037	0.00724467	0.0463448	Yes
JAK3	0.693397	0.000642032	0.0289337
FCGR1A	0.694385	0.000752299	0.0289337		Yes
RGL4	0.696942	0.000584185	0.0289337	Yes
TBXAS1	0.699921	0.00268225	0.0314002
APOBR	0.700517	0.00212826	0.0307941
CD83	0.700589	0.00118886	0.02973		Yes
ARHGAP15	0.702087	0.00263169	0.0313915
TLR2	0.704265	0.00403114	0.0340558		Yes
UNC13D	0.710023	0.00291666	0.0318115
AC099489.1	0.712816	0.00233954	0.0307941
FAM157B	0.714207	0.000850965	0.0289337
ARHGAP30	0.718543	0.0016386	0.0300992
LMNB1	0.722867	0.00097468	0.0289337
PARVG	0.724715	0.00583261	0.0404825
ATG16L2	0.728271	0.00445327	0.0352332
RASGRP2	0.731094	0.00181383	0.0300992
SOD2	0.731501	0.00037152	0.0289337
CCRL2	0.73193	0.00318756	0.0320717
SH2D3C	0.734759	0.00323732	0.0320717
PSTPIP1	0.743248	0.00363473	0.0331563
VNN2	0.74486	0.00142526	0.0300992
FCGR1B	0.747154	0.000546321	0.0289337
PLK3	0.748244	0.00102058	0.0289337
DENND3	0.754978	0.00412467	0.0346287		Yes
SIGLEC9	0.75584	0.00110526	0.0289337
GLIPR1	0.757785	0.0018151	0.0300992	Yes	Yes
LIMD2	0.762386	0.0045986	0.035626
ZFP36	0.767988	0.000911219	0.0289337
KDM6B	0.775113	0.00519928	0.0375718
ARHGAP25	0.77536	0.00395498	0.0340558
IL1A	0.778586	0.00308629	0.0320717	Yes
RELT	0.784127	0.00104315	0.0289337		Yes
SLC25A37	0.787113	0.00159959	0.0300992
KCNJ15	0.789153	0.00496695	0.0366469		Yes
PAG1	0.790512	0.000305049	0.0289337
RFLNB	0.792035	0.00158921	0.0300992
CLEC4A	0.792458	0.00126027	0.0299059
P2RX1	0.795034	0.00402944	0.0340558
CCL4	0.797795	0.000684604	0.0289337	Yes
AGAP2	0.806127	0.00288406	0.0318019
PGLYRP1	0.808768	0.000666565	0.0289337	Yes
SNX10	0.816498	0.000317122	0.0289337
FGD3	0.817617	0.00146718	0.0300992
PTX3	0.823963	0.000909654	0.0289337	Yes
SCARF1	0.82727	0.000498902	0.0289337		Yes
EPHB1	0.829286	0.0012524	0.0299059		Yes
PADI2	0.830392	0.000421401	0.0289337
ARRB2	0.832823	0.00500573	0.0367905
ZDHHC18	0.833713	0.00158522	0.0300992		Yes
ITGB2-AS1	0.840509	0.00652062	0.0429024
ARID3A	0.848308	0.00257699	0.0312236
CD48	0.850538	0.00100093	0.0289337	Yes	Yes
ADAMTSL4	0.851625	0.00680799	0.0445245	Yes
NLRC4	0.85925	0.00181306	0.0300992
ACSL1	0.861665	0.00104305	0.0289337		Yes
ARHGAP45	0.861869	0.00391993	0.0340558
QPCT	0.863518	0.000692813	0.0289337	Yes
IFRD1	0.867034	0.00300061	0.0320717		Yes
MXD3	0.868564	0.00330971	0.0320717
BCL3	0.870818	0.00340027	0.0324504
GCA	0.873909	0.000529333	0.0289337
GPR84	0.878931	0.000219049	0.0289337
MYO7B	0.881956	0.000869011	0.0289337
IRAK2	0.882207	0.00442583	0.0352332
NFKBID	0.884625	0.0023257	0.0307941
ASAP1	0.885621	0.0035738	0.0326873
CRISPLD2	0.892417	0.0053748	0.038522	Yes
BTBD19	0.900192	0.00774136	0.0482907
FUT7	0.902222	0.000920404	0.0289337
LPCAT1	0.904416	0.00651993	0.0429024		Yes
PEAK3	0.905083	0.00479683	0.036307
AL669831.1	0.914238	0.00649712	0.0429024
IL2RG	0.92269	0.00111173	0.0289337		Yes
ITPRIP	0.926784	0.00201441	0.0302334		Yes
PDE2A	0.927804	0.00468367	0.035915
ABTB1	0.934823	0.00240861	0.0309332
RASSF3	0.935418	0.00567585	0.0395508
PGGHG	0.953864	0.00135959	0.0300992
AOAH	0.954187	0.00460606	0.035626	Yes
ADGRE1	0.956617	0.00318892	0.0320717
RNF149	0.956655	0.00136446	0.0300992		Yes
RGS19	0.961175	0.00297647	0.0320717
GPR27	0.968653	0.00229668	0.0307941		Yes
PRAM1	0.973721	0.00445431	0.0352332
EHD1	0.979858	0.000449916	0.0289337
SERPINA1	0.981678	0.000203593	0.0289337	Yes
TNFRSF8	0.981901	0.00213467	0.0307941		Yes
TRIM25	0.983078	0.0075513	0.0474422
C19orf38	0.984277	0.00110356	0.0289337		Yes
NFKB2	0.987197	0.00333086	0.0320717
BST1	0.989664	0.00403394	0.0340558	Yes
PPIF	0.994506	0.00092767	0.0289337
SIRPA	0.994866	0.00109401	0.0289337
DOCK11	1.00797	0.00155169	0.0300992
PIK3AP1	1.0135	0.00163748	0.0300992
TREML4	1.02068	0.0015161	0.0300992	Yes	Yes
CYRIB	1.02278	0.00181456	0.0300992
PDLIM7	1.02604	0.000486436	0.0289337
AC107959.4	1.02685	0.00163139	0.0300992
AL627309.7	1.03349	0.00633471	0.0426197
DOCK5	1.03704	0.00417502	0.0346635
SELPLG	1.04061	0.00352511	0.0326055		Yes
LSP1	1.04717	0.00051959	0.0289337
VSIR	1.04814	0.00460583	0.035626
ZYX	1.05292	0.00172046	0.0300992
CFAP58-DT	1.05518	0.00252568	0.0311097
STK10	1.05964	0.00264575	0.0313915
TM6SF1	1.06316	0.00329432	0.0320717
AL445524.1	1.06366	0.00423685	0.0348834
PLEKHO2	1.06708	0.00125563	0.0299059
SMCHD1	1.06972	0.00392836	0.0340558
CASP5	1.07189	0.00033505	0.0289337
REM2	1.07218	0.00476535	0.0361467
LRFN1	1.09284	0.00375577	0.0333952
IVNS1ABP	1.09556	0.00716423	0.0459978
GMIP	1.09742	0.00185957	0.0300992
HPSE	1.10566	0.001031	0.0289337	Yes
VASP	1.1116	0.000849843	0.0289337
SBNO2	1.11594	0.00223764	0.0307941
OSCAR	1.12119	0.000404844	0.0289337	Yes	Yes
GPSM3	1.1275	0.00105687	0.0289337
OLIG2	1.1282	0.00650289	0.0429024
POU2F2	1.13866	0.00206841	0.0306509
CARD16	1.15253	0.00413139	0.0346287
ORM1	1.15539	8.0271e-05	0.0289337	Yes
LITAF	1.15941	0.00194637	0.0300992		Yes
MCTP1	1.16794	0.000724139	0.0289337		Yes
TACC3	1.16795	0.00167449	0.0300992
GPR37	1.17264	0.0056055	0.0393426		Yes
MOB3A	1.18145	0.000699992	0.0289337
AC026333.3	1.18531	0.00536915	0.038522
DENND1C	1.19184	0.00692676	0.0450496
GPCPD1	1.19374	0.00252847	0.0311097
TNF	1.1958	0.000311284	0.0289337	Yes
TNFSF15	1.20053	0.000182503	0.0289337	Yes
AC007271.1	1.20402	0.00399426	0.0340558
HIF1A	1.20453	0.00141309	0.0300992
RASSF5	1.20814	0.0016678	0.0300992
PIK3CD	1.21756	0.000849813	0.0289337
IER2	1.22242	0.000634292	0.0289337
RHOG	1.22518	0.000675098	0.0289337
TGFB1	1.23182	0.00352259	0.0326055	Yes
CXCL16	1.23352	0.00438403	0.0352332	Yes	Yes
NINJ1	1.23393	0.00304625	0.0320717	Yes
GAB2	1.23399	0.00242028	0.0309332
MYD88	1.23925	0.00655089	0.0430032		Yes
SYNJ1	1.24735	0.00461804	0.035626
TCIRG1	1.25209	0.00514769	0.0374045		Yes
IL4R	1.26286	0.00554748	0.0392078	Yes	Yes
MAST3	1.2636	0.0038263	0.0337637		Yes
FES	1.27242	0.00240727	0.0309332
RENBP	1.28161	0.00276452	0.0314207
AL133163.1	1.28905	0.00473001	0.0360827
AC083862.1	1.30069	0.00638524	0.0427592
CREM	1.30447	0.00314913	0.0320717
LINC00654	1.30756	0.00752404	0.0474422
AL049634.2	1.31191	0.00430847	0.0351962
LBR	1.31426	0.00393866	0.0340558		Yes
SHKBP1	1.31994	0.000960088	0.0289337
RAB8B	1.34348	6.8391e-05	0.0289337
NDEL1	1.34474	0.00441199	0.0352332
GK	1.35288	0.00242216	0.0309332
SLC12A6	1.35336	0.00151133	0.0300992		Yes
PTAFR	1.36357	0.00115819	0.0295642		Yes
RPH3A	1.36771	0.00341364	0.0324657
IL18R1	1.37789	0.00217085	0.0307941		Yes
GAB3	1.38676	0.00177933	0.0300992
USP15	1.38946	0.00162204	0.0300992
SLC15A3	1.39623	0.00110889	0.0289337		Yes
C9orf139	1.39733	0.00100452	0.0289337
ZNF438	1.40858	0.000733325	0.0289337
MSN	1.41577	0.00607947	0.0416201
AC096667.1	1.4242	0.00176512	0.0300992
STAT5B	1.44267	0.00147996	0.0300992
MUC3A	1.4466	0.000134139	0.0289337	Yes
MCOLN1	1.45083	0.00424123	0.0348834		Yes
CDKN2D	1.45946	0.00261081	0.0313915
CHD1	1.48052	0.00357185	0.0326873
XPO6	1.48126	0.000599956	0.0289337
CNN2	1.4879	0.00173326	0.0300992
SERPINB9P1	1.5017	0.000251957	0.0289337
MYADM	1.50833	0.0038827	0.033952		Yes
OXSR1	1.53121	0.00589107	0.0407272
PPP1R15A	1.53302	0.000956037	0.0289337
CSGALNACT2	1.53546	0.000601738	0.0289337
HCLS1	1.53641	0.00208166	0.0307176
RIN3	1.55601	0.00101137	0.0289337
RECQL4	1.57423	0.00740344	0.0470179
RARA	1.59522	0.00284405	0.0317041
MBOAT7	1.62352	0.00141923	0.0300992
ARHGAP4	1.63599	0.0032925	0.0320717
ELL	1.64333	0.000959086	0.0289337
ABCA7	1.67012	0.00763017	0.0476818		Yes
PTPN6	1.67276	0.00624256	0.0423424
SEMG1	1.69407	0.00621825	0.0423424	Yes
IGF2R	1.70149	0.00352252	0.0326055		Yes
R3HDM4	1.71173	0.00258715	0.0312236
TET2	1.71853	0.00485217	0.0363271
PLPPR2	1.73111	0.0011936	0.02973		Yes
PIM2	1.73551	0.00192823	0.0300992
VPS9D1	1.74145	0.00627392	0.0424547
MAP7D1	1.76472	0.0021696	0.0307941
KLHL33	1.7882	0.00343885	0.0324657
RNF19B	1.82963	0.00111362	0.0289337
PTPRJ	1.84221	0.000730816	0.0289337	Yes	Yes
CSK	1.8688	0.00554849	0.0392078
YPEL3	1.87493	0.00623417	0.0423424
AKIRIN2	1.9012	0.000886706	0.0289337
CPPED1	1.9082	0.000213565	0.0289337
SPDYA	1.90998	0.000524777	0.0289337
AC002091.2	1.91962	0.00275313	0.0314207
TSC22D4	1.95461	0.0079115	0.0489176
AL137857.1	1.9651	0.0033213	0.0320717
SSTR3	1.97646	1.0215e-05	0.0179375		Yes
MTHFS	1.99421	0.0080502	0.0496877
CBL	2.03383	6.0343e-05	0.0289337
TLN1	2.05778	0.000425359	0.0289337
MAP4K4	2.08612	0.000434386	0.0289337
ZFP36L1	2.12375	0.000524322	0.0289337
SH3BP1	2.20665	0.00170498	0.0300992
PHF21A	2.23808	0.00697333	0.0451851
C15orf39	2.24455	0.000754041	0.0289337
INSL3	2.26921	0.000273228	0.0289337	Yes
AC011446.2	2.3153	0.00371585	0.0333952
XKR8	2.31948	0.00175066	0.0300992		Yes
AP000688.2	2.33837	0.00445311	0.0352332
STXBP2	2.35691	0.00379599	0.0335912
ANKRD13A	2.37724	0.00587011	0.0406624
HHEX	2.43453	0.00178794	0.0300992
CFL1	2.43709	0.00249091	0.0311097
EVA1B	2.43976	0.001379	0.0300992
PICALM	2.52148	0.000548703	0.0289337
ARID3B	2.52322	0.000673798	0.0289337
FTH1P11	2.56875	0.00332364	0.0320717
SLC7A7	2.64078	0.000176032	0.0289337
SLC39A10	2.66211	0.00515484	0.0374045		Yes
NOP10	2.66885	0.00204415	0.0304197
SCLT1	2.72983	0.0078993	0.0489176
ARAP1	2.74085	0.00233538	0.0307941
GNAI2	2.7934	0.00254276	0.0311097
MDM2	2.8175	0.00473337	0.0360827
OXER1	2.82429	0.00193025	0.0300992
MAP1LC3B	2.82643	0.000270954	0.0289337
FAM210A	2.84972	0.000136426	0.0289337		Yes
LACTB	2.88997	0.000322317	0.0289337
TOM1	2.95169	0.00397738	0.0340558
LRP10	2.97542	0.000275074	0.0289337		Yes
SELENOI	3.11941	0.00203899	0.0304197
ALDOA	3.16653	0.00652332	0.0429024
TPM3	3.24575	0.000544725	0.0289337
AP4E1	3.28618	0.00731867	0.046733
UBE2R2	3.36129	0.00030103	0.0289337
STAT5A	3.39024	0.00116169	0.0295642
PBX2	3.44551	0.000565235	0.0289337
USP38	3.61573	0.00275614	0.0314207
PLXNB2	3.63232	0.00474664	0.0360827
GATAD2A	3.75035	0.0025238	0.0311097
IQGAP1	3.76895	0.00704135	0.0455418
AC104971.1	3.8172	0.00561292	0.0393426
LASP1	3.81803	0.000247147	0.0289337
C1RL	3.82532	0.000513121	0.0289337	Yes
ATP6V0E1	3.88427	0.00354932	0.0326873
MAPK3	3.90597	0.00485717	0.0363271
GRINA	3.93592	0.00233522	0.0307941		Yes
MARK2	4.00518	0.00326399	0.0320717
STAT6	4.05898	0.00650038	0.0429024
JAK1	4.32969	0.000700312	0.0289337
CAPZB	4.42182	0.00695702	0.0451628
RTN3	4.44622	0.00753958	0.0474422
SPNS1	4.5147	0.00397376	0.0340558		Yes
GNS	4.61901	0.00536747	0.038522	Yes
PPP2CA	4.64917	0.00646643	0.0429024
PCBP1	5.01111	0.000598595	0.0289337
MVP	5.27666	0.0027894	0.0314421
PRR13	5.44585	0.000505994	0.0289337
TSEN34	5.59743	0.00152145	0.0300992
PBXIP1	5.60928	0.00323213	0.0320717		Yes
RAB5C	5.63696	0.00217958	0.0307941
WAPL	5.81664	0.0044367	0.0352332
RNASEK	5.91405	0.000425151	0.0289337
RHOA	8.07087	0.000182428	0.0289337

## Sheet: Baseline
Gene	Estimate	P-val	Adj. P-val
MRPS25	-11.2084	1.2936e-05	0.0454312
FAM210A	5.55786	4.0833e-05	0.0641701
RHOA	11.575	5.4815e-05	0.0641701
RPS27	-6.2184	0.000115382	0.0856073
GATM	-2.29703	0.000146254	0.0856073
PPP2CA	10.694	0.000130345	0.0856073
EIF3G	-9.20281	0.000251447	0.126059
RPS11	-6.74903	0.000287151	0.126059
RPL23AP42	-6.1973	0.000349875	0.136529
UXT	-10.914	0.000452704	0.15899
SEC11A	-12.063	0.000736168	0.198879
TSTD2	-8.31057	0.000631738	0.198879
PRR13	7.52138	0.000721938	0.198879
NDUFAF2	-7.22489	0.00136181	0.252093
BOD1	-6.73306	0.00161443	0.252093
UTP6	-6.25112	0.0013758	0.252093
C12orf57	-5.55067	0.00179451	0.252093
RPL5	-4.61596	0.00174882	0.252093
C19orf71	-3.94302	0.0014668	0.252093
PNPLA4	-3.34114	0.001407	0.252093
NPIPB7	-3.25575	0.00172724	0.252093
SLC7A7	3.34809	0.00126101	0.252093
LRP10	4.13212	0.00166802	0.252093
USP38	4.89049	0.00152599	0.252093
ZMPSTE24	9.58756	0.00125255	0.252093
SMN2	-1.585	0.0019825	0.257872
LASP1	4.69207	0.00193924	0.257872
KLF3-AS1	-2.65376	0.00221176	0.277418
CUL2	7.86125	0.0023487	0.284436
ZFYVE21	-7.00795	0.00288349	0.297848
FMC1-LUC7L2	-6.6988	0.00279746	0.297848
RPS3A	-3.65734	0.00259239	0.297848
CSRP2	-2.55227	0.0027319	0.297848
SPDYA	2.35892	0.00281072	0.297848
SAYSD1	-9.30726	0.00308185	0.302309
RPL15	-5.51009	0.00328643	0.302309
EIF2D	-4.50462	0.0032787	0.302309
RPS5	-3.76831	0.00345676	0.302309
TNFSF15	1.84108	0.00332855	0.302309
HHEX	3.2782	0.00352923	0.302309
TSEN34	9.06131	0.00351686	0.302309
ST7	-7.92303	0.00383997	0.313627
ATAT1	-5.76752	0.00381763	0.313627
AC074212.1	-3.82849	0.00404199	0.322624
HPSE	1.51764	0.00421339	0.323255
SSTR3	1.78166	0.00423398	0.323255
DHRS4	-5.95081	0.00456938	0.34144
ZRANB2	-8.85586	0.00568231	0.344538
YBX1	-7.73105	0.00720562	0.344538
PRMT1	-7.03797	0.0083688	0.344538
ACTL6A	-6.51185	0.0078976	0.344538
SNRNP70	-6.06526	0.0095938	0.344538
ZNF576	-5.85872	0.0096662	0.344538
ZFAND1	-5.71639	0.0085737	0.344538
SLF2	-5.64162	0.0092186	0.344538
PHPT1	-5.44773	0.00725559	0.344538
MRPL16	-5.24429	0.0084547	0.344538
C12orf65	-4.73548	0.0072577	0.344538
HDLBP	-4.53822	0.0080614	0.344538
NAP1L4	-4.23294	0.0089173	0.344538
PCDHGA5	-4.23005	0.00531474	0.344538
AC104809.1	-4.1819	0.00770753	0.344538
OLMALINC	-4.07843	0.00522955	0.344538
ZNF879	-3.86439	0.0081532	0.344538
LRRC7	-3.81384	0.00474147	0.344538
ZNF202	-3.71465	0.0081833	0.344538
MYO3B	-3.08821	0.0083503	0.344538
KLK1	-2.88503	0.009343	0.344538
AC074143.1	-2.4977	0.0097053	0.344538
KHDRBS2	-2.44239	0.0085295	0.344538
LINC02838	-1.91968	0.00666545	0.344538
C16orf89	-1.12912	0.0085809	0.344538
SIGLEC10	0.731322	0.0090671	0.344538
GPR84	1.16429	0.0094124	0.344538
EHD1	1.24494	0.00738283	0.344538
MCTP1	1.28605	0.00619661	0.344538
RAB8B	1.54242	0.0081341	0.344538
PTAFR	1.58045	0.00741551	0.344538
C9orf139	1.96291	0.00720107	0.344538
INSL3	2.38013	0.00508206	0.344538
CPPED1	2.57741	0.0089135	0.344538
FTH1P11	3.14946	0.0097122	0.344538
PLEKHG5	3.34681	0.00485325	0.344538
LACTB	3.4895	0.00742136	0.344538
TPM3	3.77972	0.0078333	0.344538
NUFIP2	3.96578	0.0096402	0.344538
SELENOI	4.18017	0.0087945	0.344538
C1RL	4.44595	0.00640339	0.344538
C15orf56	4.80397	0.0079713	0.344538
WASL-DT	5.10798	0.00535667	0.344538
PXN	5.23732	0.0086337	0.344538
THAP5	5.93785	0.009386	0.344538
ZFAND6	5.98558	0.00547027	0.344538
PTBP3	6.48665	0.0050138	0.344538
WAPL	6.56099	0.0084446	0.344538
LIG4	6.87353	0.0081308	0.344538
AKAP10	7.60376	0.0061833	0.344538
MVP	7.73581	0.00666733	0.344538
MFSD14A	8.06893	0.00963	0.344538
CLNS1A	-5.35642	0.0109148	0.347081
MIATNB	-5.01212	0.0110537	0.347081
GOLGA6L9	-3.73755	0.0100552	0.347081
WHRN	-2.89659	0.0104269	0.347081
IER2	1.28128	0.0108853	0.347081
PTPRJ	1.91952	0.0099497	0.347081
MAP2K3	3.01653	0.0104556	0.347081
MAP1LC3B	3.34425	0.0111587	0.347081
MAPK3	4.19405	0.0112663	0.347081
STAT5A	4.37886	0.0105622	0.347081
IQGAP1	4.50678	0.0109344	0.347081
JAK1	4.79502	0.0111167	0.347081
PIGT	6.60009	0.0105637	0.347081
MICU1	6.89221	0.0104377	0.347081
REEP5	7.90112	0.0111712	0.347081
SUCLG2	-5.345	0.011584	0.350633
SLC25A32	-4.69212	0.0115286	0.350633
CCDC92	-4.17762	0.0116811	0.350633
RPL24	-4.66339	0.0119519	0.355721
FAM189A2	-2.64192	0.0120677	0.356149
GPR89B	-3.159	0.0124588	0.358081
WDR62	-2.88959	0.012541	0.358081
PGLYRP1	0.829083	0.0123116	0.358081
CDV3	6.2875	0.0125275	0.358081
TOMM7	-5.20821	0.0129427	0.359731
ZBED5	-4.65389	0.0131403	0.359731
CMC4	-3.39282	0.013024	0.359731
PHYH	-2.88869	0.0133158	0.359731
ZIK1	-2.6911	0.0132762	0.359731
AP000688.2	2.48756	0.0127882	0.359731
VCPIP1	5.7068	0.013196	0.359731
MUC3A	1.38225	0.0138457	0.371192
AC025171.3	-2.67952	0.014015	0.372884
WASHC3	-4.95726	0.0144118	0.374655
CCN5	-3.51353	0.014935	0.374655
BPHL	-2.38894	0.014924	0.374655
ORM1	0.819855	0.0146493	0.374655
SERPINA1	0.823513	0.0144767	0.374655
RNASEK	5.38548	0.0143101	0.374655
CRLS1	5.96103	0.0147195	0.374655
RAB5C	6.44186	0.0147453	0.374655
ZNF76	-6.79322	0.0174759	0.374688
ZNF7	-5.09699	0.0180127	0.374688
DPH5	-4.09944	0.0153912	0.374688
PCED1A	-4.08704	0.0165752	0.374688
HPRT1	-4.08638	0.0176182	0.374688
RPS27A	-4.07077	0.0173482	0.374688
VKORC1	-4.06115	0.0179661	0.374688
SLC25A29	-3.99239	0.0183606	0.374688
RPL4	-3.58289	0.0164283	0.374688
OSBPL5	-3.34708	0.0187732	0.374688
AL713998.1	-3.28693	0.0182751	0.374688
KLC4	-3.15668	0.0176139	0.374688
YWHAEP1	-2.40628	0.0168248	0.374688
AC241952.1	-2.25528	0.0185916	0.374688
AC044860.1	-2.03475	0.0165267	0.374688
LILRA1	0.752528	0.0175429	0.374688
PTX3	0.787238	0.0178434	0.374688
SOD2	0.803282	0.0184775	0.374688
ARID3A	0.966812	0.0185872	0.374688
CASP5	1.0148	0.0169654	0.374688
RPH3A	1.34206	0.0156726	0.374688
SHKBP1	1.38109	0.0172516	0.374688
PPP1R15A	1.58805	0.0168693	0.374688
PLG	1.71962	0.0151861	0.374688
EVA1B	2.63287	0.0181408	0.374688
AP4E1	3.81218	0.0171631	0.374688
CAMK2D	3.93242	0.0187771	0.374688
DHRSX	4.39294	0.0169749	0.374688
GATAD2A	4.47313	0.0178912	0.374688
ATP6V0E1	4.54464	0.0170708	0.374688
GNS	5.22469	0.0177575	0.374688
RABL3	5.32424	0.0173064	0.374688
AC113137.1	5.4039	0.0183186	0.374688
SPG21	5.64382	0.0185974	0.374688
RAB4B	6.07649	0.0171134	0.374688
VAPA	7.73649	0.0172324	0.374688
COL28A1	-0.716403	0.0194499	0.383753
HCLS1	1.79434	0.0193769	0.383753
TRAP1	-5.28775	0.0196031	0.383912
TNF	1.50137	0.0196766	0.383912
ADORA2B	-2.67952	0.019924	0.386592
RPL23A	-3.66169	0.0200608	0.387107
SIPA1L1	5.31478	0.0203662	0.390853
GRB10	-2.81031	0.020824	0.397467
BST1	1.19526	0.0210602	0.399365
PIK3AP1	1.23795	0.0211509	0.399365
DHPS	-6.93276	0.0215044	0.399595
NAA60	-4.61722	0.021345	0.399595
RPL41P2	-4.46385	0.0214354	0.399595
CTSE	-2.63321	0.0219732	0.404031
GLS2	-2.22181	0.0218839	0.404031
SERPINB9P1	1.26887	0.0223417	0.406766
PICALM	2.43554	0.0223536	0.406766
VPS39	-6.05987	0.023604	0.413073
EIF5B	-6.00019	0.0235106	0.413073
RMND1	-5.77736	0.0244544	0.413073
CRTC1	-3.31682	0.0235411	0.413073
AC018362.1	-2.72192	0.02381	0.413073
PCDH18	-2.60631	0.0237213	0.413073
C3	0.886554	0.0248173	0.413073
IL1A	1.10162	0.0245704	0.413073
TNFRSF8	1.22497	0.0237511	0.413073
CREM	1.55637	0.0245784	0.413073
ZFP36L1	1.88449	0.0247749	0.413073
MICAL1	2.91386	0.024113	0.413073
RAC1	3.62537	0.0240164	0.413073
MYO5B	3.91379	0.0236971	0.413073
PCBP1	5.194	0.0246184	0.413073
UBE2D3	5.2831	0.0245468	0.413073
TRMO	5.98588	0.0243183	0.413073
WWP2	7.54062	0.023001	0.413073
RYK	-4.71566	0.0251151	0.414104
LEPROT	4.46244	0.0250873	0.414104
SH2B1	-5.29852	0.0273963	0.41425
DPM2	-4.99571	0.0257102	0.41425
WDR48	-4.57229	0.026089	0.41425
EIF2A	-4.2819	0.0288712	0.41425
AC010538.1	-4.12316	0.0284806	0.41425
PPDPF	-3.91306	0.027873	0.41425
MAGEH1	-3.88922	0.0274754	0.41425
NR2C2AP	-3.8834	0.0258069	0.41425
NTPCR	-3.83985	0.0279439	0.41425
EEF1D	-3.74593	0.0294661	0.41425
RBM12	-3.73927	0.0271928	0.41425
SEPTIN10	-3.73903	0.0290166	0.41425
SFTPD	-3.44867	0.0290898	0.41425
HIBCH	-3.39195	0.0261958	0.41425
TCF7L2	-3.32831	0.0282851	0.41425
PAXIP1-AS2	-3.23086	0.0272542	0.41425
RPLP0P6	-3.09798	0.0291923	0.41425
CA12	-1.59	0.029214	0.41425
ITM2A	-0.876362	0.0269259	0.41425
S100A12	0.527973	0.0264827	0.41425
ADM	0.594228	0.0294882	0.41425
RGL4	0.692578	0.028287	0.41425
GCA	0.752258	0.0282697	0.41425
ZFP36	0.755863	0.027754	0.41425
QPCT	0.782617	0.0289432	0.41425
AC107959.4	1.07563	0.0291022	0.41425
VASP	1.13089	0.0257649	0.41425
AL133163.1	1.5149	0.0270085	0.41425
CBL	1.58059	0.0255864	0.41425
ASTL	1.71678	0.0268328	0.41425
FGF11	2.10274	0.0264575	0.41425
UBE2R2	3.10142	0.0254193	0.41425
IDS	3.56684	0.0289902	0.41425
ACSL3	3.5744	0.0277831	0.41425
UHMK1	5.16974	0.0293535	0.41425
ISG20L2	5.2948	0.0284365	0.41425
PBXIP1	5.93352	0.0292386	0.41425
PELO	3.32483	0.0297913	0.416841
CRYZ	-2.52498	0.0301876	0.417397
AL627309.6	0.708219	0.030111	0.417397
P2RY14	1.34476	0.030165	0.417397
NDUFA11	-6.93126	0.030345	0.417928
RAVER2	-3.94137	0.0314614	0.418771
ZSCAN26	-3.21035	0.031575	0.418771
POLR2M	-2.38253	0.030655	0.418771
CLDN22	-1.27271	0.0312693	0.418771
SNX10	0.761052	0.0305906	0.418771
CLEC4A	0.912074	0.0317358	0.418771
MAP4K4	1.96505	0.0318371	0.418771
AKIRIN2	2.0721	0.0312107	0.418771
SLC39A10	2.72129	0.0309597	0.418771
NOP10	3.25357	0.0316607	0.418771
RRM2B	4.19536	0.0317943	0.418771
SPNS1	4.8267	0.0312489	0.418771
HRH2	0.514141	0.031962	0.418845
DARS1	4.24073	0.0324106	0.421707
WBP2	6.14483	0.0324205	0.421707
UNK	-3.75232	0.0327657	0.422258
NUP35	-3.50179	0.0336408	0.422258
AC115223.1	-3.01643	0.0331594	0.422258
NRG2	-2.85522	0.0328637	0.422258
ZNF181	-2.33036	0.033204	0.422258
AC099521.2	-1.74163	0.0335806	0.422258
INA	1.61617	0.0329696	0.422258
TET2	1.98866	0.0335404	0.422258
GNAI2	2.6054	0.0326	0.422258
PBX2	2.84179	0.0336652	0.422258
PADI2	0.66992	0.0344196	0.422663
VNN2	0.713604	0.0343814	0.422663
IL2RG	0.890898	0.033866	0.422663
GRINA	4.10654	0.0340898	0.422663
ATL3	5.01808	0.0343748	0.422663
ERAL1	8.25337	0.0342233	0.422663
SDHA	-8.80253	0.0371057	0.422919
ATXN10	-7.77496	0.0475819	0.422919
PHB2	-6.52601	0.0387916	0.422919
HEIH	-5.91492	0.0413854	0.422919
TRIR	-5.31034	0.0350091	0.422919
ISOC2	-5.27396	0.043419	0.422919
RPS27L	-5.14366	0.0480943	0.422919
VPS54	-4.87235	0.0430643	0.422919
TMEM134	-4.79905	0.0412436	0.422919
PEX2	-4.7974	0.043401	0.422919
SERP1	-4.76396	0.0429392	0.422919
UBA2	-4.73756	0.0476556	0.422919
BUD13	-4.6695	0.0432736	0.422919
RPL38	-4.63313	0.0359246	0.422919
ECSIT	-4.38469	0.0461615	0.422919
CWF19L2	-4.34569	0.0357522	0.422919
NDUFB7	-4.2212	0.0499008	0.422919
EEF1A1P11	-4.1303	0.0365842	0.422919
LIMD1-AS1	-3.86055	0.0447415	0.422919
ITGB1BP1	-3.75974	0.0467671	0.422919
ZNF846	-3.68716	0.0429469	0.422919
AP005328.1	-3.62224	0.0427519	0.422919
SART3	-3.55809	0.0435645	0.422919
DCAF8	-3.52255	0.040493	0.422919
AC017104.2	-3.33347	0.0396253	0.422919
TCF7	-3.17179	0.0356666	0.422919
MIR200CHG	-3.11843	0.0396659	0.422919
TRIM52-AS1	-3.11633	0.036466	0.422919
PITPNA-AS1	-2.99244	0.049592	0.422919
ZNF614	-2.84431	0.0395213	0.422919
TMEM8B	-2.78455	0.0433026	0.422919
RPS12	-2.73493	0.0479034	0.422919
TSTD1	-2.69497	0.0452484	0.422919
ZNF69	-2.54151	0.0371904	0.422919
ABHD14A	-2.44814	0.0460317	0.422919
SLC1A5	-2.37516	0.042547	0.422919
USP49	-2.20906	0.0464577	0.422919
WASH7P	-2.03987	0.0393394	0.422919
TCF7L1	-1.86391	0.0451528	0.422919
SNCA	-1.41755	0.0373115	0.422919
PLA2G4F	-1.3944	0.0433692	0.422919
PKIA	-1.35181	0.0392871	0.422919
LSAMP	-1.28483	0.0421954	0.422919
LFNG	-1.08947	0.0454899	0.422919
FAM74A4	-1.05344	0.0472087	0.422919
DTX2P1	-0.922826	0.0481162	0.422919
OSM	0.337302	0.0473394	0.422919
MME	0.383774	0.047326	0.422919
PTGS2	0.424358	0.0443909	0.422919
GLT1D1	0.453783	0.041013	0.422919
NFE2	0.479224	0.0476827	0.422919
TLR8	0.481062	0.0411567	0.422919
PECAM1	0.484734	0.0404925	0.422919
JAML	0.491034	0.0411196	0.422919
PELATON	0.52821	0.0460582	0.422919
CDA	0.551536	0.0465667	0.422919
LRRK2	0.566376	0.039266	0.422919
ITGB2	0.572371	0.040018	0.422919
JAK3	0.58612	0.0488645	0.422919
ICAM1	0.597805	0.0443542	0.422919
IRAG1	0.610464	0.0495406	0.422919
RAC2	0.628379	0.0432719	0.422919
TNFSF14	0.650237	0.0374257	0.422919
SIGLEC9	0.656296	0.0487121	0.422919
PLK3	0.688232	0.0477567	0.422919
RASGRP2	0.708328	0.0451616	0.422919
FUT7	0.725756	0.0421339	0.422919
RFLNB	0.734829	0.047702	0.422919
AC139495.2	0.769325	0.0361642	0.422919
NLRC4	0.778715	0.0373498	0.422919
IL1RL1	0.79696	0.0461073	0.422919
ABTB1	0.873368	0.0374626	0.422919
LSP1	0.886133	0.0411613	0.422919
PGGHG	0.893346	0.0452952	0.422919
C19orf38	0.901971	0.0382038	0.422919
CD48	0.903756	0.0404535	0.422919
AL627309.7	1.02767	0.0463753	0.422919
SELPLG	1.03548	0.0451165	0.422919
PIK3CD	1.0517	0.0355913	0.422919
NMU	1.05212	0.0402144	0.422919
GPCPD1	1.09263	0.0447274	0.422919
CFAP58-DT	1.09393	0.0458146	0.422919
RHOG	1.12601	0.0423715	0.422919
GPR37	1.13169	0.044102	0.422919
AL445524.1	1.17756	0.0393503	0.422919
TGFB1	1.19436	0.0456796	0.422919
GK	1.32075	0.0459059	0.422919
AC015912.3	1.32668	0.0383994	0.422919
GAB3	1.47301	0.035076	0.422919
SRPX2	1.54057	0.0394074	0.422919
R3HDM4	1.79167	0.0381924	0.422919
RCOR1	2.00396	0.037768	0.422919
IGF2	2.00409	0.03655	0.422919
KLHL33	2.07137	0.0408503	0.422919
ARID3B	2.12058	0.0385391	0.422919
TP53INP2	2.18336	0.0471675	0.422919
TSC22D4	2.1991	0.049814	0.422919
MTHFS	2.19996	0.0362712	0.422919
NQO2	2.31805	0.0453656	0.422919
CFL1	2.40868	0.0469366	0.422919
MBD2	2.5996	0.0436229	0.422919
CPP	2.79561	0.043643	0.422919
HASPIN	2.8054	0.0461171	0.422919
USP30	2.86593	0.0444357	0.422919
LMTK2	3.09412	0.0424125	0.422919
ADAM10	3.11376	0.047834	0.422919
FAM220A	3.45887	0.0470974	0.422919
YWHAG	3.62135	0.047086	0.422919
TOR4A	3.6822	0.0426071	0.422919
NAALADL2	3.699	0.0430193	0.422919
AC104971.1	3.86592	0.0451305	0.422919
SORT1	4.25504	0.0363352	0.422919
SIK3	4.25702	0.0410143	0.422919
RTN3	4.5443	0.0429777	0.422919
ALKBH6	4.64782	0.0482004	0.422919
NAA30	4.70048	0.0462282	0.422919
CAPZB	4.78658	0.034732	0.422919
BRD2	5.04837	0.0394803	0.422919
FBXO9	5.45504	0.0475989	0.422919
NRAS	6.45393	0.0374811	0.422919

## Sheet: 6 mo.
Gene	Estimate	P-val	Adj. P-val
NOL7	-12.3844	0.0443143	0.99881
OCIAD1	-8.89092	0.0271505	0.99881
ABT1	-7.62496	0.0166496	0.99881
NDUFB8	-7.46876	0.0404574	0.99881
RPS11	-6.21722	0.0152102	0.99881
SUCLG2	-5.77491	0.0266796	0.99881
RPL23AP42	-5.21908	0.0206424	0.99881
RPS27	-4.83057	0.0103805	0.99881
C11orf1	-4.34515	0.0403905	0.99881
RPL5P4	-3.95798	0.0395293	0.99881
RPL5	-3.59428	0.0417849	0.99881
PNPLA4	-3.1849	0.0129773	0.99881
RPS5	-3.10949	0.0309232	0.99881
CTSE	-2.40855	0.0239454	0.99881
GATM	-1.86219	0.0082896	0.99881
SMN2	-1.21377	0.0496204	0.99881
CDH12	-1.20094	0.0475749	0.99881
RECQL4	2.03704	0.0485035	0.99881
C12orf54	2.39756	0.0326483	0.99881
NQO2	3.02483	0.0187184	0.99881
AP4E1	3.98441	0.0492156	0.99881
VCPIP1	7.17626	0.0385761	0.99881

## Sheet: 2 yr.
Gene	Estimate	P-val	Adj. P-val
RBBP4	-12.6126	0.0086908	0.0827557
API5	-10.8601	0.0109139	0.0886865
LONP2	-10.7881	0.00469564	0.0819011
ASH2L	-10.786	0.0280706	0.132638
AP3M1	-10.2478	0.0106413	0.0871148
NPTN	-10.2287	0.0211246	0.114106
TCEA1	-10.1074	0.00119762	0.0819011
SMARCE1	-9.83689	0.0010466	0.0819011
NIF3L1	-9.2707	0.00477833	0.0819011
SLC39A6	-9.05046	0.00375978	0.0819011
EBAG9	-9.04978	0.00299548	0.0819011
TTC37	-8.8307	0.000969274	0.0819011
OCIAD1	-8.39648	0.0111298	0.0895007
NKRF	-8.38027	0.025704	0.126478
ZBTB11	-8.3666	0.0275207	0.131484
STARD7	-8.35406	0.0189413	0.109231
WDR61	-8.26672	0.030601	0.139936
PRMT3	-7.99975	0.00139499	0.0819011
CWF19L2	-7.95824	0.0074555	0.0822365
XPO7	-7.85215	0.0271195	0.130922
LNX2	-7.83545	0.00252237	0.0819011
HINFP	-7.8227	0.00546418	0.0819011
SRP9	-7.71936	0.0347878	0.150092
SCP2	-7.71929	0.0474483	0.179501
VPS54	-7.66986	0.0134429	0.0924687
USP22	-7.65009	0.019011	0.109274
KIF5B	-7.55564	0.0433418	0.169884
CZIB	-7.53647	0.00989	0.08421
MIB1	-7.47591	0.00156884	0.0819011
MEIS3P2	-7.39954	0.000900885	0.0819011
KIAA1191	-7.39797	0.00366709	0.0819011
SYPL1	-7.34648	0.0249912	0.125134
NDUFA5	-7.32342	0.0128494	0.0911658
SCAMP1	-7.31621	0.00509235	0.0819011
DCTN4	-7.31052	0.00588045	0.0819011
RRAS2	-7.29158	0.00105673	0.0819011
PMVK	-7.23028	0.00701776	0.0822365
UHMK1	-7.22712	0.0217508	0.115364
NDFIP2	-7.17604	0.0082426	0.0827557
ZFYVE21	-7.16324	0.00280339	0.0819011
MIGA1	-7.1618	0.00610375	0.0819011
POLR2J	-7.13121	0.0458262	0.176471
NORAD	-7.05878	0.0089096	0.0827557
ASB13	-7.03057	0.0368769	0.154733
DCK	-6.82555	0.00476261	0.0819011
CCNT1	-6.81169	0.0489584	0.183216
MDH2	-6.72977	0.0497133	0.184755
SLC66A3	-6.63496	0.00268827	0.0819011
MRPS25	-6.61642	0.0209544	0.114028
ZSWIM1	-6.61421	0.0228554	0.119092
SDHD	-6.57946	0.0217556	0.115364
OXR1	-6.56541	0.0087107	0.0827557
CBLL1	-6.55763	0.0246748	0.124427
RRN3	-6.53962	0.0106867	0.087283
GATAD1	-6.49889	0.0260249	0.127653
TMEM30B	-6.49644	0.00114283	0.0819011
EPB41L1	-6.44102	0.0173716	0.104111
TXNRD3	-6.34922	0.0228296	0.119092
KLC4	-6.34489	0.0160503	0.0999444
ZNF875	-6.34191	0.00345945	0.0819011
GLOD4	-6.30792	0.0224087	0.117637
IQSEC2	-6.29301	0.0087485	0.0827557
ELK1	-6.2206	0.0394884	0.161636
TSTD2	-6.1768	0.0158884	0.099643
ZNF791	-6.17413	0.0288409	0.13452
ZNF304	-6.14542	0.00566409	0.0819011
AP002748.4	-6.13281	0.0284232	0.13381
TERF1	-6.08691	0.0245256	0.124427
UNK	-6.04137	0.0121959	0.0901592
ATL2	-5.97472	0.0099209	0.08421
ARNT	-5.96537	0.02968	0.137334
ZMYND11	-5.95629	0.00579757	0.0819011
UAP1	-5.95531	0.0221845	0.11681
PAPSS1	-5.87734	0.0363681	0.154071
TXN2	-5.84656	0.0346678	0.149924
CMC4	-5.80958	0.0192693	0.10977
RXYLT1	-5.79022	0.0176865	0.105386
SF3A1	-5.76223	0.0106024	0.0871148
TRAP1	-5.75401	0.0370513	0.155094
RDX	-5.74846	0.00114469	0.0819011
C6orf136	-5.72884	0.0332479	0.146688
GLUD1	-5.72722	0.0198977	0.110922
ERMAP	-5.69382	0.0396741	0.162207
STK25	-5.68688	0.0355253	0.151682
NFX1	-5.67468	0.0331321	0.146365
CYB5D2	-5.67035	0.0170307	0.102593
ZNF184	-5.65926	0.00656637	0.0822365
GTF3A	-5.65241	0.0398861	0.162271
ZNF597	-5.63295	0.0373988	0.156152
C15orf56	-5.60443	0.0024044	0.0819011
PRPF19	-5.53327	0.0217766	0.115364
PITPNA-AS1	-5.52454	0.0159555	0.0997077
RPA1	-5.46379	0.010982	0.0888682
SRRM1	-5.46024	0.0262969	0.128293
AC017104.2	-5.43563	0.00246879	0.0819011
PCBD2	-5.41852	0.00159201	0.0819011
FBXW4	-5.41167	0.0312168	0.141572
AL662907.3	-5.40178	0.0037276	0.0819011
FEM1B	-5.39715	0.0353092	0.151425
ZNF529	-5.3741	0.000858891	0.0819011
ZNF543	-5.36673	0.0080205	0.0827557
ZNF770	-5.34457	0.0200859	0.111147
SUCLG2	-5.339	0.00711376	0.0822365
MED19	-5.27758	0.0476627	0.179797
MLST8	-5.27249	0.0429427	0.168946
KIAA1143	-5.26192	0.0420677	0.166892
AC008124.1	-5.25268	0.010345	0.0865017
ECSIT	-5.22432	0.0389026	0.160155
LANCL1	-5.21524	0.00594294	0.0819011
G3BP1	-5.20785	0.00547091	0.0819011
HCFC1R1	-5.18352	0.0277753	0.131771
ARL2	-5.13986	0.0212656	0.114372
MRPL16	-5.11043	0.0187567	0.109079
MED20	-5.10699	0.0249311	0.125134
TP53RK	-5.08782	0.0192845	0.10977
ZNF484	-5.07109	0.00405535	0.0819011
TRAPPC13	-5.04588	0.0407782	0.164424
SRSF6	-5.02886	0.0397929	0.162271
ASTE1	-5.00032	0.0205398	0.112536
LSM11	-4.96368	0.0137878	0.0927639
ETAA1	-4.91279	0.0367478	0.154561
ATF1	-4.90614	0.0247111	0.124427
ARHGAP5	-4.89007	0.0274999	0.131484
AP001267.3	-4.87194	0.000217072	0.0819011
AL451165.2	-4.84761	0.0236624	0.12203
FAM172A	-4.84473	0.0410849	0.165092
ZMYM1	-4.83362	0.0083535	0.0827557
VKORC1	-4.78465	0.0459096	0.176493
ZNF181	-4.77125	0.00176693	0.0819011
CHAMP1	-4.74763	0.0135154	0.0924687
MRPS2	-4.74495	0.0017805	0.0819011
PP7080	-4.72073	0.000640547	0.0819011
BOD1	-4.70373	0.0129952	0.0912765
DENND2B	-4.68893	0.0176906	0.105386
NFS1	-4.67423	0.0102558	0.0861683
AC142086.6	-4.58514	0.0117285	0.0895445
NUDT21	-4.56107	0.02789	0.132008
AC020910.6	-4.5599	0.0113662	0.0895007
ZFR	-4.54694	0.0148169	0.0954806
RTL8A	-4.54625	0.0365679	0.154561
MAP3K21	-4.50276	0.0189056	0.109205
PPDPF	-4.43482	0.0209979	0.114028
ZNF507	-4.43319	0.00629606	0.0819011
OARD1	-4.41946	0.0489864	0.183216
ITGAV	-4.41684	0.0377904	0.15693
ZFAND1	-4.40586	0.0370141	0.155094
SVIL-AS1	-4.4013	0.041728	0.166536
AL391056.2	-4.39238	0.0153486	0.0978299
SLC2A13	-4.37603	0.0418531	0.166536
ATF2	-4.37492	0.019756	0.110502
LARS1	-4.35707	0.0104349	0.0866368
PURA	-4.34286	0.0284749	0.133874
APPL1	-4.33102	0.0192476	0.10977
GTF2IRD2B	-4.31923	0.00635146	0.0820086
IQCB1	-4.31824	0.02151	0.114982
LATS1	-4.3173	0.0121833	0.0901592
ZNF25	-4.31559	0.00470493	0.0819011
OPHN1	-4.30465	0.000652648	0.0819011
SMYD3	-4.30095	0.00104926	0.0819011
NUP133	-4.29663	0.0125888	0.0901592
ZNF765	-4.2772	0.0326449	0.144942
VWA8	-4.27193	0.0344985	0.149579
TEF	-4.25196	0.000137943	0.0819011
NR1D2	-4.22071	0.00371339	0.0819011
C2CD5	-4.20268	0.00547908	0.0819011
PCMTD2	-4.19535	0.0367234	0.154561
TP53TG1	-4.16461	0.0261507	0.12803
XRCC3	-4.1405	0.0037302	0.0819011
C19orf57	-4.12297	0.00720932	0.0822365
NCAPG2	-4.12017	0.0232947	0.120665
CPSF4L	-4.08224	0.0079817	0.0827557
CRYZL2P	-4.07519	0.0342551	0.149075
AC118553.2	-4.07125	0.0196958	0.110502
ZNF112	-4.05802	0.0133363	0.0922757
NFYB	-4.01376	0.0380497	0.157408
PLSCR4	-4.00823	0.0081047	0.0827557
NAB1	-3.98276	0.0334752	0.146811
NDUFA6-DT	-3.97186	0.0245987	0.124427
RGS5	-3.9628	0.0290948	0.134981
TCFL5	-3.95347	0.0169684	0.102394
ZNF680	-3.95005	0.0213587	0.114522
EBLN3P	-3.92442	0.036642	0.154561
EPHX1	-3.91697	0.0112011	0.0895007
ALDH6A1	-3.8819	0.00100336	0.0819011
PRR15	-3.87774	0.0433392	0.169884
RBM12	-3.85456	0.0188178	0.109079
ZNF689	-3.85263	0.0332889	0.146688
PITPNM3	-3.82552	0.0015755	0.0819011
POLK	-3.81532	0.045109	0.174667
SLC35A1	-3.79334	0.0130132	0.0912765
LZIC	-3.78869	0.045185	0.174768
ZBED5	-3.78633	0.00766646	0.0827557
CRY2	-3.77309	0.0125322	0.0901592
RPS27	-3.77193	0.030932	0.141082
SCIN	-3.77056	0.0165516	0.101551
HIBADH	-3.73736	0.00330847	0.0819011
HHLA3	-3.73581	0.0467956	0.179026
ZNF518A	-3.70407	0.0324244	0.144695
PRXL2A	-3.69812	0.0326185	0.144942
SOWAHC	-3.69095	0.0275674	0.131484
AC079804.3	-3.68942	0.0242063	0.123094
ARL14EP	-3.63704	0.0288422	0.13452
C11orf1	-3.61363	0.0415581	0.166232
RCBTB1	-3.60263	0.0101734	0.085887
TMEM8B	-3.59684	0.0303111	0.139154
CRTC1	-3.56365	0.0317233	0.143234
AC105233.4	-3.56265	0.0181762	0.107105
SLC25A12	-3.54686	0.0479973	0.180865
SEPTIN10	-3.54515	0.0088815	0.0827557
FAM117A	-3.48927	0.0166854	0.101678
CKMT1A	-3.48804	0.0476007	0.179757
NUP35	-3.47574	0.0450035	0.174453
WEE1	-3.45259	0.035545	0.151682
AC010323.1	-3.4434	0.00748811	0.0822365
TIMM10B	-3.40052	0.0201279	0.111147
ZNF658	-3.37628	0.0185475	0.108741
CKMT2-AS1	-3.37015	0.0437862	0.171054
TBX1	-3.36733	0.036689	0.154561
ZNF14	-3.32347	0.0259855	0.127638
ZNF782	-3.31845	0.0272276	0.130922
Z97653.2	-3.28635	0.0148991	0.0956593
RPS5	-3.28096	0.0490423	0.18323
IL20RA	-3.27349	0.0384965	0.158872
POLR1G	-3.26653	0.0219642	0.115997
SORBS3	-3.255	0.00678576	0.0822365
ZNF568	-3.2521	0.0367055	0.154561
AL591806.2	-3.22257	0.0256095	0.126478
TMEM245	-3.20267	0.0289511	0.134671
GABPB2	-3.18233	0.0360808	0.153038
HIRIP3	-3.17384	0.0301395	0.138729
SDAD1P1	-3.13709	0.027185	0.130922
COX10-AS1	-3.1353	0.0377049	0.156895
PPP3CB-AS1	-3.10916	0.0310622	0.141309
IKZF4	-3.10306	0.0183389	0.107883
LDHD	-3.09371	0.00325126	0.0819011
RBM12B	-3.08019	0.0139124	0.0928192
RPL14P1	-3.06771	0.020779	0.113493
CREB3L4	-3.03929	0.0424305	0.167622
ZNF10	-3.02049	0.0095923	0.08421
ZNF570	-3.00096	0.0383255	0.158352
VEGFC	-2.97914	0.046942	0.179196
INIP	-2.94928	0.0328951	0.145684
CD164	-2.93893	0.0096245	0.08421
NRG4	-2.90746	0.0400389	0.162563
KIF26B-AS1	-2.83837	0.0346847	0.149924
SLC1A5	-2.80458	0.020077	0.111147
ZIK1	-2.8012	0.0239717	0.122758
AL035409.2	-2.77759	0.0391394	0.160577
LINC00663	-2.75571	0.0167051	0.101678
ZNF717	-2.73552	0.0420318	0.166892
MXRA7	-2.73192	0.0162763	0.100461
NFIB	-2.7279	0.0155518	0.0985883
CRYZ	-2.72489	0.0410375	0.16509
LINC00923	-2.68427	0.0204455	0.112536
USP21	-2.66932	0.0426528	0.168122
MOB1B	-2.60704	0.0436198	0.170783
ROGDI	-2.59755	0.0474752	0.179501
FOXG1	-2.52076	0.0290337	0.134876
PEX12	-2.50344	0.0445369	0.173793
ECI2-DT	-2.49988	0.0471163	0.179436
AC122719.3	-2.4933	0.0242192	0.123094
GLS2	-2.44131	0.0340025	0.148344
EFEMP1	-2.42988	0.00751239	0.0822365
ARHGEF26	-2.38245	0.0211182	0.114106
LINC00265	-2.33093	0.0176853	0.105386
CHST9	-2.3237	0.0136186	0.0924687
DBP	-2.31867	0.0324657	0.144695
AC009652.1	-2.31186	0.0368429	0.154733
DHRS4-AS1	-2.26458	0.032275	0.144395
ZNF772	-2.23493	0.0378027	0.15693
ZMAT1	-2.18895	0.0413328	0.165709
TCF7L1	-2.15797	0.0357725	0.152282
YWHAEP1	-2.03207	0.0113154	0.0895007
AC009093.10	-2.00155	0.0252559	0.125636
GATM	-1.97327	0.0277513	0.131771
AC010329.1	-1.90294	0.0311644	0.141572
FTO	-1.88158	0.0491444	0.183417
CSRP2	-1.87196	0.0161637	0.100342
SLC5A9	-1.79674	0.0473098	0.179501
AQP4	-1.76124	0.0454083	0.175439
MAOB	-1.56367	0.00186374	0.0819011
HPGD	-1.53675	0.0225328	0.117936
AQP4-AS1	-1.52573	0.0407291	0.164414
CECR7	-1.45939	0.033484	0.146811
SNCA	-1.37088	0.03431	0.14913
AC016590.4	-1.30233	0.0211836	0.114106
SEC14L3	-1.23296	0.000818711	0.0819011
SLC23A1	-1.1625	0.0112667	0.0895007
NPBWR1	-1.03408	0.00607065	0.0819011
C16orf89	-1.01725	0.0146138	0.0946931
PAMR1	-1.00474	0.0294446	0.136424
BTNL9	-0.993854	0.00543015	0.0819011
TSPAN11	-0.953435	0.0210393	0.114028
MFAP4	-0.866619	0.0423502	0.167622
GSTA2	-0.852612	0.0337801	0.147741
FGF14	-0.846476	0.00704485	0.0822365
KCNJ16	-0.704297	0.048609	0.182231
CXCL8	0.327842	0.0087584	0.0827557
BCL2A1	0.358362	0.0140094	0.0928582
TREM1	0.36307	0.00634277	0.0820086
OSM	0.389261	0.00558276	0.0819011
SRGN	0.39061	0.00780876	0.0827557
AQP9	0.393028	0.00491066	0.0819011
CSF3R	0.402564	0.0116033	0.0895007
FCGR3B	0.408261	0.00453061	0.0819011
FPR2	0.408602	0.0148502	0.09552
G0S2	0.40951	0.00584291	0.0819011
FPR1	0.414417	0.00724595	0.0822365
SLC2A3	0.415625	0.00464524	0.0819011
CXCR1	0.416053	0.0086308	0.0827557
MCEMP1	0.424332	0.0197235	0.110502
GPR65	0.429375	0.0214388	0.114776
PLEK	0.43029	0.0080593	0.0827557
PROK2	0.436422	0.00514883	0.0819011
MNDA	0.437635	0.0096883	0.08421
CSF2RB	0.445396	0.0092428	0.0832586
ADGRG3	0.446383	0.0122774	0.0901592
FCAR	0.446555	0.00735863	0.0822365
FFAR2	0.44771	0.00520771	0.0819011
PDE4B	0.45375	0.0261748	0.12803
MMP25	0.457028	0.0142287	0.0932897
PLAUR	0.457668	0.0131249	0.0912765
CASS4	0.458032	0.0334541	0.146811
RGS2	0.458982	0.0113521	0.0895007
SLC11A1	0.468943	0.0114152	0.0895007
SAMSN1	0.476897	0.0152605	0.0974452
LCP2	0.478568	0.0098301	0.08421
HCAR3	0.478958	0.00725214	0.0822365
ITGAX	0.480518	0.010248	0.0861683
CXCR2	0.490439	0.00392725	0.0819011
SIRPB1	0.491485	0.0109343	0.0886865
FCGR2A	0.492592	0.0095787	0.08421
TREML2	0.495073	0.0099268	0.08421
RUBCNL	0.49819	0.0096734	0.08421
TNFRSF10C	0.500798	0.00689317	0.0822365
EGR3	0.504232	0.00352869	0.0819011
LILRB3	0.513663	0.0085862	0.0827557
SELL	0.51448	0.0169452	0.102394
MEFV	0.517643	0.013107	0.0912765
IL1R2	0.517716	0.039184	0.160577
PHACTR1	0.520822	0.00554696	0.0819011
MME	0.524646	0.0126305	0.0901592
LILRA5	0.539128	0.0143681	0.0937932
FOS	0.541	0.00892	0.0827557
CYTH4	0.542867	0.0098687	0.08421
PECAM1	0.551128	0.0264081	0.128634
LILRA2	0.551783	0.00751649	0.0822365
TNFAIP6	0.552572	0.0115693	0.0895007
ADGRE2	0.552688	0.0187679	0.109079
TNFRSF1B	0.556886	0.00663942	0.0822365
CLEC4E	0.559538	0.0084769	0.0827557
NAMPTP1	0.559999	0.0173303	0.104041
ALOX5AP	0.566514	0.0090249	0.0827557
NCF1	0.566929	0.0088681	0.0827557
PTPRC	0.567159	0.00734876	0.0822365
PTGS2	0.575272	0.00450387	0.0819011
SIGLEC14	0.586393	0.0274401	0.131484
IL18RAP	0.58708	0.0132382	0.0918825
CR1	0.588419	0.00476129	0.0819011
TLR4	0.589276	0.0141127	0.0928582
SLA	0.591019	0.0092707	0.0832586
ADGRE3	0.592608	0.0165279	0.101551
HLX	0.593051	0.0447834	0.174217
APOBEC3A	0.597133	0.00731268	0.0822365
MYO1F	0.598594	0.00557361	0.0819011
TMCC3	0.59886	0.0219275	0.115978
RASGRP4	0.600512	0.0104972	0.0867439
PILRA	0.601677	0.0172996	0.104035
DYSF	0.604521	0.0026808	0.0819011
NLRP3	0.604919	0.0303638	0.139214
TAGAP	0.606068	0.00704334	0.0822365
CREB5	0.609039	0.00625235	0.0819011
FAM157A	0.610943	0.0324376	0.144695
FGR	0.613707	0.00492039	0.0819011
CYTIP	0.61962	0.0147203	0.0950325
C3AR1	0.621099	0.0466101	0.178706
TLR8	0.62128	0.017949	0.106481
LILRB2	0.622299	0.0092778	0.0832586
CD93	0.622594	0.0106319	0.0871148
CD53	0.623226	0.0081451	0.0827557
IGSF6	0.627454	0.0103737	0.0865017
EVI2B	0.62868	0.00657009	0.0822365
FCN1	0.633741	0.00347297	0.0819011
NAMPT	0.639045	0.0087796	0.0827557
PIK3R5	0.639083	0.0097949	0.08421
OLR1	0.640348	0.0310098	0.141253
ADORA2A	0.641431	0.00539563	0.0819011
DGAT2	0.643154	0.0154018	0.0979912
S100A12	0.643722	0.0145531	0.0946491
ITGAM	0.64432	0.0126175	0.0901592
CD14	0.644485	0.0256142	0.126478
LILRA6	0.64623	0.00600912	0.0819011
CCR1	0.646731	0.00337753	0.0819011
SPI1	0.65388	0.00612819	0.0819011
AATK	0.654307	0.00509549	0.0819011
AL627309.6	0.657361	0.0272167	0.130922
CCL3L3	0.661849	0.00486811	0.0819011
LCP1	0.662323	0.00430109	0.0819011
IFITM2	0.663099	0.00370697	0.0819011
HCK	0.664353	0.00407562	0.0819011
GLT1D1	0.671232	0.00375735	0.0819011
PELATON	0.673243	0.00575214	0.0819011
ARHGAP9	0.677758	0.006954	0.0822365
GMFG	0.684175	0.00730115	0.0822365
DOK3	0.68722	0.00557784	0.0819011
NCF4	0.689706	0.00575215	0.0819011
LST1	0.691906	0.0081167	0.0827557
CEACAM3	0.693903	0.00601688	0.0819011
GNG2	0.695603	0.00429013	0.0819011
JAML	0.696182	0.00726965	0.0822365
LIPN	0.698123	0.0117172	0.0895445
LINC01002	0.702095	0.0401349	0.162764
PLAU	0.707092	0.0146488	0.0947451
CXCR4	0.707773	0.00566689	0.0819011
CCL4L2	0.710069	0.0120285	0.0901592
TYROBP	0.715692	0.0093909	0.0839207
LAPTM5	0.717665	0.0078815	0.0827557
FERMT3	0.720444	0.00733826	0.0822365
MIR223HG	0.723407	0.00852	0.0827557
MXD1	0.729623	0.00749441	0.0822365
CCRL2	0.734756	0.0263015	0.128293
NCF1B	0.738878	0.0108425	0.08835
TNFSF14	0.739111	0.00608928	0.0819011
FCER1G	0.740187	0.00718464	0.0822365
PADI4	0.746234	0.00711705	0.0822365
NR4A3	0.747014	0.0082562	0.0827557
IRAG1	0.748405	0.0120703	0.0901592
LIN7A	0.749096	0.0320996	0.143897
ICAM1	0.751035	0.00402065	0.0819011
CD37	0.751806	0.0128284	0.0911658
HRH2	0.751903	0.00423976	0.0819011
ITGA5	0.752393	0.0186835	0.108997
TNFSF13B	0.75371	0.00641984	0.0822365
NCF1C	0.757027	0.0036205	0.0819011
FYB1	0.757085	0.00505788	0.0819011
SOD2	0.760652	0.0139127	0.0928192
CA4	0.762101	0.0374817	0.156152
P2RY13	0.762962	0.014547	0.0946491
LILRA1	0.76326	0.0124197	0.0901592
ZEB2	0.764028	0.0052387	0.0819011
ADM	0.764608	0.0089265	0.0827557
GPR84	0.768019	0.0145999	0.0946931
CSRNP1	0.772438	0.0158823	0.099643
CDA	0.773688	0.0178766	0.106231
HSPA6	0.777246	0.0124477	0.0901592
FMNL1	0.778863	0.00678489	0.0822365
NFAM1	0.783355	0.00327899	0.0819011
AC034199.1	0.785889	0.0447945	0.174217
CLEC4A	0.787053	0.0351593	0.151138
RASSF2	0.788385	0.0034773	0.0819011
EVI2A	0.792538	0.0084908	0.0827557
WAS	0.793572	0.00613029	0.0819011
SIRPB2	0.80222	0.009098	0.0828359
APBB1IP	0.816713	0.00296598	0.0819011
SIGLEC5	0.819808	0.00263587	0.0819011
PPP1R18	0.829486	0.00602812	0.0819011
RAC2	0.830276	0.00461963	0.0819011
AC090559.1	0.831653	0.00624004	0.0819011
NABP1	0.833365	0.0159411	0.0997077
LRRC25	0.837098	0.00318323	0.0819011
C3	0.83948	0.0242124	0.123094
PLXNC1	0.842313	0.00516422	0.0819011
LINC00877	0.842544	0.0051075	0.0819011
AC105046.1	0.845137	0.0120608	0.0901592
BIN2	0.847915	0.0118073	0.0899506
FCGR3A	0.853553	0.00263682	0.0819011
CD83	0.853782	0.00397818	0.0819011
NFE2	0.853981	0.00223481	0.0819011
CCL3	0.85409	0.00196452	0.0819011
EDN1	0.855233	0.0387398	0.159688
AC134669.1	0.855322	0.0179972	0.106587
RGL4	0.855866	0.00538765	0.0819011
MPP1	0.860207	0.0140379	0.0928582
ADAM8	0.862862	0.00385442	0.0819011
WIPF1	0.875684	0.00543352	0.0819011
BMP6	0.875832	0.0090076	0.0827557
FCGR1B	0.88389	0.0076116	0.0827557
SLC2A14	0.886698	0.0200113	0.111147
COTL1	0.890705	0.0085723	0.0827557
CORO1A	0.891797	0.0048829	0.0819011
PTPRE	0.896838	0.00656111	0.0822365
LRRK2	0.899533	0.0082156	0.0827557
CEACAM4	0.90151	0.0456027	0.175803
LTB	0.905857	0.00355671	0.0819011
FLT1	0.906483	0.0349838	0.150752
LMNB1	0.908147	0.00617686	0.0819011
SH2B2	0.910805	0.00309185	0.0819011
AMPD2	0.91387	0.0229805	0.11939
CST7	0.920684	0.00232894	0.0819011
FCGR1A	0.92467	0.00308559	0.0819011
GPR132	0.925368	0.0197595	0.110502
DOCK2	0.92591	0.00673385	0.0822365
SCARF1	0.927114	0.00742275	0.0822365
NLRP6	0.927642	0.00749133	0.0822365
ICAM3	0.930451	0.00645664	0.0822365
GLIPR1	0.930766	0.0130693	0.0912765
RGS18	0.931901	0.00430515	0.0819011
FLI1	0.933303	0.0072496	0.0822365
ITGB2	0.9368	0.00260892	0.0819011
CD300A	0.940989	0.000824611	0.0819011
ZFP36	0.941877	0.0090571	0.0828347
LAT2	0.942282	0.00226578	0.0819011
TNFSF8	0.943955	0.0120445	0.0901592
PFKFB3	0.945178	0.00277704	0.0819011
ARHGAP30	0.946175	0.0099005	0.08421
AIF1	0.949444	0.00637946	0.0820684
HAL	0.951703	0.00367729	0.0819011
ARHGAP15	0.955062	0.00691935	0.0822365
DENND5A	0.957384	0.0251129	0.125134
SNX20	0.958878	0.00597628	0.0819011
ADAM19	0.96121	0.00660002	0.0822365
AC099489.1	0.963793	0.00275216	0.0819011
AGAP2	0.966225	0.0125046	0.0901592
CLEC4D	0.967629	0.0211626	0.114106
FAM157B	0.967994	0.00625098	0.0819011
PARVG	0.968123	0.0131158	0.0912765
PLK3	0.969115	0.0114346	0.0895007
PREX1	0.971899	0.0124238	0.0901592
FGL2	0.972627	0.0081597	0.0827557
GBP5	0.979601	0.0116246	0.0895007
CCL4	0.980847	0.00223448	0.0819011
SPIB	0.981134	0.0119237	0.0900711
PTX3	0.983182	0.0120543	0.0901592
NAIP	0.988848	0.0336973	0.147562
SYT5	0.989912	0.01588	0.099643
RCSD1	0.993155	0.0113314	0.0895007
THEMIS2	0.999188	0.00207214	0.0819011
JAK3	1.00092	0.00216201	0.0819011
ALOX5	1.00161	0.0089011	0.0827557
PAG1	1.00366	0.00215179	0.0819011
AC007342.3	1.00454	0.00562905	0.0819011
SIGLEC10	1.0046	0.00262067	0.0819011
AC215522.2	1.00563	0.0136222	0.0924687
TBXAS1	1.0068	0.0087278	0.0827557
RASGRP2	1.0138	0.00579016	0.0819011
SNX10	1.01458	0.00158269	0.0819011
SIGLEC9	1.01472	0.00601111	0.0819011
TLR2	1.0165	0.0082505	0.0827557
VNN2	1.01856	0.00622765	0.0819011
KCNJ15	1.01953	0.0137777	0.0927639
PGLYRP1	1.02462	0.0086295	0.0827557
S1PR4	1.0279	0.00275017	0.0819011
P2RX1	1.02865	0.0254503	0.126067
RELT	1.03541	0.0084591	0.0827557
AC004687.1	1.03575	0.0269884	0.130916
AC123912.4	1.04609	0.0098566	0.08421
KDM6B	1.05074	0.0134369	0.0924687
NLRP12	1.05269	0.00528837	0.0819011
ADGRE1	1.05271	0.0272506	0.130922
IL10RA	1.05618	0.0163175	0.100539
CFAP58-DT	1.06173	0.0359303	0.152769
PPIF	1.06454	0.0150919	0.0967204
ALG1L13P	1.06522	0.0162285	0.100342
ZDHHC18	1.06753	0.00731306	0.0822365
C5AR1	1.0679	0.00702641	0.0822365
LINC01270	1.07029	0.0482689	0.181499
SASH3	1.07273	0.00347777	0.0819011
UNC13D	1.07439	0.00400021	0.0819011
ARRB2	1.07558	0.0239783	0.122758
DPEP2	1.07942	0.008565	0.0827557
RFLNB	1.07989	0.00623351	0.0819011
TRAF3IP3	1.08551	0.00535472	0.0819011
EPHB1	1.08877	0.00257992	0.0819011
HK3	1.09775	0.00384841	0.0819011
PIK3AP1	1.10424	0.0166536	0.101678
NFKBID	1.10768	0.011468	0.0895007
ARID3A	1.10884	0.0116463	0.0895007
IRAK2	1.11262	0.01225	0.0901592
CD48	1.11394	0.00148153	0.0819011
IFRD1	1.11668	0.0194612	0.110194
LINC00528	1.117	0.0317709	0.143234
SCG3	1.12252	0.0236573	0.12203
GAPT	1.12418	0.0229081	0.11919
APOBR	1.1269	0.00221198	0.0819011
QPCT	1.1335	0.0125037	0.0901592
ITGAL	1.13789	0.0320141	0.143777
ACSL1	1.14106	0.0081741	0.0827557
TNFSF15	1.14278	0.00191232	0.0819011
TNFRSF8	1.14691	0.0223414	0.11746
GCA	1.15591	0.00500762	0.0819011
NLRC4	1.16337	0.0078788	0.0827557
PLIN4	1.16627	0.0234026	0.121046
SLC25A37	1.16998	0.00437983	0.0819011
PADI2	1.17243	0.000679972	0.0819011
PSTPIP1	1.17371	0.00436578	0.0819011
GIMAP4	1.17603	0.00527689	0.0819011
CRISPLD2	1.18727	0.0238146	0.122455
NTNG2	1.18848	0.0103671	0.0865017
NFE4	1.19317	0.0129063	0.0912011
SH2D3C	1.19457	0.00179162	0.0819011
OLIG2	1.19951	0.0287944	0.13452
SERPING1	1.20386	0.00551733	0.0819011
CSGALNACT1	1.20517	0.00726386	0.0822365
AC138035.1	1.21114	0.0191511	0.10972
RNF149	1.21895	0.0090065	0.0827557
DENND3	1.21969	0.0083125	0.0827557
REM2	1.22306	0.0357138	0.152217
AC107959.4	1.2252	0.0415318	0.166232
CYRIB	1.23874	0.0128874	0.0912011
NECAB2	1.24105	0.0194847	0.110194
CD68	1.24318	0.0340978	0.148575
VASP	1.26033	0.0119253	0.0900711
ABTB1	1.26041	0.0161892	0.100342
MYO7B	1.26527	0.0011772	0.0819011
BCL3	1.26755	0.00686874	0.0822365
BEST1	1.2736	0.010394	0.0865017
ATG16L2	1.27454	0.00560882	0.0819011
HIF1A	1.28009	0.0449843	0.174453
ASAP1	1.28119	0.0125873	0.0901592
TRIM25	1.28119	0.0312409	0.141572
H1-2	1.2829	0.039921	0.162271
CREM	1.28447	0.0230337	0.119489
FGD3	1.30392	0.00127677	0.0819011
MFNG	1.31059	0.0302465	0.139039
CASP5	1.31254	0.00213141	0.0819011
C19orf38	1.31462	0.0083885	0.0827557
MXD3	1.31789	0.00219474	0.0819011
AL669831.1	1.3207	0.013049	0.0912765
IER2	1.32209	0.0125773	0.0901592
IFITM1	1.32933	0.00441034	0.0819011
ITGB2-AS1	1.3425	0.0091044	0.0828359
LINC02887	1.34372	0.0082007	0.0827557
LIMD2	1.34578	0.00259995	0.0819011
ITPRIP	1.34624	0.00588065	0.0819011
PGGHG	1.3524	0.0092931	0.0832586
UPK3BL1	1.35357	0.0131227	0.0912765
C9orf139	1.35535	0.0474516	0.179501
AD000864.1	1.3559	0.0464214	0.178177
VSIR	1.35681	0.0239394	0.122758
P2RY8	1.36067	0.020574	0.112548
TNF	1.36073	0.00143732	0.0819011
NFKB2	1.36612	0.0122617	0.0901592
OSCAR	1.37268	0.00323333	0.0819011
CD109	1.37817	0.019345	0.109935
ATG2A	1.38456	0.0405836	0.164016
AC005050.3	1.38792	0.0486191	0.182231
C3orf86	1.38833	0.0137139	0.0926817
IL2RG	1.40092	0.00262036	0.0819011
AL356273.3	1.40375	0.0280988	0.132638
RASSF3	1.40614	0.0088267	0.0827557
RAB8B	1.41053	0.00439442	0.0819011
FUT7	1.41333	0.00153572	0.0819011
LPCAT1	1.41633	0.00579396	0.0819011
LITAF	1.41971	0.0142644	0.0932897
IFIT3	1.44151	0.0347062	0.149924
CTSE	1.44216	0.045004	0.174453
MTDHP3	1.45235	0.00372415	0.0819011
AOAH	1.45244	0.00677666	0.0822365
RGS19	1.45562	0.00344026	0.0819011
IFIT2	1.46656	0.0081075	0.0827557
LSP1	1.47524	0.00363334	0.0819011
MGAT4C	1.47558	0.0125783	0.0901592
SHKBP1	1.47823	0.0197512	0.110502
PRAM1	1.48402	0.0089728	0.0827557
PLEKHO2	1.48969	0.00461061	0.0819011
ARHGAP45	1.49107	0.00212714	0.0819011
STK10	1.49179	0.0139501	0.0928192
PDLIM7	1.49183	0.00336976	0.0819011
TREML4	1.49245	0.00207762	0.0819011
KIF21B	1.4962	0.0271723	0.130922
AC007271.1	1.49651	0.0199568	0.111075
ARHGAP25	1.4989	0.000932675	0.0819011
H2AC6	1.49936	0.0225754	0.117983
MCOLN1	1.49959	0.0494812	0.184408
RASSF5	1.50014	0.0082589	0.0827557
NCR1	1.5004	0.0283857	0.13381
PEAK3	1.50076	0.0045705	0.0819011
SLC12A6	1.50773	0.0253378	0.125865
DSC2	1.51727	0.0139546	0.0928192
BRCA2	1.52247	0.0241824	0.123094
INPP5D	1.52278	0.0271708	0.130922
ZYX	1.52402	0.0081733	0.0827557
CARD16	1.52675	0.0133474	0.0922757
NRROS	1.52788	0.0391548	0.160577
ELMO1	1.53067	0.0096962	0.08421
SIRPA	1.54993	0.00181691	0.0819011
HCLS1	1.55081	0.0350478	0.150843
H2BC4	1.55403	0.0188527	0.109079
MYD88	1.55555	0.0447671	0.174217
RHOG	1.55658	0.00587449	0.0819011
AC069368.1	1.56633	0.00305777	0.0819011
DOCK5	1.60271	0.009605	0.08421
GMIP	1.60399	0.00565018	0.0819011
SERPINA1	1.61438	5.2839e-05	0.0819011
KLHL33	1.61691	0.0425313	0.167831
AC136475.5	1.6236	0.0112146	0.0895007
NINJ1	1.62459	0.00573999	0.0819011
IRF7	1.62523	0.029792	0.137489
SMCHD1	1.62528	0.00769444	0.0827557
APOBEC3B	1.63558	0.00762585	0.0827557
ZNF438	1.64111	0.0085283	0.0827557
GAB2	1.64352	0.0080421	0.0827557
CXCL16	1.64431	0.0167813	0.101965
OR52K3P	1.64645	0.00627649	0.0819011
SELPLG	1.65571	0.00272623	0.0819011
ST20	1.66696	0.0196367	0.110502
SBNO2	1.67611	0.00660063	0.0822365
SYNJ1	1.68925	0.00261458	0.0819011
GPSM3	1.69573	0.00212028	0.0819011
MOB3A	1.69827	0.00135762	0.0819011
AC026333.3	1.70142	0.0088675	0.0827557
PTAFR	1.70435	0.0096748	0.08421
DOCK11	1.70435	0.00138701	0.0819011
PDE2A	1.71038	0.00149716	0.0819011
U62317.3	1.71897	0.0050995	0.0819011
AC007278.1	1.72854	0.0397462	0.162271
TM6SF1	1.74026	0.00743344	0.0822365
GAB3	1.75368	0.00732054	0.0822365
GPCPD1	1.75614	0.0091312	0.0828651
USP15	1.76128	0.0140643	0.0928582
OXSR1	1.76243	0.0495628	0.184408
SLC15A3	1.76699	0.00142722	0.0819011
MYO9B	1.76838	0.0316181	0.143096
TMEM119	1.77105	0.011498	0.0895007
ABCA7	1.77167	0.0403479	0.163252
LDHAP4	1.77529	0.0185776	0.108741
MX2	1.77532	0.0082173	0.0827557
TCIRG1	1.77864	0.018993	0.109274
AC108134.3	1.78589	0.0287444	0.13452
C1orf162	1.82671	0.0319933	0.143777
AL021707.6	1.82923	0.0181634	0.107105
NLRP1	1.83319	0.0247295	0.124427
TGFB1	1.83755	0.00751001	0.0822365
ELL	1.85292	0.0115761	0.0895007
GPR37	1.85543	0.0137228	0.0926817
TRANK1	1.8585	0.0495675	0.184408
LRFN1	1.86313	0.00264394	0.0819011
LINC02207	1.86498	0.0115739	0.0895007
PIK3CD	1.87225	0.00109203	0.0819011
PPP1R15A	1.89461	0.00271691	0.0819011
TACC3	1.89908	0.0016581	0.0819011
GK	1.9202	0.0086875	0.0827557
TNFRSF1A	1.92161	0.016581	0.101551
RENBP	1.92246	0.00260163	0.0819011
PTGES3P1	1.92621	0.0246058	0.124427
GPR27	1.93812	0.000325572	0.0819011
LYST	1.94559	0.0251108	0.125134
SLC24A4	1.94597	0.0354338	0.151576
IVNS1ABP	1.94986	0.00269801	0.0819011
SERPINB9P1	1.95651	0.000297798	0.0819011
NDEL1	1.95764	0.0162068	0.100342
AKIRIN2	1.95786	0.0198055	0.110583
SEMA4D	1.95901	0.0092231	0.0832586
MYBPC3	1.96648	0.0158694	0.099643
ORM1	1.97149	0.000107798	0.0819011
MUC3A	1.97514	0.000910408	0.0819011
AL121933.2	1.98006	0.0455831	0.175803
CDKN2D	1.98804	0.0087255	0.0827557
CHD1	1.99713	0.011524	0.0895007
FES	2.00691	0.00302702	0.0819011
CSGALNACT2	2.03271	0.00319837	0.0819011
CENPP	2.0703	0.0095073	0.08421
SAP25	2.07176	0.0473008	0.179501
AC002091.2	2.07284	0.0217219	0.115364
POU2F2	2.0777	0.0007184	0.0819011
R3HDM4	2.08984	0.0191154	0.109695
TSC22D4	2.09593	0.0499002	0.185253
LBR	2.10581	0.0094803	0.08421
CCN3	2.11817	0.0125317	0.0901592
MTATP6P1	2.12352	0.0470464	0.1794
IL4R	2.12393	0.0058712	0.0819011
DENND1C	2.14295	0.00559775	0.0819011
PTPRJ	2.16093	0.0159888	0.0997383
XPO6	2.16778	0.00217193	0.0819011
CPPED1	2.17046	0.00582485	0.0819011
JMJD1C	2.17493	0.0421031	0.166892
PTPN6	2.18551	0.0205083	0.112536
LPAR2	2.19822	0.00312496	0.0819011
IL18R1	2.20257	0.00422851	0.0819011
FAM210A	2.2036	0.030931	0.141082
FUT3	2.20843	0.0169026	0.102394
CSK	2.21562	0.0418711	0.166536
RARA	2.25266	0.0097003	0.08421
MAST3	2.25381	0.00184894	0.0819011
CXCR5	2.26486	0.0339018	0.148088
CCR5AS	2.29888	0.0216907	0.115364
PAQR6	2.30187	0.0326142	0.144942
ARHGAP4	2.30947	0.00292715	0.0819011
LINC00654	2.31144	0.00331304	0.0819011
RNF19B	2.31343	0.00389462	0.0819011
SSTR3	2.32292	0.00123984	0.0819011
BCYRN1	2.32855	0.025113	0.125134
AL049629.2	2.34056	0.0134999	0.0924687
H2BC12	2.34279	0.0112472	0.0895007
STAT5B	2.34753	0.00399558	0.0819011
IGF2R	2.35566	0.0121796	0.0901592
IFITM3	2.35651	0.000258248	0.0819011
AC104530.1	2.37672	0.0278025	0.131771
ARHGEF1	2.39008	0.0156325	0.0989213
GRIK4	2.39536	0.027479	0.131484
AL049634.2	2.41955	0.00432825	0.0819011
PIM2	2.4246	0.0034026	0.0819011
MBOAT7	2.44156	0.00512614	0.0819011
AC096667.1	2.44664	0.00323652	0.0819011
CNN2	2.45441	0.0026922	0.0819011
BAZ1A	2.4637	0.0213229	0.114505
LACTB	2.46447	0.0188416	0.109079
MAP1LC3B	2.47484	0.0169194	0.102394
AC083862.1	2.47774	0.000847996	0.0819011
EHBP1L1	2.51005	0.0127277	0.0906687
GRAMD1A	2.52042	0.00299653	0.0819011
YPEL3	2.52568	0.0257133	0.126478
ARAP3	2.53371	0.0141191	0.0928582
AL137857.1	2.5356	0.0113739	0.0895007
EVA1B	2.55246	0.0200979	0.111147
CRTC2	2.56681	0.0469063	0.179196
HHEX	2.61583	0.0466822	0.178787
LRP10	2.62604	0.0474819	0.179501
MAP7D1	2.64161	0.00622573	0.0819011
RNASE2	2.65011	0.0265817	0.1293
NRGN	2.67108	0.042958	0.168946
MAP4K4	2.67607	0.0059538	0.0819011
ZFP36L1	2.67892	0.00467798	0.0819011
TLE4	2.69135	0.041835	0.166536
NOP10	2.70833	0.0268732	0.130538
SSH2	2.71032	0.0192847	0.10977
MYADM	2.71946	0.00527421	0.0819011
DHX34	2.72321	0.00692846	0.0822365
C15orf39	2.77913	0.0062965	0.0819011
MSN	2.79476	0.00180506	0.0819011
VPS9D1	2.83662	0.00339377	0.0819011
BASP1	2.84742	0.0099145	0.08421
RIOK2	2.87969	0.008338	0.0827557
RIN3	2.88916	0.000970221	0.0819011
WASH9P	2.94313	0.033476	0.146811
AL356737.1	2.94779	0.00170376	0.0819011
CBL	2.97138	0.000540779	0.0819011
ANKRD13A	2.99031	0.0471582	0.179436
TYK2	2.99549	0.0185014	0.108657
PICALM	3.0097	0.0151549	0.0969472
INSL3	3.03821	0.00221557	0.0819011
AC011446.2	3.05427	0.0140803	0.0928582
EXO1	3.0712	0.0483814	0.181728
RFX5-AS1	3.09363	0.0256632	0.126478
ADGRE5	3.09447	0.000450432	0.0819011
TLN1	3.14118	0.000344372	0.0819011
PLPPR2	3.17877	0.000439861	0.0819011
TOM1	3.2282	0.0249445	0.125134
H3-3A	3.28955	0.0240441	0.122915
CFL1	3.31289	0.0177044	0.105386
TFR2	3.33077	0.019709	0.110502
TAPBP	3.38932	0.0116947	0.0895445
XKR8	3.40901	0.00601192	0.0819011
SH3KBP1	3.41222	0.0285749	0.134002
FTH1P11	3.45461	0.00113369	0.0819011
SLC7A7	3.45596	0.00661871	0.0822365
NUP214	3.49346	0.00239803	0.0819011
STAT5A	3.51995	0.0181654	0.107105
SNX22	3.61239	0.0251195	0.125134
FLOT1	3.62871	0.00528762	0.0819011
ALDOA	3.6647	0.0360506	0.153038
MYH9	3.69025	0.00349108	0.0819011
MTCO2P12	3.76282	0.0318289	0.143312
SH3BGRL3	3.79941	0.0055705	0.0819011
ARID3B	3.81017	0.00141683	0.0819011
PRKD2	3.83862	0.0321227	0.143897
UBE2R2	3.84232	0.00419538	0.0819011
PRKDC	3.89088	0.0123479	0.0901592
GRK2	3.89369	0.0299355	0.13797
SH3BP1	3.90886	0.000363862	0.0819011
C12orf76	3.92319	0.0437536	0.171054
TAGLN2	3.97316	0.0124066	0.0901592
MYPN	3.98449	0.009847	0.08421
AP000356.5	4.03317	0.0411807	0.165288
SLED1	4.03499	0.00531233	0.0819011
STXBP2	4.05191	0.0018769	0.0819011
TPM3	4.06897	0.00323788	0.0819011
AC097713.2	4.10789	0.0481439	0.181223
ATP6V0E1	4.12201	0.0459323	0.176493
AC018362.1	4.14257	0.0353554	0.151425
CIC	4.20203	0.0418554	0.166536
RCN3	4.20864	0.00222971	0.0819011
HILPDA	4.22885	0.0403482	0.163252
PRR14	4.26962	0.0317569	0.143234
FTH1P8	4.28138	0.0118792	0.0900711
AL513210.2	4.30171	0.0331127	0.146365
COPG1	4.3047	0.0423852	0.167622
LIFR	4.3176	0.0142507	0.0932897
EIPR1	4.36253	0.0186453	0.108956
PHF21A	4.37986	0.00282614	0.0819011
PLXNB2	4.44697	0.0275922	0.131484
AP003392.3	4.46553	0.0408607	0.164567
AC025423.2	4.47224	0.0112102	0.0895007
H2AX	4.48264	0.0389444	0.160155
SVBP	4.51124	0.0431038	0.169329
OXER1	4.51882	0.00314581	0.0819011
AC020741.1	4.52714	0.00332089	0.0819011
ARAP1	4.63659	0.000778143	0.0819011
UBE2A	4.64067	0.02469	0.124427
UTP6	4.64613	0.0378807	0.157068
MDM2	4.66895	0.00225084	0.0819011
PXN	4.8629	0.0380521	0.157408
LASP1	4.92295	0.00189305	0.0819011
CIR1	5.04047	0.0254491	0.126067
SCLT1	5.09535	0.0119257	0.0900711
LRPAP1	5.11559	0.0114746	0.0895007
GNG5	5.14761	0.0374669	0.156152
RNF130	5.14971	0.0208555	0.113734
ACTN1	5.16839	0.000632158	0.0819011
GNAI2	5.18749	0.000815556	0.0819011
PBX2	5.19648	0.00161306	0.0819011
FUS	5.3016	0.0288976	0.1346
SERINC1	5.32069	0.0135567	0.0924687
PRR13	5.60629	0.0194704	0.110194
LACC1	5.67684	0.0155181	0.0985526
DNM2	5.70294	0.0158777	0.099643
SPNS1	5.7354	0.0089469	0.0827557
EIF4A1	5.78497	0.0398322	0.162271
FLII	5.81323	0.010471	0.0867315
INO80B	5.81552	0.0105738	0.0871148
PPP1R35	5.84088	0.0220169	0.116101
AL035587.1	5.87641	0.0165975	0.101551
IQGAP1	5.8765	0.0344966	0.149579
REEP5	5.94233	0.0297801	0.137489
TSEN34	5.94979	0.0135579	0.0924687
MVP	5.9514	0.0205163	0.112536
WBP2	5.95926	0.0237839	0.122455
TAF10	5.98237	0.0217786	0.115364
RAB5C	6.02329	0.0285785	0.134002
E4F1	6.03533	0.0373377	0.156107
PCBP1	6.10114	0.00246952	0.0819011
MAPK3	6.10619	0.0353209	0.151425
ATP6V0C	6.1839	0.0083352	0.0827557
CSNK1G2	6.18493	0.00679686	0.0822365
CAGE1	6.33464	0.00205936	0.0819011
MARK2	6.37633	0.00603889	0.0819011
STAT6	6.38934	0.0136191	0.0924687
AC008736.1	6.50146	0.0138462	0.0928192
FBRS	6.58469	0.0202162	0.111459
AC104971.1	6.64413	0.00244082	0.0819011
GNL2	6.65287	0.0304228	0.139302
JAK1	6.76356	0.0101027	0.0854956
PBXIP1	7.03214	0.0090136	0.0827557
RNASEK	7.2225	0.000839816	0.0819011
ACTR1B	7.3171	0.0225324	0.117936
HNRNPH2	7.47718	0.0136386	0.0924687
CAPZB	7.53779	0.0139381	0.0928192
S100A11	7.75309	0.0059398	0.0819011
SNRNP70	7.75439	0.0328863	0.145684
EPS15L1	7.89851	0.000289552	0.0819011
FAM50A	7.9228	0.0123963	0.0901592
KPNB1	7.95184	0.0210333	0.114028
GRINA	8.04303	3.0862e-05	0.0819011
MED15	8.24292	0.00258515	0.0819011
DTNBP1	9.07855	0.0276402	0.131534
AC011825.3	11.3034	0.00159032	0.0819011

## Sheet: Baseline to 6 mo.
Gene	Estimate	P-val	Adj. P-val
OCIAD1	-8.89092	0.0271505	0.995841
NDUFB8	-7.46876	0.0404574	0.995841
SUCLG2	-5.77491	0.0266796	0.995841
C11orf1	-4.34515	0.0403905	0.995841
RPL5	-3.59428	0.0417849	0.995841
PNPLA4	-3.1849	0.0129773	0.995841
GATM	-1.86219	0.0082896	0.995841
C12orf54	2.39756	0.0326483	0.995841
NQO2	3.02483	0.0187184	0.995841

## Sheet: Baseline to 2 yr.
Gene	Estimate	P-val	Adj. P-val
LONP2	-10.7881	0.00469564	0.34532
NPTN	-10.2287	0.0211246	0.359531
TCEA1	-10.1074	0.00119762	0.229793
SMARCE1	-9.83689	0.0010466	0.229793
NIF3L1	-9.2707	0.00477833	0.34532
SLC39A6	-9.05046	0.00375978	0.320626
OCIAD1	-8.39648	0.0111298	0.34532
NKRF	-8.38027	0.025704	0.383064
HINFP	-7.8227	0.00546418	0.34532
SCP2	-7.71929	0.0474483	0.432913
VPS54	-7.66986	0.0134429	0.34532
KIAA1191	-7.39797	0.00366709	0.320626
SYPL1	-7.34648	0.0249912	0.383064
DCTN4	-7.31052	0.00588045	0.34532
UHMK1	-7.22712	0.0217508	0.359531
NDFIP2	-7.17604	0.0082426	0.34532
POLR2J	-7.13121	0.0458262	0.432553
NORAD	-7.05878	0.0089096	0.34532
CCNT1	-6.81169	0.0489584	0.435144
MDH2	-6.72977	0.0497133	0.436306
MRPS25	-6.61642	0.0209544	0.359531
ZSWIM1	-6.61421	0.0228554	0.369295
CBLL1	-6.55763	0.0246748	0.382584
TMEM30B	-6.49644	0.00114283	0.229793
IQSEC2	-6.29301	0.0087485	0.34532
ELK1	-6.2206	0.0394884	0.425547
ZNF791	-6.17413	0.0288409	0.388352
AP002748.4	-6.13281	0.0284232	0.388352
UNK	-6.04137	0.0121959	0.34532
ARNT	-5.96537	0.02968	0.389391
TXN2	-5.84656	0.0346678	0.40642
CMC4	-5.80958	0.0192693	0.359531
SF3A1	-5.76223	0.0106024	0.34532
TRAP1	-5.75401	0.0370513	0.409164
RDX	-5.74846	0.00114469	0.229793
C6orf136	-5.72884	0.0332479	0.404611
STK25	-5.68688	0.0355253	0.409164
CYB5D2	-5.67035	0.0170307	0.359531
ZNF184	-5.65926	0.00656637	0.34532
PRPF19	-5.53327	0.0217766	0.359531
SRRM1	-5.46024	0.0262969	0.388132
AC017104.2	-5.43563	0.00246879	0.25264
FBXW4	-5.41167	0.0312168	0.399315
AL662907.3	-5.40178	0.0037276	0.320626
MED19	-5.27758	0.0476627	0.432913
MLST8	-5.27249	0.0429427	0.426447
KIAA1143	-5.26192	0.0420677	0.426447
HCFC1R1	-5.18352	0.0277753	0.388352
ARL2	-5.13986	0.0212656	0.359531
SRSF6	-5.02886	0.0397929	0.425547
ARHGAP5	-4.89007	0.0274999	0.388352
AP001267.3	-4.87194	0.000217072	0.166603
AL451165.2	-4.84761	0.0236624	0.378352
FAM172A	-4.84473	0.0410849	0.426447
VKORC1	-4.78465	0.0459096	0.432553
CHAMP1	-4.74763	0.0135154	0.34532
MRPS2	-4.74495	0.0017805	0.244618
BOD1	-4.70373	0.0129952	0.34532
DENND2B	-4.68893	0.0176906	0.359531
NFS1	-4.67423	0.0102558	0.34532
AC142086.6	-4.58514	0.0117285	0.34532
NUDT21	-4.56107	0.02789	0.388352
AC020910.6	-4.5599	0.0113662	0.34532
ZFR	-4.54694	0.0148169	0.351848
RTL8A	-4.54625	0.0365679	0.409164
PPDPF	-4.43482	0.0209979	0.359531
ATF2	-4.37492	0.019756	0.359531
PURA	-4.34286	0.0284749	0.388352
LATS1	-4.3173	0.0121833	0.34532
PCMTD2	-4.19535	0.0367234	0.409164
CPSF4L	-4.08224	0.0079817	0.34532
PLSCR4	-4.00823	0.0081047	0.34532
RGS5	-3.9628	0.0290948	0.388352
EPHX1	-3.91697	0.0112011	0.34532
PRR15	-3.87774	0.0433392	0.426447
RBM12	-3.85456	0.0188178	0.359531
ZNF689	-3.85263	0.0332889	0.404611
LZIC	-3.78869	0.045185	0.432553
ZBED5	-3.78633	0.00766646	0.34532
RPS27	-3.77193	0.030932	0.398997
HHLA3	-3.73581	0.0467956	0.432913
SOWAHC	-3.69095	0.0275674	0.388352
AC079804.3	-3.68942	0.0242063	0.37915
C11orf1	-3.61363	0.0415581	0.426447
TMEM8B	-3.59684	0.0303111	0.394301
CRTC1	-3.56365	0.0317233	0.40244
AC105233.4	-3.56265	0.0181762	0.359531
CKMT1A	-3.48804	0.0476007	0.432913
NUP35	-3.47574	0.0450035	0.432553
AC010323.1	-3.4434	0.00748811	0.34532
TIMM10B	-3.40052	0.0201279	0.359531
TBX1	-3.36733	0.036689	0.409164
Z97653.2	-3.28635	0.0148991	0.351848
RPS5	-3.28096	0.0490423	0.435144
IL20RA	-3.27349	0.0384965	0.422087
POLR1G	-3.26653	0.0219642	0.359531
SORBS3	-3.255	0.00678576	0.34532
AL591806.2	-3.22257	0.0256095	0.383064
RPL14P1	-3.06771	0.020779	0.359531
ZNF10	-3.02049	0.0095923	0.34532
KIF26B-AS1	-2.83837	0.0346847	0.40642
AL035409.2	-2.77759	0.0391394	0.425547
MXRA7	-2.73192	0.0162763	0.359531
USP21	-2.66932	0.0426528	0.426447
ROGDI	-2.59755	0.0474752	0.432913
FOXG1	-2.52076	0.0290337	0.388352
PEX12	-2.50344	0.0445369	0.432553
ECI2-DT	-2.49988	0.0471163	0.432913
DBP	-2.31867	0.0324657	0.404611
AC009652.1	-2.31186	0.0368429	0.409164
DHRS4-AS1	-2.26458	0.032275	0.404611
ZMAT1	-2.18895	0.0413328	0.426447
AC009093.10	-2.00155	0.0252559	0.383064
GATM	-1.97327	0.0277513	0.388352
MAOB	-1.56367	0.00186374	0.244618
SNCA	-1.37088	0.03431	0.40642
AC016590.4	-1.30233	0.0211836	0.359531
NPBWR1	-1.03408	0.00607065	0.34532
C16orf89	-1.01725	0.0146138	0.351848
PAMR1	-1.00474	0.0294446	0.389391
BTNL9	-0.993854	0.00543015	0.34532
TSPAN11	-0.953435	0.0210393	0.359531
MFAP4	-0.866619	0.0423502	0.426447
GSTA2	-0.852612	0.0337801	0.405097
FGF14	-0.846476	0.00704485	0.34532
KCNJ16	-0.704297	0.048609	0.435144
SPIB	0.981134	0.0119237	0.34532
TNFSF15	1.14278	0.00191232	0.244618
H1-2	1.2829	0.039921	0.425547
UPK3BL1	1.35357	0.0131227	0.34532
CD109	1.37817	0.019345	0.359531
CTSE	1.44216	0.045004	0.432553
MGAT4C	1.47558	0.0125783	0.34532
DSC2	1.51727	0.0139546	0.345489
BRCA2	1.52247	0.0241824	0.37915
TMEM119	1.77105	0.011498	0.34532
LDHAP4	1.77529	0.0185776	0.359531
GPR37	1.85543	0.0137228	0.34532
CENPP	2.0703	0.0095073	0.34532
LACTB	2.46447	0.0188416	0.359531
NOP10	2.70833	0.0268732	0.388352
RIOK2	2.87969	0.008338	0.34532
WASH9P	2.94313	0.033476	0.404611
EXO1	3.0712	0.0483814	0.435144
FTH1P11	3.45461	0.00113369	0.229793
ALDOA	3.6647	0.0360506	0.409164
AP000356.5	4.03317	0.0411807	0.426447
ATP6V0E1	4.12201	0.0459323	0.432553
AC018362.1	4.14257	0.0353554	0.409164
HILPDA	4.22885	0.0403482	0.426447
FTH1P8	4.28138	0.0118792	0.34532
AL513210.2	4.30171	0.0331127	0.404611
COPG1	4.3047	0.0423852	0.426447
EIPR1	4.36253	0.0186453	0.359531
AC025423.2	4.47224	0.0112102	0.34532
SVBP	4.51124	0.0431038	0.426447
MDM2	4.66895	0.00225084	0.25264
RNF130	5.14971	0.0208555	0.359531
SERINC1	5.32069	0.0135567	0.34532
LACC1	5.67684	0.0155181	0.359531
INO80B	5.81552	0.0105738	0.34532
PPP1R35	5.84088	0.0220169	0.359531
AL035587.1	5.87641	0.0165975	0.359531
MVP	5.9514	0.0205163	0.359531
ATP6V0C	6.1839	0.0083352	0.34532
FBRS	6.58469	0.0202162	0.359531
AC104971.1	6.64413	0.00244082	0.25264
JAK1	6.76356	0.0101027	0.34532
PBXIP1	7.03214	0.0090136	0.34532
RNASEK	7.2225	0.000839816	0.229793
HNRNPH2	7.47718	0.0136386	0.34532
KPNB1	7.95184	0.0210333	0.359531
GRINA	8.04303	3.0862e-05	0.0473732
AC011825.3	11.3034	0.00159032	0.244618

## Sheet: 6 mo. to 2 yr.
Gene	Estimate	P-val	Adj. P-val
RBBP4	-12.6126	0.0086908	0.112266
API5	-10.8601	0.0109139	0.114061
LONP2	-10.7881	0.00469564	0.109047
ASH2L	-10.786	0.0280706	0.16279
AP3M1	-10.2478	0.0106413	0.11392
SMARCE1	-9.83689	0.0010466	0.109047
NIF3L1	-9.2707	0.00477833	0.109047
TTC37	-8.8307	0.000969274	0.109047
STARD7	-8.35406	0.0189413	0.14367
PRMT3	-7.99975	0.00139499	0.109047
SCP2	-7.71929	0.0474483	0.221842
VPS54	-7.66986	0.0134429	0.121442
USP22	-7.65009	0.019011	0.14367
KIF5B	-7.55564	0.0433418	0.21097
SYPL1	-7.34648	0.0249912	0.156593
PMVK	-7.23028	0.00701776	0.11119
UHMK1	-7.22712	0.0217508	0.147873
ZFYVE21	-7.16324	0.00280339	0.109047
MIGA1	-7.1618	0.00610375	0.109047
POLR2J	-7.13121	0.0458262	0.220048
NORAD	-7.05878	0.0089096	0.112266
ASB13	-7.03057	0.0368769	0.194608
MDH2	-6.72977	0.0497133	0.227444
SDHD	-6.57946	0.0217556	0.147873
OXR1	-6.56541	0.0087107	0.112266
RRN3	-6.53962	0.0106867	0.11392
TXNRD3	-6.34922	0.0228296	0.152102
ATL2	-5.97472	0.0099209	0.112574
UAP1	-5.95531	0.0221845	0.149675
C6orf136	-5.72884	0.0332479	0.181755
GLUD1	-5.72722	0.0198977	0.14367
ZNF597	-5.63295	0.0373988	0.195959
C15orf56	-5.60443	0.0024044	0.109047
SRRM1	-5.46024	0.0262969	0.160186
AL662907.3	-5.40178	0.0037276	0.109047
ZNF770	-5.34457	0.0200859	0.14367
SUCLG2	-5.339	0.00711376	0.11119
MED19	-5.27758	0.0476627	0.221871
AC008124.1	-5.25268	0.010345	0.11392
HCFC1R1	-5.18352	0.0277753	0.162684
TRAPPC13	-5.04588	0.0407782	0.205134
LSM11	-4.96368	0.0137878	0.121647
ETAA1	-4.91279	0.0367478	0.194608
ARHGAP5	-4.89007	0.0274999	0.162684
ZMYM1	-4.83362	0.0083535	0.112266
MRPS2	-4.74495	0.0017805	0.109047
RTL8A	-4.54625	0.0365679	0.194608
MAP3K21	-4.50276	0.0189056	0.14367
ITGAV	-4.41684	0.0377904	0.195959
AL391056.2	-4.39238	0.0153486	0.126834
SLC2A13	-4.37603	0.0418531	0.206553
NUP133	-4.29663	0.0125888	0.116693
TEF	-4.25196	0.000137943	0.0490157
NR1D2	-4.22071	0.00371339	0.109047
NCAPG2	-4.12017	0.0232947	0.15305
CRYZL2P	-4.07519	0.0342551	0.18536
NFYB	-4.01376	0.0380497	0.195959
ZNF680	-3.95005	0.0213587	0.147873
SLC35A1	-3.79334	0.0130132	0.119587
SCIN	-3.77056	0.0165516	0.132897
HHLA3	-3.73581	0.0467956	0.220932
PRXL2A	-3.69812	0.0326185	0.181101
SOWAHC	-3.69095	0.0275674	0.162684
TBX1	-3.36733	0.036689	0.194608
IL20RA	-3.27349	0.0384965	0.197295
SORBS3	-3.255	0.00678576	0.11119
RPL14P1	-3.06771	0.020779	0.146691
VEGFC	-2.97914	0.046942	0.220932
SLC1A5	-2.80458	0.020077	0.14367
CRYZ	-2.72489	0.0410375	0.205134
DBP	-2.31867	0.0324657	0.181101
CSRP2	-1.87196	0.0161637	0.132058
HPGD	-1.53675	0.0225328	0.151069
CXCL8	0.327842	0.0087584	0.112266
BCL2A1	0.358362	0.0140094	0.121647
OSM	0.389261	0.00558276	0.109047
SRGN	0.39061	0.00780876	0.112266
AQP9	0.393028	0.00491066	0.109047
G0S2	0.40951	0.00584291	0.109047
SLC2A3	0.415625	0.00464524	0.109047
MCEMP1	0.424332	0.0197235	0.14367
GPR65	0.429375	0.0214388	0.147873
CSF2RB	0.445396	0.0092428	0.112574
ADGRG3	0.446383	0.0122774	0.11582
FCAR	0.446555	0.00735863	0.11119
SLC11A1	0.468943	0.0114152	0.11426
SAMSN1	0.476897	0.0152605	0.126834
LCP2	0.478568	0.0098301	0.112574
ITGAX	0.480518	0.010248	0.11392
TREML2	0.495073	0.0099268	0.112574
EGR3	0.504232	0.00352869	0.109047
PHACTR1	0.520822	0.00554696	0.109047
TNFAIP6	0.552572	0.0115693	0.11426
ADGRE2	0.552688	0.0187679	0.14367
TNFRSF1B	0.556886	0.00663942	0.11119
ALOX5AP	0.566514	0.0090249	0.112266
SIGLEC14	0.586393	0.0274401	0.162684
TAGAP	0.606068	0.00704334	0.11119
CYTIP	0.61962	0.0147203	0.124538
CD53	0.623226	0.0081451	0.112266
NAMPT	0.639045	0.0087796	0.112266
ADORA2A	0.641431	0.00539563	0.109047
CCL3L3	0.661849	0.00486811	0.109047
PELATON	0.673243	0.00575214	0.109047
GMFG	0.684175	0.00730115	0.11119
DOK3	0.68722	0.00557784	0.109047
CEACAM3	0.693903	0.00601688	0.109047
GNG2	0.695603	0.00429013	0.109047
LIPN	0.698123	0.0117172	0.11453
LINC01002	0.702095	0.0401349	0.203732
CXCR4	0.707773	0.00566689	0.109047
NCF1B	0.738878	0.0108425	0.114061
TNFSF14	0.739111	0.00608928	0.109047
SOD2	0.760652	0.0139127	0.121647
ZEB2	0.764028	0.0052387	0.109047
CDA	0.773688	0.0178766	0.141159
AC034199.1	0.785889	0.0447945	0.21705
PPP1R18	0.829486	0.00602812	0.109047
AC090559.1	0.831653	0.00624004	0.109047
C3	0.83948	0.0242124	0.156427
LINC00877	0.842544	0.0051075	0.109047
CD83	0.853782	0.00397818	0.109047
CCL3	0.85409	0.00196452	0.109047
BMP6	0.875832	0.0090076	0.112266
LMNB1	0.908147	0.00617686	0.109047
SCARF1	0.927114	0.00742275	0.11119
ZFP36	0.941877	0.0090571	0.112266
TNFSF8	0.943955	0.0120445	0.114638
DENND5A	0.957384	0.0251129	0.156593
SPIB	0.981134	0.0119237	0.11453
SNX10	1.01458	0.00158269	0.109047
P2RX1	1.02865	0.0254503	0.156821
AC123912.4	1.04609	0.0098566	0.112574
KDM6B	1.05074	0.0134369	0.121442
PPIF	1.06454	0.0150919	0.126677
ALG1L13P	1.06522	0.0162285	0.132058
C5AR1	1.0679	0.00702641	0.11119
LINC01270	1.07029	0.0482689	0.222747
NFKBID	1.10768	0.011468	0.11426
LINC00528	1.117	0.0317709	0.178251
TNFSF15	1.14278	0.00191232	0.109047
PLIN4	1.16627	0.0234026	0.15305
OLIG2	1.19951	0.0287944	0.164143
AC138035.1	1.21114	0.0191511	0.14367
BEST1	1.2736	0.010394	0.11392
CREM	1.28447	0.0230337	0.152509
TNF	1.36073	0.00143732	0.109047
AC005050.3	1.38792	0.0486191	0.223396
AL356273.3	1.40375	0.0280988	0.16279
RAB8B	1.41053	0.00439442	0.109047
LITAF	1.41971	0.0142644	0.121647
CTSE	1.44216	0.045004	0.217078
MTDHP3	1.45235	0.00372415	0.109047
AC007271.1	1.49651	0.0199568	0.14367
AC069368.1	1.56633	0.00305777	0.109047
SERPINA1	1.61438	5.2839e-05	0.0281632
KLHL33	1.61691	0.0425313	0.207974
NINJ1	1.62459	0.00573999	0.109047
SELPLG	1.65571	0.00272623	0.109047
SYNJ1	1.68925	0.00261458	0.109047
GPSM3	1.69573	0.00212028	0.109047
AC026333.3	1.70142	0.0088675	0.112266
PTAFR	1.70435	0.0096748	0.112574
TGFB1	1.83755	0.00751001	0.11119
ELL	1.85292	0.0115761	0.11426
PPP1R15A	1.89461	0.00271691	0.109047
TNFRSF1A	1.92161	0.016581	0.132897
AKIRIN2	1.95786	0.0198055	0.14367
MTATP6P1	2.12352	0.0470464	0.220932
RARA	2.25266	0.0097003	0.112574
CXCR5	2.26486	0.0339018	0.184384
CCR5AS	2.29888	0.0216907	0.147873
BCYRN1	2.32855	0.025113	0.156593
GRIK4	2.39536	0.027479	0.162684
PIM2	2.4246	0.0034026	0.109047
MBOAT7	2.44156	0.00512614	0.109047
MAP1LC3B	2.47484	0.0169194	0.134598
GRAMD1A	2.52042	0.00299653	0.109047
AL137857.1	2.5356	0.0113739	0.11426
CRTC2	2.56681	0.0469063	0.220932
HHEX	2.61583	0.0466822	0.220932
ZFP36L1	2.67892	0.00467798	0.109047
TLE4	2.69135	0.041835	0.206553
NOP10	2.70833	0.0268732	0.162684
SSH2	2.71032	0.0192847	0.14367
MYADM	2.71946	0.00527421	0.109047
BASP1	2.84742	0.0099145	0.112574
RIOK2	2.87969	0.008338	0.112266
AC011446.2	3.05427	0.0140803	0.121647
RFX5-AS1	3.09363	0.0256632	0.157224
TOM1	3.2282	0.0249445	0.156593
SH3KBP1	3.41222	0.0285749	0.163789
STAT5A	3.51995	0.0181654	0.142385
SNX22	3.61239	0.0251195	0.156593
FLOT1	3.62871	0.00528762	0.109047
TAGLN2	3.97316	0.0124066	0.116013
AP000356.5	4.03317	0.0411807	0.205134
AC097713.2	4.10789	0.0481439	0.222747
RCN3	4.20864	0.00222971	0.109047
PRR14	4.26962	0.0317569	0.178251
AL513210.2	4.30171	0.0331127	0.181755
COPG1	4.3047	0.0423852	0.207974
LIFR	4.3176	0.0142507	0.121647
PHF21A	4.37986	0.00282614	0.109047
AP003392.3	4.46553	0.0408607	0.205134
H2AX	4.48264	0.0389444	0.198635
UBE2A	4.64067	0.02469	0.156593
UTP6	4.64613	0.0378807	0.195959
PXN	4.8629	0.0380521	0.195959
CIR1	5.04047	0.0254491	0.156821
SCLT1	5.09535	0.0119257	0.11453
LRPAP1	5.11559	0.0114746	0.11426
ACTN1	5.16839	0.000632158	0.109047
GNAI2	5.18749	0.000815556	0.109047
PRR13	5.60629	0.0194704	0.14367
INO80B	5.81552	0.0105738	0.11392
REEP5	5.94233	0.0297801	0.16886
TSEN34	5.94979	0.0135579	0.121451
WBP2	5.95926	0.0237839	0.154595
TAF10	5.98237	0.0217786	0.147873
RAB5C	6.02329	0.0285785	0.163789
MAPK3	6.10619	0.0353209	0.190162
ATP6V0C	6.1839	0.0083352	0.112266
CSNK1G2	6.18493	0.00679686	0.11119
CAGE1	6.33464	0.00205936	0.109047
FBRS	6.58469	0.0202162	0.14367
RNASEK	7.2225	0.000839816	0.109047
S100A11	7.75309	0.0059398	0.109047
SNRNP70	7.75439	0.0328863	0.181641
EPS15L1	7.89851	0.000289552	0.0771656
GRINA	8.04303	3.0862e-05	0.0281632
MED15	8.24292	0.00258515	0.109047
DTNBP1	9.07855	0.0276402	0.162684
