# Supplementary material for: Transcriptomic and functional responses of the cystic fibrosis airway epithelium to CFTR modulator therapy
Source: JCI Insight. 2025 Nov 10;10(21):e196018. doi: 10.1172/jci.insight.196018 (PMC12643517; doi:10.1172/jci.insight.196018)
Supplement: Supplemental table 8 [file jciinsight-10-196018-s219.xlsx]

## Sheet: Timecourse
Gene	Estimate	P-val	Adj. P-val
PPP1R11	-4.58925	0.000534065	0.824349
FAM50A	-3.78162	0.00334897	0.824349
CCM2	-2.82529	0.00428286	0.824349
HDAC1	-2.72733	0.0327183	0.824349
PRKACA	-2.70234	0.0242427	0.824349
EIF3B	-2.50396	0.008767	0.824349
ZNF706	-2.45906	0.0477955	0.824349
SF1	-2.39067	0.0156614	0.824349
ABHD17A	-2.35176	0.025244	0.824349
SNRNP70	-2.31292	0.0121016	0.824349
BRD2	-2.21144	0.011061	0.824349
BLVRB	-2.20601	0.0410444	0.824349
GANC	-2.14351	0.00674747	0.824349
AC026464.4	-2.12766	0.0341557	0.824349
MYPOP	-2.03809	0.00170751	0.824349
LRRC1	-1.99834	0.0419068	0.824349
MLF2	-1.9904	0.0430056	0.824349
UCKL1	-1.98731	0.0105154	0.824349
EEF1D	-1.97631	0.016082	0.824349
MRPL34	-1.96984	0.0435828	0.824349
TMUB1	-1.95172	0.0187677	0.824349
PCIF1	-1.93767	0.020717	0.824349
DDX39B	-1.93417	0.0316604	0.824349
C6orf47	-1.92026	0.0252711	0.824349
TCF23	-1.89229	0.0305151	0.824349
GSTZ1	-1.83577	0.0347995	0.824349
PSMD11	-1.79867	0.0350559	0.824349
CKMT1A	-1.79416	0.0109404	0.824349
ACTN4	-1.7915	0.0182487	0.824349
DPP9	-1.77853	0.0012208	0.824349
SLC39A4	-1.7712	0.00358525	0.824349
GSK3A	-1.73982	0.0202678	0.824349
LAMP1	-1.73023	0.0237937	0.824349
FLII	-1.72909	0.0072963	0.824349
CCDC12	-1.72342	0.0496866	0.824349
P2RX4	-1.70224	0.0413154	0.824349
GPS2	-1.66808	0.0461352	0.824349
S100A11	-1.66354	0.0275868	0.824349
MARK2	-1.53796	0.0444781	0.824349
CBLL1	-1.52117	0.0425238	0.824349
AGAP3	-1.45388	0.0437946	0.824349
RELA	-1.43399	0.0353782	0.824349
OLA1P2	-1.42964	0.0244587	0.824349
TIMM13	-1.38087	0.0413308	0.824349
MICALL1	-1.32727	0.0116139	0.824349
OR2M3	-1.32704	0.0442348	0.824349
PRR14	-1.31078	0.0478289	0.824349
TOR4A	-1.26435	0.0225211	0.824349
BCAR1	-1.25215	0.048678	0.824349
MAP3K21	-1.22174	0.0460663	0.824349
RETSAT	-1.19325	0.034309	0.824349
NIBAN2	-1.13398	0.0154666	0.824349
ZNF652	-1.06706	0.0279077	0.824349
PTPN13	-1.05146	0.0375329	0.824349
GALK1	-1.02082	0.026992	0.824349
THRB	-1.00191	0.0348559	0.824349
PACS1	-0.99965	0.0498401	0.824349
PARP6	-0.961513	0.0476736	0.824349
AKAP13	-0.954995	0.0309526	0.824349
ZBTB7B	-0.953964	0.0293027	0.824349
RYR1	-0.952971	0.0118317	0.824349
CDK11A	-0.927293	0.0347218	0.824349
FNDC10	-0.922693	0.0258038	0.824349
EVPL	-0.903214	0.0240627	0.824349
MT-ND4L	-0.879372	0.0170735	0.824349
CBLC	-0.861969	0.0347849	0.824349
SH3BGRL3	-0.859306	0.0163389	0.824349
CAPG	-0.851497	0.0379133	0.824349
PPL	-0.832954	0.0202911	0.824349
S100A10	-0.829501	0.0297429	0.824349
TAX1BP3	-0.815828	0.0393539	0.824349
MTATP6P1	-0.771953	0.0124693	0.824349
MATN2	-0.769999	0.0306631	0.824349
DSC3	-0.746934	0.00199941	0.824349
TGM5	-0.738966	0.00761345	0.824349
MT-ATP8	-0.736551	0.0263034	0.824349
LSAMP	-0.686078	0.0189074	0.824349
INA	-0.685751	0.0314714	0.824349
LAD1	-0.67854	0.0218914	0.824349
LINC01948	-0.618846	0.0310798	0.824349
SRRM3	-0.581937	0.0432043	0.824349
ZNF185	-0.552721	0.0398221	0.824349
DAPK2	-0.548425	0.0250489	0.824349
VAV3	-0.543665	0.023643	0.824349
CSF1R	-0.476061	0.0444736	0.824349
TMPRSS11D	-0.434027	0.0481613	0.824349
IL1RL1	-0.39293	0.020121	0.824349
DSG3	-0.388288	0.0104017	0.824349
S100A2	-0.37881	0.0334745	0.824349
LINC00707	-0.371226	0.0396818	0.824349
PLAT	-0.350726	0.0454972	0.824349
KRT13	-0.261382	0.0308459	0.824349
LYPD3	-0.253209	0.0361323	0.824349
ADGRF5	0.295453	0.0457736	0.824349
SCN4B	0.316186	0.0417006	0.824349
STAP1	0.358706	0.0348856	0.824349
AC005100.1	0.402765	0.0466477	0.824349
CSPG5	0.520103	0.0421479	0.824349
BX005040.1	0.52052	0.0226474	0.824349
AQP4-AS1	0.521651	0.0348447	0.824349
ACBD3-AS1	0.565071	0.041948	0.824349
PLG	0.614332	0.0492801	0.824349
PNLDC1	0.646767	0.0141699	0.824349
ZNF273	0.711008	0.0335559	0.824349
AC012313.6	0.726337	0.048401	0.824349
AL049629.2	0.726673	0.0459512	0.824349
LINC01239	0.777584	0.0297942	0.824349
LINC00535	0.779705	0.0304592	0.824349
AC025171.3	0.796932	0.00569581	0.824349
LINC01431	0.812882	0.0477992	0.824349
AL137803.1	0.819366	0.0248855	0.824349
TMEM178A	0.828451	0.0353587	0.824349
KIZ	0.837321	0.0395217	0.824349
CEP44	0.854482	0.0489759	0.824349
FAM181A-AS1	0.865555	0.00537196	0.824349
KIAA0825	0.875646	0.044578	0.824349
C12orf76	0.897974	0.0378755	0.824349
EHMT2-AS1	0.96724	0.0348702	0.824349
PTGER4P2-CDK2AP2P2	0.999306	0.022612	0.824349
AC140481.3	1.00093	0.00699067	0.824349
RPL34-DT	1.03715	0.0453018	0.824349
CD99L2	1.05299	0.0498751	0.824349
EFCAB11	1.05988	0.0276234	0.824349
AL158071.2	1.06245	0.0371275	0.824349
FAM160A1-DT	1.06999	0.0250518	0.824349
ALDH5A1	1.07083	0.0489081	0.824349
DNAJC10	1.09734	0.0468875	0.824349
AC025475.1	1.11556	0.0136277	0.824349
C19orf71	1.12222	0.0249865	0.824349
PRH1	1.1267	0.0413419	0.824349
AC067956.1	1.13131	0.0487899	0.824349
SDHAF4	1.13165	0.0460356	0.824349
AC097374.1	1.13429	0.0341034	0.824349
HNF4G	1.20021	0.0155242	0.824349
EEF1A1P6	1.20834	0.0445417	0.824349
AC009495.2	1.21822	0.0215057	0.824349
XPNPEP3	1.22092	0.0099731	0.824349
RTCA-AS1	1.23799	0.0279772	0.824349
C4orf33	1.24819	0.0410316	0.824349
GCC2	1.25069	0.0403898	0.824349
RNF180	1.26818	0.0299116	0.824349
TNKS	1.27104	0.0405147	0.824349
RAD18	1.27548	0.0425188	0.824349
AC096647.1	1.27833	0.0341569	0.824349
AC025171.2	1.28841	0.00422579	0.824349
ISCA1	1.28945	0.0450596	0.824349
AC020911.2	1.29569	0.0084583	0.824349
NKIRAS1	1.29928	0.029435	0.824349
COPS8	1.31231	0.0443919	0.824349
DPH5	1.3167	0.0370843	0.824349
C17orf58	1.31979	0.0268502	0.824349
SLC25A21-AS1	1.32958	0.00738704	0.824349
PACRGL	1.36629	0.00414302	0.824349
FAM216A	1.37117	0.00477573	0.824349
UQCRFS1P1	1.3714	0.0495339	0.824349
TMEM216	1.39141	0.0444274	0.824349
AL160314.2	1.40096	0.0229818	0.824349
AP001107.2	1.40804	0.0273831	0.824349
CRBN	1.42378	0.0245469	0.824349
PNPLA4	1.42678	0.0394406	0.824349
SCCPDH	1.47601	0.0395711	0.824349
SPPL2B	1.48537	0.0470088	0.824349
UBFD1	1.51159	0.0170423	0.824349
ABHD10	1.53089	0.0063211	0.824349
ZNF302	1.54071	0.0100368	0.824349
STK11IP	1.54304	0.0387369	0.824349
NUDT12	1.57321	0.0175266	0.824349
SLC2A13	1.61151	0.0227022	0.824349
ZNF570	1.62982	0.00166098	0.824349
SCOC	1.66721	0.0213389	0.824349
SEPHS1	1.6843	0.0189544	0.824349
LYRM2	1.69675	0.00604726	0.824349
LINC01637	1.7107	0.025806	0.824349
TSNAX	1.72219	0.0206652	0.824349
NARS2	1.72749	0.00438453	0.824349
MICU2	1.73	0.0268085	0.824349
IFT20	1.73421	0.0301741	0.824349
SRP9	1.74205	0.0263507	0.824349
AC097382.2	1.81284	0.00407492	0.824349
ZNF277	1.85981	0.0098241	0.824349
RALGPS1	1.86971	0.0267146	0.824349
AC073861.1	1.87346	0.0311665	0.824349
HNRNPLL	1.87826	0.0441487	0.824349
SUCLG2	2.01787	0.0481433	0.824349
C4orf3	2.04531	0.0473011	0.824349
ACBD5	2.16637	0.0420381	0.824349
TMEM243	2.17612	0.0092329	0.824349
UBE2E1	2.3207	0.0153737	0.824349
COQ3	2.57616	0.00523976	0.824349
AC010538.1	2.58233	0.000733071	0.824349
BCCIP	2.58546	0.00227462	0.824349
ACP1	2.75726	0.0362219	0.824349
THYN1	3.15553	0.00545217	0.824349
