# Supplementary material for: Transcriptomic and functional responses of the cystic fibrosis airway epithelium to CFTR modulator therapy
Source: JCI Insight. 2025 Nov 10;10(21):e196018. doi: 10.1172/jci.insight.196018 (PMC12643517; doi:10.1172/jci.insight.196018)
Supplement: Supplemental table 9 [file jciinsight-10-196018-s220.xlsx]

## Sheet: Baseline to 6 mo.
Gene	Estimate	P-val	Adj. P-val
RHOA	-12.2658	0.000475745	0.929916
REEP5	-8.13069	0.0333045	0.929916
ZMPSTE24	-7.5564	0.0201026	0.929916
AKAP10	-6.88548	0.0380458	0.929916
MICU1	-6.80059	0.0388856	0.929916
PPP2CA	-6.7425	0.0264723	0.929916
RAB5C	-6.65306	0.0441974	0.929916
ATL3	-6.59982	0.0251803	0.929916
PRR13	-6.09603	0.0245936	0.929916
RNASEK	-5.84696	0.0467246	0.929916
SUMF1	-5.81132	0.0316267	0.929916
C15orf56	-5.43818	0.0466761	0.929916
PTBP3	-5.25782	0.049019	0.929916
IQGAP1	-4.73494	0.0319239	0.929916
FAM210A	-4.26915	0.00603289	0.929916
SELENOI	-4.20775	0.0396454	0.929916
TPM3	-3.72771	0.0428055	0.929916
MAP1LC3B	-3.60691	0.0256262	0.929916
FTH1P11	-3.47989	0.0386338	0.929916
LACTB	-3.47154	0.0477105	0.929916
LRP10	-3.33055	0.0300322	0.929916
MYADM	-2.42037	0.0440446	0.929916
MAP4K4	-2.39781	0.0425777	0.929916
INSL3	-2.29953	0.0489619	0.929916
SPDYA	-2.06003	0.0334769	0.929916
HCLS1	-1.96032	0.0403651	0.929916
SSTR3	-1.75148	0.0267723	0.929916
RAB8B	-1.53947	0.0371589	0.929916
BST1	-1.51305	0.0222549	0.929916
SHKBP1	-1.47996	0.0449941	0.929916
IER2	-1.35064	0.0416802	0.929916
VASP	-1.31756	0.045319	0.929916
HPSE	-1.30753	0.0426167	0.929916
GPR84	-1.23197	0.0275906	0.929916
EHD1	-1.14478	0.0450849	0.929916
ORM1	-1.02338	0.0365231	0.929916
PGLYRP1	-0.933893	0.035172	0.929916
GCA	-0.924287	0.04385	0.929916
SOD2	-0.909918	0.0377874	0.929916
PTX3	-0.859833	0.0491808	0.929916
RGL4	-0.832247	0.0470341	0.929916
S100A12	-0.652382	0.0403496	0.929916
MME	-0.512716	0.0451514	0.929916
G0S2	-0.485804	0.0494666	0.929916
OSM	-0.483272	0.0406688	0.929916
SLC2A3	-0.452053	0.0497316	0.929916
DOC2A	1.93983	0.0255849	0.929916
KLF3-AS1	2.1915	0.0361332	0.929916
AC074143.1	2.44828	0.0319925	0.929916
NPIPB7	2.55132	0.0322823	0.929916
ADORA2B	2.6955	0.0465886	0.929916
WDR62	3.19303	0.0308028	0.929916
ANKZF1	3.21513	0.0462983	0.929916
GOLGA6L9	3.42677	0.0373689	0.929916
C19orf71	3.58756	0.0170053	0.929916
ZNF202	3.89002	0.017425	0.929916
SPPL2B	4.14823	0.047028	0.929916
TCF7	4.74839	0.00908564	0.929916
ZBED5	5.17563	0.0220032	0.929916
MIATNB	5.80314	0.0248081	0.929916
UTP6	5.97104	0.0166611	0.929916
FMC1-LUC7L2	5.98081	0.0232599	0.929916
PHPT1	6.06359	0.0121702	0.929916
EIF3G	6.27611	0.0226041	0.929916
ATAT1	6.27986	0.00744597	0.929916
UBA2	6.41194	0.0372557	0.929916
TSTD2	6.50845	0.0290794	0.929916
BOD1	6.74017	0.0112406	0.929916
ZNF576	6.91524	0.0219171	0.929916
ZRANB2	7.73834	0.0443004	0.929916
SEC11A	8.66994	0.0344846	0.929916
MRPS25	9.00959	0.00341778	0.929916
SAYSD1	9.74466	0.0174973	0.929916
ST7	10.2159	0.00406528	0.929916

## Sheet: Baseline to 2 yr.
Gene	Estimate	P-val	Adj. P-val
PPP2CA	-15.4261	1.73744e-05	0.974362
ERAL1	-12.9995	0.0489089	0.947192
YME1L1	-12.529	0.0118512	0.987679
ZMPSTE24	-12.497	0.00472499	0.997117
MFSD14A	-12.4456	0.00191959	0.963647
VAPA	-11.6996	0.0137786	0.987397
TSEN34	-11.43	0.0061464	0.987397
WWP2	-11.0469	0.0187637	0.987397
WAPL	-10.9284	0.0015118	0.987397
FBXO9	-10.8697	0.00141791	0.957644
UBE2E1	-10.4003	0.0101622	0.987397
UHMK1	-9.41626	0.0100111	0.987397
RAD23B	-9.37925	0.0476376	0.974362
PTBP3	-9.27656	0.00492709	0.974362
CRLS1	-9.10271	0.0113646	0.929916
RNF11	-8.98863	0.0188609	0.976477
RHOA	-8.88715	0.00808668	0.976477
STX12	-8.71021	0.0380354	0.985751
CUL2	-8.62804	0.0116661	0.933281
NAA30	-8.30148	0.00926365	0.963647
CDV3	-8.2997	0.0239327	0.929916
TRMO	-8.20818	0.0124336	0.987397
NRAS	-8.09947	0.0339822	0.970689
ZFAND6	-7.96032	0.0108674	0.994542
UBE2D3	-7.8124	0.00949306	0.987397
SIPA1L1	-7.71669	0.00849266	0.982349
USP38	-7.59913	0.000474791	0.987397
JAK1	-7.51696	0.0150493	0.961916
GATAD2A	-7.38858	0.00626813	0.957644
THAP5	-7.25969	0.0121527	0.985751
FAM210A	-7.23616	3.1193e-05	0.957322
MICU1	-7.14619	0.0437558	0.963647
DARS1	-7.09563	0.00392305	0.933416
VCPIP1	-7.0898	0.037391	0.987397
EXT2	-7.08951	0.0239766	0.955207
LIG4	-7.08135	0.0303426	0.963647
WASL-DT	-7.02409	0.0021281	0.987397
AC113137.1	-6.87216	0.0183761	0.929916
GNS	-6.87036	0.0361645	0.957644
RABL3	-6.62868	0.0140551	0.974362
RGL2	-6.45466	0.0380697	0.976477
SCGB1B2P	-6.41209	0.0280285	0.976477
PRR13	-6.41091	0.0225021	0.974362
PCBP1	-6.37999	0.0484061	0.974362
RRM2B	-6.2915	0.0150339	0.976477
CTDSP2	-6.27268	0.0204349	0.933281
ARHGEF11	-6.19304	0.0264088	0.929916
CAMK2D	-6.18909	0.00636349	0.929916
BRD2	-6.07377	0.0446055	0.929916
AP5M1	-6.04985	0.0292936	0.929916
ACSL3	-6.04068	0.0161844	0.929916
PXN	-5.85767	0.0303069	0.974362
LEPROT	-5.84778	0.0195405	0.963647
ABCD3	-5.71348	0.0423157	0.929916
F8	-5.6415	0.0269002	0.955207
NUMB	-5.56078	0.011754	0.970689
CSNK1D	-5.53743	0.0472204	0.932588
LRP10	-5.52647	0.00689906	0.963647
STAT5A	-5.41123	0.0172038	0.985751
ATF1	-5.33735	0.0291022	0.929916
USP46-DT	-5.27596	0.0362493	0.987397
SLC35F5	-5.2699	0.047347	0.983916
C8orf33	-5.09759	0.0321022	0.929916
HASPIN	-5.01673	0.00399586	0.957644
ZNF319	-5.01034	0.0223199	0.998161
BCR	-4.93838	0.0390252	0.929916
NUFIP2	-4.86216	0.0253807	0.970689
MAP1LC3B	-4.85438	0.00704638	0.963647
IBA57	-4.83428	0.00459179	0.957644
MAP2K3	-4.72815	0.00132397	0.963647
GPD2	-4.67219	0.0228064	0.957644
USP30	-4.60088	0.017035	0.987397
DCUN1D4	-4.58872	0.01906	0.937182
FBXO22	-4.53306	0.0177396	0.957644
NADK2	-4.531	0.0252079	0.963647
ZSWIM6	-4.43289	0.0222309	0.999929
TMEM65	-4.42445	0.0486937	0.987069
AC124068.1	-4.41542	0.0393819	0.929916
TPM3	-4.39614	0.0278312	0.987069
ZNF782	-4.39401	0.00563837	0.998699
UBE2R2	-4.30852	0.0446478	0.987397
SLC7A7	-4.18916	0.00927412	0.985751
TIMM10B	-4.13213	0.0480611	0.985751
LMTK2	-4.06616	0.0310789	0.963647
DPH6	-4.042	0.0181997	0.938979
PLEKHG5	-4.02915	0.0149913	0.974362
NOP10	-3.99924	0.0415991	0.970689
TP53INP2	-3.95819	0.00826706	0.987069
SLC10A7	-3.89232	0.0305832	0.982349
KLHL8	-3.83968	0.00393564	0.963647
MBD2	-3.76019	0.0397463	0.963647
RBM14-RBM4	-3.74045	0.00374422	0.974362
NUP160	-3.73347	0.0459997	0.970689
AC002091.2	-3.70507	0.0381085	0.929916
PICALM	-3.68113	0.0207051	0.974362
HHEX	-3.66862	0.0202693	0.957644
ZNF321P	-3.45895	0.04122	0.998699
CPPED1	-3.39355	0.0114227	0.929916
RRP15	-3.31216	0.0429583	0.976477
AC093159.1	-3.31069	0.0322662	0.929916
ADPRH	-3.30687	0.0397781	0.929916
SPAG4	-3.3024	0.042912	0.985751
NQO2	-3.24442	0.0197618	0.970689
LRP6	-3.22799	0.00752113	0.963647
SEMG1	-3.1271	0.0154459	0.979061
AKIRIN2	-3.07263	0.0194958	0.929916
TET2	-2.93821	0.0202865	0.985751
KLF13	-2.86105	0.0438308	0.963647
FGF11	-2.84197	0.0374021	0.957644
SSTR3	-2.80231	0.00157062	0.985751
LYVE1	-2.79082	0.0433759	0.963647
MAP4K4	-2.78401	0.0248859	0.963647
RCOR1	-2.77262	0.0406859	0.976477
WDFY3-AS2	-2.63364	0.0487039	0.987397
KLHL33	-2.63077	0.0449459	0.963647
TNFSF15	-2.57149	0.003183	0.987069
AC087632.2	-2.54588	0.00571032	0.929916
SPDYA	-2.53257	0.0110224	0.985751
ASTL	-2.52846	0.0197434	0.929916
AC010323.1	-2.5243	0.0307534	0.929916
PTPRJ	-2.47339	0.0207988	0.974362
HIF1A	-2.42643	0.00603788	0.957644
MBOAT7	-2.35366	0.0300282	0.963647
AL133163.1	-2.31184	0.0108277	0.929916
RAB8B	-2.29484	0.00399474	0.974362
INA	-2.28415	0.032359	0.957644
C9orf139	-2.2837	0.0195677	0.929916
RPS6KA6	-2.27703	0.0451582	0.976477
HCLS1	-2.23095	0.0313553	0.957644
GK	-2.21195	0.0189568	0.957644
HPSE	-2.15508	0.00646505	0.957644
CBL	-2.09505	0.0499426	0.929916
IL18R1	-2.05815	0.0331377	0.957644
NFKB2	-2.04559	0.0134689	0.96854
AL445524.1	-2.00499	0.00666147	0.929916
ZDHHC19	-1.98571	0.0448496	0.993567
ZNF438	-1.95423	0.0418992	0.998699
CSGALNACT2	-1.9455	0.0324893	0.931636
GPCPD1	-1.92216	0.0306249	0.957644
MCTP1	-1.91935	0.00271651	0.963647
LITAF	-1.78995	0.0364387	0.963647
BTBD19	-1.76796	0.00665441	0.929916
MOCOS	-1.76183	0.0154346	0.963647
STAT5B	-1.75274	0.0477961	0.985751
RPH3A	-1.7186	0.0161853	0.976477
EHD1	-1.69311	0.00652653	0.944017
AC015912.3	-1.67636	0.0480765	0.929916
ZNF114	-1.62711	0.0346176	0.997117
AC107959.4	-1.62183	0.0200811	0.929916
TGFB1	-1.62	0.0477339	0.985751
RHOG	-1.60376	0.0474478	0.976477
PIK3AP1	-1.5939	0.0319411	0.974362
TNFRSF8	-1.59046	0.0400449	0.987069
GPR84	-1.58867	0.00933402	0.957644
PTAFR	-1.5678	0.0469437	0.974362
IER2	-1.49602	0.0376705	0.957644
ARID3A	-1.47558	0.0148605	0.929916
ASAP1	-1.41761	0.0295655	0.929916
PPIF	-1.39105	0.0323778	0.974362
CRISPLD2	-1.35818	0.044322	0.929916
IL1A	-1.33162	0.0438936	0.957644
LSP1	-1.248	0.0386394	0.963647
CLEC4A	-1.2225	0.0335146	0.929916
C19orf38	-1.15648	0.0477757	0.929916
PAG1	-1.14631	0.0356398	0.974362
SCARF1	-1.14319	0.0421901	0.976477
QPCT	-1.12001	0.0210074	0.974362
SOD2	-1.1158	0.0163626	0.985751
PLK3	-1.10564	0.0241861	0.974362
PGLYRP1	-1.09626	0.014315	0.974362
PREX1	-1.04743	0.0414969	0.974362
IRAG1	-1.04481	0.0245099	0.957644
BMP6	-0.999189	0.0458921	0.929916
ORM1	-0.98268	0.047	0.973533
CD14	-0.966426	0.03219	0.929916
LMNB1	-0.964029	0.0449381	0.963647
LIN7A	-0.951681	0.0185193	0.963647
FAM157B	-0.93367	0.0437172	0.956029
LILRA1	-0.915837	0.0409207	0.963647
RGL4	-0.904292	0.041417	0.976477
PTX3	-0.899209	0.0381995	0.974362
PELATON	-0.89778	0.0170675	0.974362
ICAM1	-0.869975	0.0407572	0.957644
SH2B2	-0.853478	0.0458129	0.982349
HLX	-0.809164	0.0493946	0.957644
PTPRE	-0.791712	0.0487437	0.974362
ADM	-0.790426	0.0419522	0.929916
CXCR4	-0.713852	0.0323385	0.933416
PECAM1	-0.698101	0.036674	0.974362
MCEMP1	-0.56826	0.0365668	0.963647
COL28A1	1.1476	0.00230216	0.929916
SMN2	1.17751	0.0243168	0.985751
GATM	1.61761	0.0234127	0.957644
KLF3-AS1	2.44032	0.0378102	0.963647
AL163636.1	2.45132	0.0327518	0.929916
WASH7P	2.53973	0.0489712	0.987397
AC241952.1	2.61658	0.0240105	0.929916
FTO	2.82052	0.0376151	0.957644
NPIPB7	2.93561	0.0411967	0.970689
MYO3B	2.94783	0.0368632	0.963647
MUC16	2.95145	0.0108312	0.963647
USP49	3.03111	0.0420771	0.987397
FAM189A2	3.03237	0.0366167	0.957322
WHRN	3.17843	0.0156394	0.987397
PNPLA4	3.25937	0.0144504	0.974362
AL713998.1	3.31316	0.0461588	0.929916
POLR2M	3.35318	0.04513	0.974362
GRB10	3.39267	0.0382999	0.957644
AC108477.1	3.54994	0.0459707	0.929916
RPL37P6	3.6692	0.040179	0.976477
LINC02604	3.72436	0.0284193	0.963647
CTSE	3.8132	0.0138252	0.933281
ZNF652	3.89133	0.0443106	0.998699
RPL6P27	3.91532	0.0455277	0.976477
GOLGA6L9	3.91802	0.0277074	0.957644
SPTAN1	3.9482	0.0421911	0.985751
NEBL-AS1	4.08138	0.0272257	0.965828
AC018557.3	4.21027	0.0432574	0.929916
ANKZF1	4.2512	0.0282865	0.929916
RPL4	4.26704	0.0379715	0.976477
KLC4	4.26929	0.0422884	0.963647
ZSCAN26	4.36146	0.0370624	0.999463
SFTPD	4.42373	0.0137925	0.982349
AC024581.1	4.4246	0.0105726	0.929916
AC010538.1	4.42897	0.0457357	0.929916
LRRC7	4.47001	0.00585192	0.963647
SLC25A32	4.48967	0.0413095	0.982349
RPS12	4.5474	0.0122475	0.976477
PPDPF	4.63988	0.0333442	0.974362
EPN2	4.93741	0.0281293	0.947192
AC009133.2	4.94299	0.0241069	0.929916
MIATNB	4.99342	0.0369188	0.963647
CCN5	5.03212	0.00552788	0.929916
LRRC37BP1	5.07678	0.0254099	0.963647
AC115223.1	5.07749	0.0097639	0.929916
EIF2D	5.21203	0.0375415	0.944017
CCDC92	5.22332	0.0214845	0.929916
PYCR3	5.22701	0.0292889	0.974362
AC025171.3	5.25634	0.000884236	0.929916
ZNF846	5.26833	0.023369	0.998699
RPS3A	5.34004	0.00216303	0.976477
RPL5	5.37191	0.00902386	0.976477
DPH5	5.48084	0.0488056	0.938979
RPS5	5.48776	0.00427867	0.976477
WASH9P	5.56074	0.0198753	0.987397
ZSWIM1	5.56793	0.0382481	0.999775
PHPT1	5.57925	0.0366467	0.974362
CMSS1	5.6288	0.0354559	0.929916
AL135744.1	5.64195	0.0309484	0.929916
MIF	5.65879	0.0344251	0.963647
AC104809.1	5.66714	0.00785321	0.929916
MIB2	5.7655	0.0295439	0.963647
SVBP	5.81728	0.045433	0.985751
RPL23A	5.81939	0.00791452	0.976477
ATAT1	5.82393	0.0239781	0.929916
MLST8	5.96741	0.0415768	0.963647
ZFAND1	5.98502	0.049501	0.993578
WDR48	5.99777	0.030052	0.987397
RPLP0P6	6.06054	0.00245507	0.976477
MIR200CHG	6.09713	0.00234314	0.963647
TSPAN15	6.14077	0.0142557	0.987397
ACIN1	6.23572	0.0475586	0.929916
ZNF337	6.2943	0.00506185	0.998699
UBBP4	6.3653	0.0222939	0.987397
ITGB1BP1	6.43451	0.0168159	0.958963
EEF1A1P11	6.61122	0.0112196	0.940874
SLF2	6.64855	0.03269	0.985751
RAVER2	6.66327	0.0150997	0.974362
AC074212.1	6.69693	0.000180238	0.929916
RPL15	6.71116	0.0089667	0.976477
BUD13	6.7426	0.0457502	0.929916
HPRT1	6.74734	0.00220771	0.957644
RPS27A	6.81461	0.00327789	0.976477
HDLBP	6.86654	0.00123733	0.957644
WASHC3	6.98012	0.00841221	0.987397
RPS3AP5	7.03588	0.00285541	0.976477
C12orf57	7.04078	0.00126804	0.929916
RPL41P2	7.06775	0.00793958	0.976477
DHRS4	7.07312	0.00860112	0.938254
KMT5A	7.13365	0.0383987	0.963647
AUH	7.30899	0.0389821	0.929916
C12orf65	7.36675	0.0168055	0.929916
DPM2	7.4256	0.0142974	0.938979
RPL23AP42	7.50648	0.00113312	0.976477
RPS27	7.58563	0.000499179	0.976477
NDUFAF2	7.74163	0.00276257	0.965828
ERLEC1	7.76866	0.0245394	0.947192
DHPS	7.7717	0.0407322	0.938254
RPL24	7.77749	0.00388506	0.976477
TSTD2	7.85515	0.0282994	0.987397
UTP6	7.88109	0.00297981	0.987397
GOLGA2	7.9315	0.020601	0.957644
UBE2E2	7.93919	0.0264342	0.987397
NAP1L4	7.98141	0.00298938	0.964443
YBX1	8.12308	0.0258606	0.987679
SART1	8.16188	0.00315712	0.976477
PEX2	8.2578	0.0229653	0.974362
UBA1	8.34137	0.0263106	0.987397
ZRANB2	8.43841	0.0387529	0.998715
EIF5B	8.53786	0.0135137	0.944017
OST4	8.57391	0.00782729	0.973533
SUMO2	8.6497	0.0417163	0.985751
BOD1	8.70024	0.00369918	0.929916
TIMM50	8.71387	0.0195844	0.985751
SNRNP70	8.99936	0.00647797	0.985751
AP003717.1	9.09826	0.00147163	0.929916
EEF1D	9.22668	8.8754e-05	0.943568
RMND1	9.36483	0.00297373	0.976477
RPL38	9.36835	0.00270061	0.976477
E4F1	9.37877	0.0165367	0.940874
DDX39B	9.46135	0.0184442	0.938254
FMC1-LUC7L2	9.51016	0.00139237	0.957644
PDCD5	10.0481	0.00454431	0.974362
TOMM7	10.0708	0.00278502	0.987069
RPS11	10.0751	9.07624e-05	0.976477
AIDA	10.3586	0.0143487	0.929916
NDUFA11	10.3768	0.0268337	0.965828
TMEM134	10.5909	0.000580423	0.985751
TRIR	10.6874	0.00493016	0.987397
TMEM258	11.4914	0.0082982	0.987069
EIF3G	13.4788	8.16927e-05	0.944017
MRPS25	13.524	0.000271617	0.963647
SEC11A	16.5528	0.000377884	0.976477
UXT	17.3099	4.14111e-05	0.987397
