# Supplementary material for: Transcriptomic and functional responses of the cystic fibrosis airway epithelium to CFTR modulator therapy
Source: JCI Insight. 2025 Nov 10;10(21):e196018. doi: 10.1172/jci.insight.196018 (PMC12643517; doi:10.1172/jci.insight.196018)
Supplement: Supplemental table 10 [file jciinsight-10-196018-s210.xlsx]

## Sheet: Baseline to 6 mo.
Gene	Estimate	P-val	Adj. P-val
ZRANB2	-5.08897	0.00768344	0.952745
PPA2	-4.87888	0.0224739	0.952745
SCP2	-4.59168	0.0478989	0.955801
BRWD1	-4.53952	0.0078849	0.952745
SAYSD1	-4.43564	0.0321976	0.952745
UBE2E1	-4.35466	0.0216039	0.952745
EID1	-4.26356	0.0103228	0.952745
API5	-3.97969	0.0423475	0.952745
RAD18	-3.90892	0.000432617	0.947564
ZNF184	-3.61116	0.0297287	0.952745
PPP1CC	-3.52838	0.0161271	0.952745
PMPCB	-3.49837	0.0304442	0.952745
AC097382.2	-3.32265	0.0188386	0.952745
UHMK1	-3.28096	0.0314127	0.952745
PCMTD2	-3.15655	0.0152193	0.952745
TTC37	-3.12184	0.02664	0.952745
ZBED5	-2.99741	0.009716	0.952745
AC011497.2	-2.94225	0.0347705	0.952745
GNS	-2.86117	0.0392112	0.952745
THAP5	-2.84519	0.0378251	0.952745
NUP107	-2.80352	0.0345703	0.952745
DCUN1D4	-2.79977	0.00107923	0.947564
PIAS2	-2.70034	0.030308	0.952745
NUP35	-2.57612	0.0145433	0.952745
C5orf63	-2.57429	0.0406489	0.952745
TOLLIP-AS1	-2.36783	0.0100139	0.952745
HNF4G	-2.31875	0.00595206	0.950165
COQ3	-2.30511	0.0445664	0.952745
IBTK	-2.25113	0.010664	0.952745
SRP9	-2.23662	0.035554	0.952745
GTF2E1	-2.19863	0.00561809	0.950165
SACM1L	-2.10636	0.0236412	0.952745
PCBD2	-2.10266	0.0380847	0.952745
NUP160	-2.05496	0.0211025	0.952745
AL118558.4	-2.02874	0.0428034	0.952745
AC091959.1	-2.00024	0.0186256	0.952745
ZNF570	-1.95201	0.0213602	0.952745
ZNF321P	-1.91139	0.00251977	0.950165
ALDH6A1	-1.86293	0.035329	0.952745
OIP5-AS1	-1.86109	0.0196878	0.952745
AC140481.3	-1.77701	0.0283533	0.952745
DSCAM-AS1	-1.76335	0.00512987	0.950165
KLHL8	-1.73443	0.00468401	0.950165
ALDH5A1	-1.70918	0.0142532	0.952745
AL121594.1	-1.68944	0.0196523	0.952745
INSIG2	-1.65571	0.0181897	0.952745
FAM216A	-1.64965	0.0190254	0.952745
CKMT2-AS1	-1.62937	0.0359977	0.952745
TXNDC16	-1.60521	0.0253369	0.952745
NFIA	-1.56293	0.0272413	0.952745
AL591806.2	-1.45835	0.0243441	0.952745
PRH1	-1.33002	0.0361089	0.952745
ACADSB	-1.30713	0.0477039	0.955801
HHIP	-1.28836	0.0177696	0.952745
FCRL4	-1.27772	0.0453276	0.952745
DOC2A	-1.24979	0.00484252	0.950165
RBM12B	-1.22675	0.0465762	0.955801
NXPH2	-1.13511	0.0344384	0.952745
SLC5A9	-1.11008	0.009568	0.952745
SH3YL1	-1.09698	0.00517388	0.950165
AATBC	-1.08656	0.0476307	0.955801
CSPG5	-0.925203	0.0288413	0.952745
POM121B	-0.89045	0.0102347	0.952745
MOCOS	-0.889433	0.0170581	0.952745
HPGD	-0.881802	0.011355	0.952745
SEZ6	-0.794151	0.028297	0.952745
AC135977.1	-0.76245	0.0165798	0.952745
STAP1	-0.618929	0.0179151	0.952745
ADGRF5	-0.53749	0.0223706	0.952745
CEL	-0.503632	0.0360205	0.952745
KRT6A	0.315954	0.0199901	0.952745
IL1RL1	0.478539	0.0414173	0.952745
KRT6B	0.489844	0.0156052	0.952745
ADAMTSL4	0.502339	0.0416654	0.952745
S100A2	0.56073	0.0329468	0.952745
SPTSSB	0.583389	0.0394319	0.952745
IGHM	0.597207	0.0447796	0.952745
CCL24	0.830523	0.0112594	0.952745
GNG4	0.834468	0.0260359	0.952745
CSF1R	0.999209	0.0137932	0.952745
MYBL2	1.08037	0.012484	0.952745
SH3BGRL3	1.0828	0.0432565	0.952745
ARHGAP4	1.1266	0.030951	0.952745
H2BC12	1.14412	0.0181744	0.952745
CBLC	1.25996	0.0352267	0.952745
S100A10	1.27174	0.0366588	0.952745
CAPG	1.32355	0.0222516	0.952745
SH3BP1	1.36902	0.0387109	0.952745
C12orf54	1.42015	0.0314924	0.952745
PLEKHG5	1.43466	0.0497834	0.963926
POU2F3	1.46885	0.0200043	0.952745
CFL1	1.50079	0.0438111	0.952745
CTSE	1.52571	0.0463657	0.955801
NRM	1.57758	0.0245785	0.952745
PLP2	1.61655	0.0362543	0.952745
SLC39A4	1.63236	0.0080667	0.952745
SPTAN1	1.74433	0.037924	0.952745
KLF11	1.88432	0.0115196	0.952745
MYPN	1.91331	0.00653766	0.952745
HMGN4	1.96685	0.0379595	0.952745
CRIP2	2.06088	0.0420026	0.952745
FLII	2.11429	0.0477529	0.955801
MICAL1	2.16909	0.00401932	0.950165
AC108047.1	2.22753	0.0300572	0.952745
PRR14	2.23675	0.027489	0.952745
CMSS1	2.26755	0.0419425	0.952745
H2AX	2.28614	0.0473195	0.955801
TPT1-AS1	2.32756	0.0334998	0.952745
TMUB1	2.3335	0.0403318	0.952745
MIF	2.33875	0.0441185	0.952745
ATXN2L	2.35731	0.0178248	0.952745
S100A11	2.35867	0.0240471	0.952745
DRAP1	2.38146	0.0245583	0.952745
LENG1	2.41635	0.0269857	0.952745
BLVRA	2.42019	0.0299014	0.952745
ACOT2	2.42535	0.00332192	0.950165
RELA	2.47515	0.0382841	0.952745
NDUFAF8	2.52484	0.0252229	0.952745
GAK	2.5554	0.0392321	0.952745
AC079336.5	2.59772	0.0100412	0.952745
UBR4	2.6677	0.0161424	0.952745
LINC00906	2.6698	0.0429019	0.952745
AP2A2	2.67396	0.0451867	0.952745
AC084036.1	2.70184	0.0250516	0.952745
MTA1	2.73795	0.0082148	0.952745
SART1	2.7416	0.0206474	0.952745
PDCD5	2.78284	0.0450259	0.952745
HSPE1	2.8379	0.0431475	0.952745
JSRP1	2.84513	0.0272862	0.952745
PCIF1	2.87241	0.0204033	0.952745
C17orf49	2.88584	0.0263354	0.952745
NRBP1	2.93439	0.0133602	0.952745
LLGL2	2.95617	0.0315867	0.952745
MRPL11	3.00164	0.0411216	0.952745
SPINDOC	3.02868	0.016123	0.952745
AP3D1	3.07673	0.0239054	0.952745
DDX39B	3.11076	0.0294672	0.952745
AGPAT2	3.11523	0.00407956	0.950165
SPG21	3.15424	0.0376807	0.952745
C6orf47	3.15555	0.0188837	0.952745
DLGAP4	3.21255	0.0455755	0.952745
AL049840.5	3.30284	0.000902728	0.947564
BLVRB	3.30728	0.0340348	0.952745
BCL7B	3.3123	0.0362074	0.952745
FAM174C	3.32611	0.008227	0.952745
SEC61B	3.34972	0.0409587	0.952745
CCM2	3.35204	0.0354748	0.952745
PPP1R11	3.46029	0.0470365	0.955801
ZNF579	3.4709	0.00336709	0.950165
TBCB	3.52346	0.0377021	0.952745
ZC3H3	3.63115	0.0441974	0.952745
C19orf53	3.69869	0.0151763	0.952745
RHOA	3.69902	0.0435715	0.952745
ABHD17A	3.71056	0.0299729	0.952745
FAM50A	3.77524	0.0393423	0.952745
MRPL32	3.91496	0.0383877	0.952745
PRMT1	3.94061	0.0199082	0.952745
ALYREF	4.06036	0.0232217	0.952745
BCAP31	4.06437	0.0271608	0.952745
EIF3B	4.10649	0.0114145	0.952745
GPBP1	4.11147	0.0496751	0.963926
ACTN4	4.18035	0.00143221	0.950165
TIMM50	4.19839	0.012872	0.952745
ZBTB7A	4.26447	0.0329688	0.952745
RAB4B	4.38165	0.00511097	0.950165
ZMIZ2	4.39662	0.00341794	0.950165
SGTA	4.53639	0.0181795	0.952745
RNH1	4.58464	0.0295842	0.952745
EIF4A1	4.68707	0.0042048	0.950165
RNPS1	4.71274	0.00590821	0.950165
RBM42	4.93458	0.0170918	0.952745
HPS6	4.99106	0.0303937	0.952745
UBE2L3	5.09093	0.0188949	0.952745
MTCH1	5.22564	0.0153972	0.952745
ZNF706	5.56316	0.0044339	0.950165
CCT6A	5.93674	0.00747532	0.952745
SAMD4B	6.68357	0.000590225	0.947564
U2AF2	7.30404	0.00369047	0.950165

## Sheet: Baseline to 2 yr.
Gene	Estimate	P-val	Adj. P-val
ZRANB2	-5.17659	0.0128525	0.999315
ZBTB11	-4.93577	0.0093567	0.997059
PPA2	-4.91865	0.0276417	0.996686
ZNF184	-4.88618	0.0152289	0.999053
MICU2	-4.85791	0.0113674	0.996686
API5	-4.79876	0.0320076	0.992805
EID1	-4.50464	0.0282958	0.996686
IARS1	-4.41344	0.0218298	0.996686
SEPHS1	-3.92354	0.0333085	0.996686
ACTL6A	-3.9068	0.0144578	0.967966
PRUNE1	-3.76245	0.0090957	0.996686
PPP1CC	-3.67112	0.0343197	0.996686
PTGER4P2-CDK2AP2P2	-3.62024	0.00656531	0.996686
HFE	-3.51361	0.0173946	0.996686
RRN3	-3.5072	0.0375066	0.996686
SCAMP1	-3.49788	0.0185305	0.996686
LIMD1-AS1	-3.40881	0.00745707	0.996686
ZBED5	-3.34736	0.0198389	0.996686
COQ3	-3.33892	0.0117374	0.996686
GPN3	-3.28864	0.0351833	0.996686
EEF1A1P12	-3.28574	0.0232522	0.996686
SRP9	-3.2806	0.0255817	0.996686
NFS1	-3.22022	0.0423853	0.996686
ECI1	-3.20782	0.0335303	0.996686
ZNF570	-3.19983	0.00588366	0.999315
CRBN	-3.15088	0.0212391	0.996686
NMNAT3	-3.13733	0.041339	0.996686
PARS2	-3.12988	0.0409995	0.996686
ZNF770	-3.1277	0.0312121	0.999315
ZNF302	-3.05506	0.0245472	0.999315
ABHD10	-3.04044	0.0169745	0.950165
GTF2E1	-2.98081	0.00287829	0.996686
SLC2A13	-2.8228	0.0158202	0.996686
ACADSB	-2.74943	0.00455555	0.963926
NARS2	-2.73397	0.00750815	0.996686
NSL1	-2.68918	0.0265006	0.996686
NUP35	-2.64271	0.0193968	0.996686
DNAH14	-2.60693	0.00278373	0.996686
OIP5-AS1	-2.60134	0.0476675	0.996686
SHQ1	-2.60097	0.0295004	0.996686
AC067956.1	-2.58299	0.0180014	0.952745
SCIN	-2.53657	0.0329523	0.996686
CPSF4L	-2.52533	0.0286992	0.996686
CMC4	-2.48045	0.0245715	0.996686
IBTK	-2.35512	0.0476298	0.996686
ZNF717	-2.28507	0.0211563	0.999315
SCOC	-2.20316	0.0497081	0.996686
PAXIP1-AS2	-2.16917	0.0337183	0.996686
RAD18	-2.15294	0.048183	0.996686
SLC25A21-AS1	-2.10301	0.0226178	0.996686
AL591806.2	-2.09579	0.0237308	0.968877
AC007255.1	-1.95007	0.0478479	0.952745
PEX12	-1.94101	0.0312495	0.996686
INSIG2	-1.84735	0.0287072	0.996686
CELP	-1.80936	0.0343556	0.996686
UQCRFS1P1	-1.74524	0.0231566	0.996686
GLS2	-1.64245	0.0143191	0.996686
AC241952.1	-1.57918	0.0176585	0.963926
NDUFC2-KCTD14	-1.52918	0.0335412	0.996686
PPP1R12B	-1.50287	0.0348915	0.996686
SH3YL1	-1.40024	0.008448	0.996686
SLC5A9	-1.36533	0.0080346	0.996686
AATBC	-1.33014	0.0462334	0.947564
GEN1	-1.22631	0.0335362	0.996686
RGPD5	-1.14853	0.0157935	0.996686
OTULINL	-1.10666	0.0237128	0.996686
CENPE	-1.05477	0.0383698	0.996686
GLDN	-0.973658	0.035254	0.996686
CLDN22	-0.962862	0.0272444	0.996686
CA12	-0.944293	0.0347674	0.996686
CENPF	-0.874772	0.0353321	0.996686
PPP1R16B	-0.803134	0.0344812	0.996686
MOCOS	-0.770808	0.0399858	0.996686
PLEKHG4B	-0.72102	0.0445556	0.996686
STAP1	-0.671368	0.0180173	0.996686
CEL	-0.641348	0.0237432	0.996686
KRT6A	0.384664	0.0231005	0.996686
IVL	0.514022	0.0297599	0.996686
UNC13D	0.560691	0.04583	0.996686
LYPD3	0.635713	0.00738877	0.996686
PRDM1	0.636372	0.0489597	0.996686
ADAMTSL4	0.654463	0.0496452	0.967966
IL1RL1	0.672319	0.0258681	0.996686
AL137800.1	0.68571	0.0465352	0.967966
NFKBID	0.707204	0.0489213	0.996686
ARC	0.840758	0.0308257	0.996686
DSC2	0.845817	0.0085542	0.996686
UPP1	0.879692	0.0417487	0.996686
SHKBP1	0.913564	0.0292913	0.996686
AL132780.3	1.02924	0.0362905	0.967966
H2BC12	1.07623	0.0426891	0.996686
AL356737.1	1.08862	0.0176141	0.967966
SPDYA	1.11717	0.0319879	0.996686
PTGES3P1	1.12531	0.0342622	0.996686
C11orf96	1.13148	0.010024	0.996686
RIN3	1.18525	0.0147468	0.996686
PLCB2	1.21366	0.0145482	0.996686
LINC02560	1.22618	0.0446385	0.996686
SLC10A6	1.26838	0.0263043	0.996686
MYO9B	1.28448	0.0198339	0.996686
INA	1.35374	0.0205479	0.996686
RCOR1	1.44232	0.0481867	0.996686
MTCO2P12	1.45149	0.0376502	0.996686
AL137857.1	1.46482	0.0467242	0.967966
AC106712.1	1.48292	0.0239861	0.963926
ARHGAP4	1.48562	0.0113779	0.996686
INSL3	1.53518	0.022232	0.996686
BAZ1A	1.57541	0.0482461	0.996686
PTPN6	1.59051	0.0420107	0.996686
POU2F3	1.6308	0.0364246	0.996686
MAP7D1	1.6542	0.0110539	0.996686
PLP2	1.683	0.048382	0.996686
PACS1	1.74939	0.0326524	0.996686
MNT	1.75338	0.0314855	0.996686
AC016957.2	1.7789	0.0259317	0.952745
MGAT4C	1.80803	0.0425937	0.996686
GNAI2	1.86994	0.036981	0.996686
MBD6	1.88758	0.0343128	0.996686
PLEKHG5	1.93464	0.0255921	0.996686
CXCR5	1.95275	0.0458938	0.996686
SH3BGRL3	1.97136	0.0083837	0.996686
MICAL1	2.14295	0.0088284	0.996686
CFL1	2.16459	0.0278634	0.996686
NECTIN2	2.2391	0.0341582	0.996686
FTH1P11	2.34439	0.0115277	0.996686
ATP6V0C	2.41045	0.0476463	0.996686
TPM3	2.41371	0.0235552	0.996686
LRP10	2.42719	0.0292261	0.996686
OR2M3	2.48171	0.0430307	0.996686
CLEC17A	2.54427	0.0374173	0.996686
IQGAP1	2.54533	0.0309584	0.996686
RN7SL531P	2.5834	0.0372919	0.996686
LENG1	2.59345	0.038273	0.996686
NIBAN2	2.60647	0.0132784	0.996686
C12orf73	2.60712	0.0301544	0.996686
ZNF710	2.63361	0.0250124	0.999315
FAM174C	2.75294	0.0467865	0.996686
AGPAT2	2.79521	0.048516	0.967966
PRR14	2.814	0.0257922	0.996686
AC025165.2	2.92198	0.0230861	0.952745
NCSTN	2.93395	0.0274841	0.996686
GATAD2A	2.95278	0.037354	0.996686
AC079336.5	3.00878	0.0123765	0.952745
PRR13	3.10111	0.0396299	0.996686
AL049840.5	3.12458	0.0121272	0.967966
BRD2	3.13799	0.0468417	0.996686
ISY1-RAB43	3.37607	0.0396599	0.996686
PCIF1	3.38627	0.0318899	0.996686
NRBP1	3.56411	0.0314839	0.996686
ATXN2L	3.5825	0.0083873	0.996686
WAPL	3.72842	0.0411027	0.996686
MARK2	3.75249	0.0220086	0.996686
FRS3	3.8381	0.0159981	0.996686
S100A11	3.84	0.00338485	0.996686
AP3D1	3.88466	0.032897	0.98858
GABARAP	3.91598	0.0387017	0.996686
FBRS	3.9219	0.0193783	0.996686
ZC3H3	3.93336	0.0380697	0.997059
AC113137.1	3.94595	0.0081623	0.963926
PPP1R11	3.95774	0.0247442	0.996686
PCBP1	4.32164	0.0085419	0.996686
RHOA	4.38782	0.0174689	0.996686
EIF3B	4.40766	0.0385295	0.996686
CAPZB	4.47728	0.0137744	0.996686
WBP2	4.48587	0.0248074	0.996686
ACTN4	4.51861	0.00549499	0.967966
CSNK1G2	4.54095	0.0134458	0.996686
MARK3	4.84888	0.013231	0.996686
SF1	5.10298	0.010318	0.996686
OTUD5	5.11587	0.0305817	0.996686
MVP	5.72893	0.0135826	0.996686
SAMD4B	6.89441	0.000685503	0.996686
