# Supplementary material for: Transcriptomic and functional responses of the cystic fibrosis airway epithelium to CFTR modulator therapy
Source: JCI Insight. 2025 Nov 10;10(21):e196018. doi: 10.1172/jci.insight.196018 (PMC12643517; doi:10.1172/jci.insight.196018)
Supplement: Supplemental table 11 [file jciinsight-10-196018-s211.xlsx]

## Sheet: Sheet1
Study Subject ID	Timepoint	Species Name	Detection	Read Count	Log E-Value	% Identity	Scaffold BP	% Aligned	Taxonomic Name	Taxonomy ID	Reference Title	Reference Accession	Respiratory Virus?
0005*	2 yr.	Human betaherpesvirus 5	herpesvirus 5 JER5409 BE/9/2011	15	-379.11	99.6	739	100	Human betaherpesvirus 5	10359	Human herpesvirus 5 strain JER5409, complete genome	KR534211	NO
0005*	2 yr.	Human betaherpesvirus 5	herpesvirus 5 BE/29/2011	169	-6175.74	99.8	11812	99.9	Human betaherpesvirus 5	10359	Human herpesvirus 5 strain BE/29/2011, complete genome	KP745672	NO
0010	baseline	Rhinovirus C	rhinovirus C gene	26	-254.36	94.2	573	99.8	Rhinovirus C	463676	Rhinovirus C gene for polyprotein, VP2, VP3, VP1 region, partial cds, strain: HRV-C/JPN/Yokohama3/2007	LC004892	YES
0010	baseline	Rhinovirus C	rhinovirus C HRV-C16_ID639T_5UTR/VP1 gene	90	-587.84	92.1	1387	99.6	Rhinovirus C	463676	Rhinovirus C isolate HRV-C16_ID639T_5UTR/VP1 polyprotein gene, partial cds	KR997882	YES
0010	baseline	Rhinovirus C	rhinovirus C HRV-C17_p1192_sR2967_2009 gene	434	-1672.73	84.1	5225	98.7	Rhinovirus C	463676	Human rhinovirus C strain HRV-C17_p1192_sR2967_2009 polyprotein gene, complete cds	JQ837720	YES
0010	baseline	Pahexavirus PHL308M00	propionibacterium phage PHL308M00	8	-246.76	93.8	574	100	Propionibacterium phage PHL308M00	1500832	Propionibacterium phage PHL308M00, complete genome	NC_027376	NO
0010	6 mo.	Propionibacterium phage pa28	propionibacterium phage pa28	4	-211.25	93	513	100	Propionibacterium phage pa28	2079401	Propionibacterium phage pa28, complete genome	MG820642	NO
0014	2 yr.	Human papillomavirus	papillomavirus HPV-mSK_091	6	-267.97	99.4	532	100	Human papillomavirus	10566	Human papillomavirus isolate HPV-mSK_091, complete genome	MH777234	NO
0015**	2 yr.	Pahexavirus PHL067M01	propionibacterium phage PHL067M09	4	-239.48	97.6	502	98.6	Propionibacterium phage PHL067M09	1500806	Propionibacterium phage PHL067M09, complete genome	KJ578766	NO
0021	baseline	Human alphaherpesvirus 1	alphaherpesvirus 1 NIV 1722974	52	-2158.42	99.5	4193	99.9	Human alphaherpesvirus 1	10298	Human alphaherpesvirus 1 isolate NIV 1722974, partial genome	MG646679	NO
0022	6 mo.	Betapolyomavirus tertihominis	KI polyomavirus NMKI001	700	-1490.59	100	2753	99.5	Betapolyomavirus tertihominis	1891764	KI polyomavirus isolate NMKI001, complete genome	KU746835	NO
0024	6 mo.	Pahexavirus P144	propionibacterium phage P14.4	6	-219.4	92.9	504	99.8	Propionibacterium phage P14	1229784	Propionibacterium phage P14.4, complete genome	JX262216	NO
0029	baseline	Rhinovirus C	rhinovirus C43 SC174	2,463	-3569.91	97.1	7164	98.3	rhinovirus C43	1219413	Human rhinovirus C43 strain SC174, complete genome	KY369878	YES
0030	baseline	Rhinovirus C	rhinovirus C43 SC174	101	-1659.07	97.2	3399	99.9	rhinovirus C43	1219413	Human rhinovirus C43 strain SC174, complete genome	KY369878	YES
0030	baseline	Streptococcus phage CHPC1027	streptococcus phage CHPC1027	4	-245.18	97.9	514	99.6	Streptococcus phage CHPC1027	2365008	Streptococcus phage CHPC1027, complete genome	MH937486	NO
* Subject 0005 received a lung transplant between the 6 mo. and 2 yr. timepoints
** Subject 0015 2 yr. sample is treated as a transcriptional outlier
