# Supplementary material for: Transcriptomic and functional responses of the cystic fibrosis airway epithelium to CFTR modulator therapy
Source: JCI Insight. 2025 Nov 10;10(21):e196018. doi: 10.1172/jci.insight.196018 (PMC12643517; doi:10.1172/jci.insight.196018)
Supplement: Supplemental table 12 [file jciinsight-10-196018-s212.xlsx]

## Sheet: Sheet1
Taxa	0002BL	0005BL	0011BL	0017BL	0018BL	0019BL	0021BL	0022BL	0023BL	0024BL	0025BL	0028BL	0029BL	0030BL	0031BL	0009SM	0011SM	0017SM	0018SM	0019SM	0021SM	0022SM	0023SM	0025SM	0027SM	0029SM	0030SM	0031SM	0001TY	0007TY	0010TY	0011TY	0012TY	0015TY	0016TY	0018TY	0021TY	0023TY	0025TY	0030TY	0031TY
Staphylococcus	0.748765	1.23479	89.0806	46.7955	98.4886	3.74689	6.6765	45.0725	34.4258	1.42857	41.5743	9.74879	4.56367	35.3851	15.4539	98.3732	50.7355	78.5044	91.4001	40.5301	53.4713	25.1357	73.7694	34.4251	24.2111	2.42819	84.6413	13.6743	19.8822	47.4937	2.12924	31.2411	12.1155	0.0409488	83.9328	54.1021	98.0713	36.9182	57.309	0.106591	4.50287
Moraxella	0.0111965	0	0.0121108	0.148662	0	0.170313	0.189553	0	0.0109613	0	0.267987	0.0367879	18.4188	0.266756	0.00284026	0.00179359	0.00939982	0.013224	0.0192648	0.116768	0.0462155	0	0	0.0852951	0	0.00240177	0.876478	0.00240448	0	0	93.2282	0.311567	71.7973	98.46	0.26533	0	0.00575738	0.162004	0.0121161	98.9178	0.0157443
Pseudomonas	96.2142	91.6981	0.0121108	3.00628	0.00560205	62.4656	26.548	0.0999843	4.22741	36.0612	0.236192	10.0063	0.053289	0.84028	0.136333	0.0161423	0.0986981	0.0462841	0.024081	0.385334	0.0513505	11.0525	0.470831	0.494712	10.3986	0.0432318	0.264982	0.156291	2.35641	0.0217462	0.0134762	0.0454368	0.0316056	0.00292492	0.0589623	0	0	0.174466	0.254438	0.0126463	0
Corynebacterium	0.15955	0.347659	0.540442	1.70135	0.00112041	1.16599	2.55897	37.7746	6.09449	0.571429	31.5907	13.4171	13.8743	2.2074	0.656101	0.00179359	0.850684	5.82518	0.0614066	7.12284	2.15672	2.15621	4.63781	45.7011	3.8568	3.74916	1.65104	23.7635	0.441826	10.6991	0.336905	1.84344	0.484619	0.443125	0.766509	25.293	0.074846	2.57337	0.454353	0.119237	21.798
Propionibacterium	0.456257	1.36067	3.71346	9.84473	0.667765	1.69003	14.3745	11.6222	29.6869	34.5918	2.07576	36.4305	7.02988	11.1504	20.0665	0.0789181	11.8062	5.65988	1.75611	11.5367	8.22122	10.7509	11.3151	3.70181	11.1644	4.69065	1.65104	41.3475	34.0206	25.8236	0.700761	4.62807	6.66877	0.223756	5.83726	4.87713	0.115148	14.7112	1.70231	0.0722648	8.39959
Streptococcus	0.057382	0.485524	0.970374	0.8259	0.138931	0.445434	8.6984	2.02561	4.53067	1.04082	11.7188	5.51293	9.86273	8.20273	45.7652	0.129139	6.36838	0.661201	0.373858	5.54647	7.6769	0.980097	1.2438	6.48243	0.784278	20.6072	1.26376	1.03633	1.47275	1.62009	0.181928	3.26496	0.0632111	0.114072	0.176887	1.09641	0.126662	4.56726	19.5977	0.0668449	0.440841
Peptoniphilus	0.0405873	0.155847	0.146843	0.148662	0.00112041	0.039303	0.0526537	0.0351796	0.500566	0.142857	0.104469	0.147152	6.46715	0.166722	0.0880482	0	4.14062	0.257868	0.00301013	0.151798	0.210537	0.075392	3.20014	0.0852951	19.7546	6.28302	0.0305748	0.00721345	0	1.7397	0.0404285	3.37531	0.0105352	0.00146246	0	1.73913	0	6.59854	0	0.00361324	47.2644
Anaerococcus	0.0475851	0.0839178	0.214966	0.677238	0.0560205	0.196515	0.410699	0.0953554	1.78304	0.204082	0.449673	4.55119	1.22138	0.0400133	7.23983	0.0143487	3.51553	0.138852	0.58276	0.397011	1.36079	0.28649	1.55853	0.238826	4.72412	2.25286	0.0305748	14.7852	0.589102	3.54463	0.0269524	1.16838	0.126422	0.0277867	0.26533	2.23062	0.0460591	1.01564	0	0.00180662	11.391
Corynebacteriaceae	0.180543	0.209794	0.0696368	0.644202	0.00224082	0.052404	0.579191	0.0101836	0.343454	0.0612245	0.00454215	4.23061	3.93699	0.18006	0.11077	0.00179359	0.747286	0.03306	1.39248	0.397011	0.0872959	1.16104	0.00251781	0.034118	5.59144	4.12143	0.0305748	1.28399	0.147275	0.641514	0	0.110347	3.49768	0	0.0589623	3.74291	0	5.09689	0.0121161	0.00180662	0.0787216
Finegoldia	0.0335895	0.0299706	0.160467	0.181698	0	0.144111	0.200084	0.10091	0.942672	0.0204082	0.195312	5.57074	2.79234	0.0933645	0.042604	0.00179359	0.173897	0.013224	0.919895	0.478748	0.847284	0.0904704	1.19344	0	8.25798	2.64915	0.0407664	0.180336	0	0.576275	0	8.33442	0	0	0	0.378072	0.00575738	0.940869	0.0424063	0.00722648	2.33803
Veillonella	0.00839736	0.0899119	0.694854	0.264288	0.0291307	0.052404	2.71693	0.209226	0.679601	0.0816327	1.71693	0.299559	1.61785	0.626876	0.0170416	0.0807117	2.27946	0.0462841	0.0577944	1.98505	1.0835	0.407117	0.249264	0.35824	0.0922679	9.36209	0.377089	0.115415	0	0.0326193	0.114548	5.10191	0	0.0131621	0.0294811	0.453686	0.120905	0.492243	4.88278	0.00541986	0.00787216
Actinomyces	0.0139956	0.179824	0.567692	0.148662	0.0425756	0.117909	2.51685	0.123129	1.61862	0	1.79869	0.236494	1.34501	0.500167	0.0113611	0.0860925	1.15618	0.039672	0.106558	0.478748	0.534045	0.497587	0.166176	0.545889	0.0738144	12.1746	0.25479	0.0865614	0.294551	0.0543656	0.283	3.94002	0.0526759	0.00438738	0	0.0378072	0.103633	0.261699	1.61144	0.00361324	0.0157443
Dolosigranulum	0.0069978	0	0	0	0	0	0.115838	0	0.00365377	0	0.0090843	0.0315325	17.5022	0.0866956	0.00284026	0.00896797	0.0281995	0	0.00662228	0.116768	0.0256753	0	0	0	0	1.52032	0.0101916	0	0	0	0	0.0389459	0	0	0	0	0	0	0.0726964	0.451655	0
Prevotella	0.00979692	0.0719295	0.333046	0.313842	0.00560205	0.340626	0.516007	0.0407343	6.41967	0.102041	0.763081	0.793567	0.571258	0.873625	0.053965	0.0322847	1.96926	0.0462841	0.426234	5.35965	1.02188	0.180941	0.118337	0.102354	0.0738144	4.95004	0.285365	0.158696	0.147275	0.119604	0.181928	7.54252	0.0105352	0.00584983	0.0294811	0.189036	0.0287869	0.236775	3.82262	0.00722648	0
Limnobacter	0	0.0839178	0.0166523	0.033036	0	0.825364	0.28433	0.00092578	0	0.244898	0.0227108	0.00525541	0.228077	0.0400133	0.00568053	0.0143487	3.69413	0.013224	0.00361215	0.151798	0.0308103	0.165862	0.00503563	0.017059	0.498247	0.00480354	0.0305748	0.00721345	0	0.163097	0.148238	0.0843827	1.09566	0	1.50354	0.94518	0.0115148	6.51131	0	0	0.0551051
Rothia	0.0139956	0.0599413	0.160467	0.33036	0.00560205	0	3.1171	0.0573984	0.906135	0.142857	1.91225	0.283792	2.61329	1.03368	0.0170416	0.0179359	0.0892983	0.026448	0.0529782	0.420364	0.272158	0.965018	0.0428028	0.426476	0.0738144	7.18369	0.366898	0.0625165	0	0.0108731	0.0336905	0.207711	0.0105352	0	0.0884434	0.0756144	0.166964	1.86304	2.27782	0.00722648	0
Acinetobacter	0.012596	0.0179824	0.048443	6.01255	0.019047	1.51972	1.46377	0.186082	0.299609	1.5102	0.331577	0.0367879	0.159867	1.19373	0.97137	0.0125552	0.0751986	1.13065	0.0897018	2.55722	0.302968	4.94572	0.0428028	0.852951	1.06108	0.290614	0.652263	0.0528986	10.3093	0.565402	0.0943333	0.39595	0.558365	0.0584983	0.147406	0.226843	0.207266	0.180697	0.321076	0.0704582	0.0787216
Fusobacterium	0.00979692	0.047953	0.0832614	0.16518	0.0123245	0.288222	0.115838	0.0277734	0.094998	0	0.0953852	0.157662	0.639468	0.0933645	0	0.193708	0.888283	0	0.181812	0.537132	0.179727	0.196019	0.0226603	0	0	2.81968	0.163066	0.0408762	0	0.0434924	0.761404	11.3008	0	0.00438738	0.0294811	0	0.00575738	0.0685401	0.545223	0	0.00787216
Lactobacillus	0	0	1.09451	0.16518	0.00112041	0.065505	0.315922	0.0388828	0.369031	5.93878	0.249818	3.89426	0.151341	1.75392	0.0255624	0	0.0140997	0.00661201	0.0270911	0	0.770258	0.0603136	0.0226603	0.0852951	0.129175	0.208954	0.0101916	0.0625165	1.03093	0.0217462	0.0202143	0.0194729	0.0316056	0	0	0.415879	0.00575738	0.361393	0.0666384	0.00361324	0.0393608
Enterobacteriaceae	0.00419868	0.0179824	0.00908306	0.016518	0.0212878	0.0917071	0	0.148125	0.0182688	0.510204	0	0	0.0106578	0.0866956	0.144853	0.301324	0	0.00661201	1.19382	0	0.0256753	0	0.00251781	0.0682361	0.0738144	0.00480354	0.0917244	0.00961793	0	0.163097	0	0.012982	0	0	0	0.567108	0.00575738	0	0.00605804	0.0090331	0
Campylobacter	0.0111965	0.0299706	0.0302769	0	0.00224082	0	0.126369	0	0.0182688	0	0.0136265	0.0105108	0.0788677	0.0333444	0.0198818	0.00538078	0.263195	0	0.0024081	0.29192	0.0872959	0	0.463278	0	0.0184536	0.732539	0.0101916	0.00480896	0.147275	0.0108731	0	1.51889	0	0	0	0	0	0.193158	0.145393	0	0
Rhizobium	0.012596	0.0599413	0.00605538	2.34556	0.00336123	1.2577	0.55813	0.0333281	0.160766	0.571429	0.113554	0	0.0319734	0.18006	0.0766871	0.0197295	0.0187996	0.641365	0.0391316	1.43624	0.225942	1.49276	0.00503563	0.35824	0.424433	0.0456336	0.101916	0.0168314	0.736377	0.108731	0	0.357004	0.179098	0.0628857	0.0884434	0.151229	0.0115148	0.0498473	0.115103	0.0289059	0.0865937
Leptotrichia	0.00419868	0.00599413	0.239187	0	0.00112041	0.104808	1.85341	0	0.120574	0	0.808503	0.089342	0.549942	0.0466822	0.00284026	0.0125552	1.53217	0.03306	0.0216729	0.116768	0.118106	0.0150784	0.00251781	0.221767	0.0553608	0.12249	0.050958	0.0216403	0	0	0.0808571	1.2203	0	0.00292492	0	0	0	0.0872328	1.68413	0.00180662	0
Sphingobium	0.00419868	0.0239765	0	0.099108	0	0.117909	0.0315922	0.00370312	0.0255764	0.0408163	0.0090843	0	0	0.0333444	0.00284026	0	0.0140997	0.03306	0	0.0583839	0.0256753	0.105549	0	0	0	0.00240177	0	0	0	0.195716	0.0606428	0.279112	0.26338	0	2.24057	0.680529	0	6.0066	0	0	0
Arthrobacter	0	0.0119883	0.0136246	0.016518	0.00112041	0.471636	0.0737152	0.0240703	0.0109613	0.102041	0.0136265	0.0210217	0	1.58053	3.38843	0.00179359	0	0.013224	0.00421418	0.0700607	0	0.0452352	0.00503563	0	0	0.00240177	0.142682	0.0360672	0	0.0434924	0	0	0.0737463	0	0	0	0	0.0249237	0.00605804	0	0
Other	1.93839	3.69238	1.78179	26.115	0.494101	24.6299	25.9056	2.27001	6.70832	16.6327	3.92442	4.48812	6.27958	33.3044	5.69757	0.593679	9.53142	6.81037	1.25342	19.7571	21.1667	39.234	1.46033	5.71477	8.68241	13.7477	6.97106	3.08735	28.4242	6.3064	1.56324	13.657	2.92878	0.533797	4.48113	2.79773	0.886637	10.9041	5.05846	0.101171	3.47949
