# Supplementary material for: Transcriptomic and functional responses of the cystic fibrosis airway epithelium to CFTR modulator therapy
Source: JCI Insight. 2025 Nov 10;10(21):e196018. doi: 10.1172/jci.insight.196018 (PMC12643517; doi:10.1172/jci.insight.196018)
Supplement: Supporting data values [file jciinsight-10-196018-s221.xlsx]

## Sheet: Figure 2B
CXCL8	BL	15.4401	13.648	7.6	14.2516	14.4746	15.6094	14.8068	11.7079	14.4464	13.2352	11.1863	9.2617	13.0819	14.5072	11.7424	17.3088	16.788	12.3386	11.4088	11.4233	16.5373	12.939	14.4329	14.5492	10.1545	12.2	9.908	10.5683
	6M	11.4276	12.1816	12.0984	11.8173	9.2087	10.3934	14.0331	13.5401	9.2107	9.6456	10.2766	9.6725	10.1427	13.2525	12.3373	14.2706	10.7741	12.1977	9.2361	13.0826	10.9517	11.8802	8.7951	9.2047
	2Y	10.1062	15.4304	10.1202	10.459	10.2331	10.8123	19.2661	18.3386	16.8827	17.3081	12.6947	16.0807	8.5763	10.6732	8.5495	13.2638	8.2307	9.4531	13.0506	8.9164	13.4853	14.8194
IL1B	BL	11.2102	8.7425	4.9739	10.0729	10.5987	11.158	13.2147	9.2553	12.2333	10.2324	9.38	6.0907	11.125	9.6888	8.3208	13.8595	12.1438	9.0997	8.2144	6.9553	12.2573	8.2804	10.5282	12.0164	5.9767	9.5268	6.1134	7.8503
	6M	6.9869	8.126	8.8176	8.0523	6.3334	7.1175	10.5188	10.8696	5.9829	8.1805	7.9212	5.8007	7.665	9.9402	7.9096	10.8653	7.7655	8.5742	6.2032	12.9961	7.9906	6.0151	6.509	5.2122
	2Y	6.4401	11.884	6.3465	6.9204	5.4237	8.0366	15.2482	14.4946	12.7309	13.8668	6.3573	12.1411	5.9564	8.073	5.9003	8.548	5.6474	7.0863	9.9996	6.4382	11.2625	12.0997
TGFB1	BL	12.3187	10.085	11.2783	10.087	10.4175	11.5778	11.7778	10.7372	10.5119	10.4421	10.5768	10.2734	11.5112	10.9424	10.4894	11.4528	11.6245	10.7154	10.1048	11.3057	11.2073	10.7892	11.3936	10.9612	10.9785	10.8216	10.3139	10.1659
	6M	9.9447	9.6907	9.4368	10.3389	10.1298	10.4326	10.1835	10.6861	10.3294	10.3007	10.4546	10.6561	10.2464	10.7117	10.4256	10.806	10.8027	10.3113	9.8845	11.5359	10.3359	9.9213	9.8511	10.2164
	2Y	10.5236	10.7302	10.0709	9.982	9.1371	10.6524	13.7755	11.958	11.1188	11.9855	10.8051	11.2839	10.8748	10.5782	10.547	11.0259	10.554	10.5309	11.0258	10.6727	11.1065	11.0144
SERPINA1	BL	13.5599	11.1617	11.3336	13.3754	12.6371	13.3379	13.5092	11.4141	11.8093	12.1445	12.0816	11.6775	12.7864	11.9207	11.7868	12.9366	13.9786	11.5632	12.2071	11.6649	12.951	11.8506	12.3244	12.4787	11.1325	10.7344	10.7733	11.0908
	6M	10.9452	11.0936	12.622	12.5498	11.3741	10.8819	11.6385	12.5481	12.0555	11.2378	10.9487	11.4487	11.9396	11.5929	12.0607	12.0752	11.3025	11.5676	10.5738	13.0878	11.3238	10.3846	11.1279	10.9651
	2Y	10.7301	11.732	11.2749	13.3344	11.9574	12.9997	13.5827	13.1671	14.2416	12.64	12.9844	11.5182	12.0611	11.1003	12.038	11.6043	11.5597	12.0992	11.4147	12.5419	12.3612	11.6446
TNF	BL	5.8608	4.9894	4.9251	5.6743	6.0151	6.2546	6.1729	5.3807	6.9904	5.8449	5.4204	4.7153	6.0538	5.2732	4.7245	7.2951	6.2052	6.1294	4.6384	6.0849	6.7436	5.9465	5.7342	7.0383	5.6572	6.2506	5.5657	5.9429
	6M	4.6952	4.9676	5.5285	4.9378	4.5968	4.6271	5.9056	6.1525	5.0443	4.5321	5.2665	5.6541	6.1194	5.4195	5.2545	5.6363	5.5522	5.031	4.5025	7.6828	5.1916	5.1724	5.4564	5.0524
	2Y	5.005	6.1374	5.1779	5.6676	4.7374	5.0916	6.7809	9.01	8.3113	8.8963	6.4996	6.2077	5.6136	6.8441	5.0102	6.0459	4.7685	5.2989	5.7825	5.1506	6.7195	6.7352
NLRP3	BL	9.8387	7.189	5.3666	9.9565	6.5137	7.7886	9.0219	7.333	7.7878	6.3664	6.8751	5.5783	7.5774	7.9496	6.3076	9.2587	9.7834	7.1917	5.3776	6.1677	11.163	7.2735	7.4858	8.1226	6.491	7.0346	6.7552	6.5444
	6M	6.1223	7.1986	7.7352	6.2067	6.5686	6.2432	7.7631	7.0739	5.9829	5.6454	6.002	6.2947	6.9428	6.4546	6.0826	7.2638	6.1887	6.3343	5.2763	9.1948	5.6318	5.4737	6.2068	5.7641
	2Y	5.1951	7.4635	5.4801	5.5385	5.2284	5.3456	9.5281	10.1106	9.0092	6.2891	10.1138	6.0989	6.2964	5.8573	6.8585	6.1494	5.9729	6.9935	5.6613	7.7483	8.2678	6.7729
CXCR1	BL	12.7816	8.9635	4.8737	10.4167	10.3146	11.9424	12.9128	8.2989	10.8703	9.9348	7.851	6.1837	11.2514	9.4816	7.9298	12.4267	12.3652	9.3919	7.1701	6.7608	12.3874	9.3838	11.0855	11.4988	6.8537	8.3501	6.3042	6.8117
	6M	7.5889	7.6955	7.4171	8.1996	6.5829	7.2854	10.006	10.988	5.3475	9.1591	7.9436	5.9732	6.8212	9.5705	7.4321	10.3193	7.1338	8.5347	5.7203	12.4819	7.464	5.9562	5.2024	5.0946
	2Y	5.7186	8.4239	6.1688	7.2548	5.5103	8.4935	12.7296	11.4338	13.2125	6.2714	11.6356	5.9777	8.4263	5.3207	9.2408	4.4414	6.414	10.7662	5.3468	11.731	11.3928	9.8069
CXCR4	BL	11.8928	10.0023	8.0776	11.7356	10.5587	11.0569	12.0561	9.4973	9.2521	8.4498	9.0129	7.7773	10.1874	10.9075	8.9936	11.9923	12.2018	10.2992	8.5074	8.4936	12.8592	9.835	10.0307	11.2628	8.8357	8.9088	8.7396	8.3204
	6M	8.2559	9.4716	10.3167	8.7469	9.0355	9.3307	9.8421	9.773	8.5927	8.1051	8.8113	8.6764	8.616	9.5741	8.3358	10.0808	8.8674	8.6064	6.8959	10.151	8.5655	7.8847	8.4292	7.6829
	2Y	7.7715	11.1925	7.8701	8.7757	8.4095	9.1113	15.3904	12.7083	12.0355	13.617	10.0149	11.8633	8.4582	8.6517	9.0981	9.6616	9.6378	8.5334	9.8423	7.8558	10.2694	10.1097
MX2	BL	12.721	12.7776	10.0575	11.2585	11.4799	11.8898	11.8631	11.057	11.4965	11.307	10.4884	10.6218	10.8693	11.3591	10.4822	11.7416	11.774	11.4165	10.4099	10.6946	12.8308	10.7529	11.5833	12.2242	11.5491	12.4138	11.7105	10.7914
	6M	10.9778	11.7915	9.8246	10.9508	10.5012	10.6202	11.5033	11.2015	10.1382	10.7179	10.8425	11.0385	10.5191	10.9068	10.7329	11.112	11.3062	10.8573	10.9047	11.6486	10.553	10.8805	11.0595	10.5621
	2Y	10.5576	11.5721	11.3079	11.2744	11.3077	10.6422	12.2887	12.0765	12.3077	10.7383	11.4041	10.9182	11.1152	10.7501	10.8205	10.8892	10.8393	11.5938	10.5928	11.2872	11.3152	11.2573
CETN3	BL	9.8051	9.9132	9.9571	9.537	9.6764	9.2073	9.0989	9.3649	9.9286	9.981	9.4121	9.7762	9.0071	9.5801	9.8756	9.6355	9.6565	9.5295	10.2487	10.0966	9.1813	9.4013	9.9483	8.9228	10.053	9.5031	9.1984	9.4431
	6M	9.6331	9.7978	10.108	9.8892	9.9531	9.9218	9.3765	10.0765	9.546	9.8111	9.8233	10.0036	9.6154	9.9976	9.6223	9.897	9.7611	9.9183	9.5351	9.6124	10.2208	9.986	9.2116	9.8109
	2Y	10.0198	9.8597	9.7023	9.88	9.331	10.0608	9.3307	9.0723	9.6055	9.7369	9.7227	10.1295	10.067	10.1836	10.0194	9.6866	10.2364	9.7908	9.6903	9.7047	10.1384	9.8677
SPRR3	BL	14.9785	11.982	10.6719	11.2585	12.6736	13.4824	15.4408	9.683	13.8801	11.4244	13.0566	11.5992	13.5066	11.7249	10.8686	13.4688	12.7061	10.9476	11.7761	12.8	12.408	14.6866	13.4672	15.8158	13.4166	12.1753	13.4748	12.2411
	6M	12.1077	11.1759	6.4762	11.6052	10.8127	10.1059	13.9407	11.5979	11.0707	12.4055	10.8822	10.6181	11.794	12.9878	12.7117	11.27	12.1828	12.6681	12.5383	12.5449	10.5338	9.8381	13.148	11.3167
	2Y	11.773	10.4811	9.4223	10.5864	13.4889	9.9791	14.1635	13.9507	12.3639	10.5536	12.3116	10.3285	10.5609	13.6045	11.1533	10.1746	10.9312	13.2673	12.2816	12.2651	13.2277	11.9172
CEPNF	BL	9.3009	9.9674	8.9181	9.9128	9.3365	8.5833	9.3742	9.4415	10.3582	9.7967	10.2277	9.7805	10.1888	10.3701	10.2622	9.8032	10.2168	10.7579	10.2659	9.019	10.1332	9.3785	10.3853	8.2273	9.1392	9.4405	8.5961	10.2379
	6M	9.8885	9.4303	9.3288	9.5186	8.6411	9.071	9.6791	9.7822	9.6054	9.4686	9.2911	8.694	9.999	9.698	8.5468	9.5058	9.2751	9.7516	9.3019	8.4374	9.3763	9.7566	9.1169	8.7666
	2Y	9.123	9.1999	8.5329	8.8225	8.2436	10.1136	8.7994	9.2704	8.7674	10.4923	9.3237	8.0653	9.4896	9.5576	9.4196	8.4788	9.1049	9.4931	8.6235	8.4398	8.7836	8.6251

## Sheet: Figure 3B
	BL																												6M
Neutrophil	0.0836763	0.00308413	8.91e-14	0.0105255	0.0113735	0.0631527	0.0850841	0.000221	0.0177978	0.00404465	0.000248	3.89e-09	0.0154693	0.00815876	0.000184	0.0653942	0.0755374	0.00228936	5.51e-05	8.06e-06	0.062856	0.00377967	0.020509	0.0399103	7.22e-05	0.000725	1.3e-05	4.66e-06	0.000129	0.000245	1.52e-05	0.000277	1.57e-09	1.17e-05	0.0086741	0.0144397	8.97e-11	0.000382	0.000168	2.31e-08	4.95e-05	0.00203305	0.000232	0.00762288	7.94e-05	0.000298	1.65e-08	0.0481457	8.7e-05
Mono. phag.	0.187414	0.150078	0.136452	0.161741	0.158979	0.196258	0.208898	0.161862	0.162024	0.150655	0.170488	0.144206	0.199071	0.160466	0.138761	0.17938	0.186642	0.161183	0.137708	0.149794	0.190606	0.183286	0.17318	0.20987	0.163257	0.17728	0.17358	0.167117	0.168445	0.145803	0.139388	0.141981	0.131538	0.139582	0.166296	0.141388	0.147518	0.152169	0.151904	0.135131	0.148227	0.140926	0.159011	0.155014	0.161145	0.144824	0.146842	0.19266	0.140391
Mono Macs	0.17983	0.135277	0.123653	0.152388	0.152131	0.185255	0.198162	0.139798	0.147414	0.134947	0.159016	0.132889	0.177646	0.143078	0.126206	0.171049	0.177115	0.139856	0.128505	0.129533	0.180627	0.161882	0.159901	0.19127	0.141739	0.136772	0.151903	0.146034	0.152183	0.134386	0.130495	0.129557	0.12332	0.12695	0.153162	0.130453	0.137406	0.139835	0.132133	0.11926	0.132856	0.130695	0.146405	0.14186	0.141082	0.133031	0.135104	0.164058	0.122451
Monocyte	0.17872	0.135275	0.123653	0.15232	0.152128	0.185072	0.197409	0.139798	0.147106	0.134946	0.159016	0.132889	0.177633	0.143023	0.126206	0.165405	0.173988	0.139854	0.128505	0.129533	0.17874	0.16188	0.159898	0.190596	0.141739	0.136766	0.151903	0.146034	0.152183	0.134386	0.130495	0.129557	0.12332	0.12695	0.153159	0.130437	0.137406	0.139835	0.132133	0.11926	0.132856	0.130694	0.146405	0.141855	0.141082	0.133031	0.135104	0.163612	0.122451
Macrophage	0.00111048	2.17e-06	9.69e-11	6.72e-05	2.64e-06	0.000183	0.000753	8.43e-08	0.000308	1.63e-06	1.61e-08	8.65e-11	1.33e-05	5.51e-05	2.79e-09	0.00564457	0.00312701	1.3e-06	4.6e-11	2.4e-08	0.00188706	2.59e-06	3.95e-06	0.000674	2.73e-08	5.21e-06	2.68e-07	7.23e-08	1.09e-07	2.65e-08	5.13e-08	1.66e-08	4.57e-10	4.35e-09	3.15e-06	1.66e-05	3.43e-10	1.02e-08	2.06e-08	2.86e-09	5.38e-09	6.07e-07	1.03e-08	4.96e-06	3.9e-08	5.35e-08	9.06e-10	0.000446	1.11e-08
Dendritic cell	0.00758385	0.0148003	0.0127984	0.00935353	0.00684821	0.0110027	0.010736	0.0220642	0.0146109	0.0157072	0.0114717	0.011317	0.021425	0.0173882	0.0125548	0.00833071	0.00952727	0.021327	0.00920263	0.0202615	0.00997905	0.0214041	0.0132785	0.0186004	0.0215182	0.0405082	0.0216766	0.0210829	0.0162619	0.0114179	0.00889289	0.0124236	0.00821805	0.012632	0.0131333	0.0109353	0.0101113	0.012334	0.0197714	0.0158707	0.0153715	0.0102311	0.0126062	0.0131543	0.0200631	0.0117929	0.0117381	0.0286018	0.0179396
T cell	0.113351	0.145414	0.137821	0.115549	0.101618	0.126773	0.112979	0.1326	0.128999	0.138131	0.130432	0.144818	0.116463	0.132193	0.134654	0.116402	0.120212	0.128342	0.134689	0.148908	0.120934	0.142846	0.138327	0.109771	0.12733	0.123639	0.136934	0.145628	0.145459	0.142697	0.138248	0.132776	0.139392	0.136792	0.125288	0.132419	0.131129	0.149217	0.141209	0.137983	0.138258	0.120337	0.139473	0.135902	0.13736	0.142161	0.149232	0.12771	0.128104
CD4+ T cell	0.0817641	0.106061	0.109853	0.0868098	0.0750912	0.0940535	0.0826402	0.099069	0.0929746	0.102578	0.102406	0.111992	0.095658	0.0987282	0.105317	0.0841331	0.0899008	0.0903249	0.0996301	0.11017	0.0861077	0.108128	0.106944	0.0810452	0.0993159	0.0910791	0.100173	0.110791	0.106865	0.105984	0.104579	0.101648	0.107125	0.10549	0.091839	0.0993437	0.0993331	0.113422	0.106139	0.100805	0.105267	0.0911627	0.106803	0.10069	0.102013	0.108122	0.110811	0.0909594	0.0942091
CD8+ T cell	0.0315699	0.0388776	0.0279509	0.0287385	0.0265263	0.0326984	0.0302135	0.0335155	0.0359941	0.0355231	0.0279196	0.0327834	0.0206355	0.0333412	0.0292769	0.0322435	0.0301122	0.0375277	0.0350396	0.0385877	0.0346382	0.0339692	0.0308887	0.0282825	0.0279808	0.032532	0.0367189	0.0345455	0.0383375	0.0365817	0.0336685	0.0310986	0.0322655	0.0312862	0.0334467	0.0330674	0.0317899	0.0355978	0.035056	0.03716	0.0329866	0.0291731	0.0326697	0.0350658	0.0352263	0.0340333	0.0384122	0.036721	0.0338942
NK/T cell	4.39e-06	0.00045	1.75e-05	4.16e-07	5.48e-08	2.08e-05	2.15e-05	1.53e-06	2.9e-05	2.83e-05	4.71e-05	4.31e-05	6.09e-05	0.000123	5.97e-05	2.54e-05	0.000199	0.000486	1.96e-05	9.73e-05	0.000188	0.000746	0.000476	1.32e-05	3.29e-05	2.67e-05	4e-05	0.000281	0.000251	0.000132	4.56e-08	2.83e-05	1.09e-06	1.57e-05	1.57e-06	7.86e-06	6.41e-06	0.000197	1.36e-05	1.73e-05	3.82e-06	1.31e-06	4.84e-07	5.67e-07	0.000115	5.03e-06	8.35e-06	6.22e-06	8.99e-08
NK cell	1.25e-05	2.52e-05	8.75e-09	2.47e-08	9.19e-08	1.78e-07	0.000104	1.4e-05	9.58e-07	1.13e-06	5.88e-05	1.82e-09	0.000109	4.14e-07	8.89e-09	1.76e-07	2.97e-07	3.41e-06	7.31e-09	5.36e-05	9.5e-08	2.78e-06	1.8e-05	0.00043	1.52e-07	7.53e-07	1.87e-06	9.78e-06	4.9e-06	2.33e-08	1.53e-08	4.02e-07	2.39e-09	5.66e-08	5.96e-07	1.12e-07	6.6e-09	2.52e-08	8.2e-08	3.17e-07	1.79e-07	7.87e-08	1.29e-08	0.000146	5.56e-06	7.99e-07	1.26e-07	2.38e-05	3.97e-07
B cell	0.0147937	0.0154721	0.0209972	0.0166171	0.013064	0.0128261	0.0102151	0.0354184	0.0209159	0.0249543	0.0175709	0.0216779	0.013856	0.0228938	0.0207419	0.0156404	0.0163879	0.0296561	0.023551	0.0336559	0.0149292	0.0230388	0.0195787	0.0140901	0.0301275	0.0379206	0.0215207	0.0245432	0.0175361	0.0175237	0.0182275	0.0237225	0.0207989	0.0193703	0.0200914	0.0211967	0.0161726	0.0149141	0.0303681	0.0292858	0.0221209	0.0230413	0.0182889	0.0243157	0.0302874	0.0241242	0.0191456	0.0238122	0.0356468
[truncated: 25 more columns]

## Sheet: Figure 3C
	BL																												6M
Neutrophil	0.103012	0	0	0.00577947	0.0048401	0.0614925	0.0782347	0	0.0146766	0	0	0	0.00185471	0.0074107	0	0.0940922	0.0940006	0	0	0	0.0846958	0	0.0181528	0.0328313	0	0	0	0	0	0	0	0	0	0	0.00492838	0.010877	0	0	0	0	0	0	0	0.00513034	0	0	0	0.0478604	0
Mo-macs	0.193663	0.149599	0.153792	0.278783	0.276404	0.264776	0.256603	0.173258	0.14648	0.158223	0.204354	0.157587	0.275734	0.171187	0.152964	0.145101	0.160769	0.153331	0.147373	0.144932	0.180881	0.209871	0.214929	0.264173	0.186064	0.166063	0.217183	0.180786	0.167287	0.153236	0.187404	0.16333	0.145766	0.161318	0.204528	0.147597	0.172158	0.14539	0.144154	0.125914	0.14597	0.153336	0.144232	0.164448	0.191323	0.151943	0.145028	0.176979	0.146576
Monocyte	0.039784	0	0	0.00273764	0.00138289	0.0413433	0.131394	0	0.00441721	0.00013879	0	0	0.0208655	0.00163035	0	0.045245	0.0534974	0.00015211	0	0	0.0508175	0.00030372	0.00595411	0.0416314	0	0	0	0	0	0	0	0	0	0	0.00107808	0.00247831	0	0	0	0	0	0	0	0.0009706	0	0	0	0.0459222	0
cDC	0.0019892	0.00235262	0.00083811	0.001673	0.00207433	0.00223881	0.00718823	0.00633357	0.00598461	0.00263706	0.0033033	0.000836	0.00880989	0.0106714	0.00110543	0.00489914	0.0034559	0.0231214	0.00070244	0.00648527	0.00574459	0.00820046	0.003921	0.018108	0.00673401	0.0286915	0.00755823	0.00627521	0.0027907	0.00084974	0.00055858	0.00244851	0.00056553	0.00112613	0.00600647	0.00399284	0.002523	0.00156028	0.00405085	0.00393922	0.00341783	0.00288226	0.00127389	0.0036051	0.00419378	0.00339223	0.00072369	0.0433875	0.00528953
pDC	0.0906508	0.143925	0.15058	0.106312	0.111668	0.0919403	0.0832497	0.156791	0.141066	0.123803	0.153604	0.153964	0.140495	0.159478	0.158215	0.131556	0.121233	0.16185	0.152149	0.156774	0.12535	0.142293	0.134331	0.129633	0.131167	0.16273	0.114145	0.152249	0.15938	0.15791	0.120514	0.148063	0.151138	0.150619	0.15586	0.136583	0.154645	0.16922	0.171113	0.164463	0.165195	0.142528	0.160226	0.151414	0.148662	0.144452	0.169779	0.137468	0.148803
T-NK cell	0.337596	0.396485	0.411091	0.363954	0.342956	0.298209	0.260782	0.392118	0.402251	0.414712	0.376426	0.423715	0.286244	0.381355	0.418544	0.342075	0.340752	0.391999	0.444085	0.39969	0.328473	0.377221	0.386581	0.270435	0.399063	0.363715	0.362178	0.383535	0.368217	0.417363	0.41321	0.396226	0.416655	0.40625	0.375635	0.398733	0.401751	0.395745	0.383154	0.420371	0.405582	0.413316	0.416419	0.407793	0.383659	0.41371	0.416992	0.316386	0.408825
B cell	0.123615	0.169388	0.186479	0.122586	0.102679	0.111791	0.0777332	0.125968	0.155315	0.166551	0.158258	0.172774	0.140649	0.139914	0.171618	0.118876	0.13561	0.150137	0.160298	0.185535	0.100604	0.141534	0.144641	0.0734473	0.161909	0.129257	0.137745	0.155237	0.128992	0.151961	0.174836	0.168227	0.172628	0.164555	0.137841	0.182294	0.159246	0.17234	0.173628	0.178109	0.168471	0.167603	0.173673	0.160843	0.138829	0.183604	0.150673	0.111525	0.177199
[truncated: 25 more columns]

## Sheet: Figure 4B
time	CXCL8	percSO_pred	percSO_lower	percSO_upper	time	SSTR3	percSO_pred	percSO_lower	percSO_upper	time	STAT6	percSO_pred	percSO_lower	percSO_upper	time	TNF	percSO_pred	percSO_lower	percSO_upper	time	IL1A	percSO_pred	percSO_lower	percSO_upper	time	RHOA	percSO_pred	percSO_lower	percSO_upper	time	TGFB1	percSO_pred	percSO_lower	percSO_upper	time	JAK1	percSO_pred	percSO_lower	percSO_upper	time	MRPS25	percSO_pred	percSO_lower	percSO_upper
BL	7.4	51.7575	42.0818	61.4333	BL	4.9	55.5159	48.1763	62.8556	BL	13.1	50.7511	39.3009	62.2012	BL	5.4	54.9744	46.9137	63.035	BL	4.9	56.3315	47.8474	64.8156	BL	14.1	38.8405	24.9077	52.7733	BL	9.6	51.5507	41.0076	62.0937	BL	12.4	49.9057	39.7212	60.0901	BL	9.9	84.7369	74.6444	94.8294
BL	7.42	51.8002	42.1415	61.459	BL	4.92	55.8034	48.5158	63.091	BL	13.12	51.3414	40.2216	62.4613	BL	5.42	55.1483	47.1378	63.1588	BL	4.92	56.4448	48.0021	64.8875	BL	14.12	40.0144	26.5789	53.45	BL	9.62	51.7298	41.275	62.1847	BL	12.42	50.5354	40.6081	60.4628	BL	9.92	83.6435	73.8907	93.3964
BL	7.44	51.843	42.2013	61.4847	BL	4.94	56.0909	48.854	63.3278	BL	13.14	51.9318	41.1368	62.7268	BL	5.44	55.3222	47.3612	63.2833	BL	4.94	56.558	48.1564	64.9597	BL	14.14	41.1883	28.2441	54.1326	BL	9.64	51.909	41.5418	62.2763	BL	12.44	51.1652	41.4897	60.8407	BL	9.94	82.5502	73.1298	91.9705
BL	7.46	51.8857	42.261	61.5104	BL	4.96	56.3784	49.1906	63.5661	BL	13.16	52.5222	42.046	62.9984	BL	5.46	55.4962	47.5839	63.4084	BL	4.96	56.6713	48.3102	65.0323	BL	14.16	42.3623	29.9027	54.8218	BL	9.66	52.0882	41.808	62.3683	BL	12.46	51.7949	42.3656	61.2243	BL	9.96	81.4568	72.3609	90.5527
BL	7.48	51.9284	42.3207	61.5362	BL	4.98	56.6658	49.5258	63.8059	BL	13.18	53.1126	42.9486	63.2766	BL	5.48	55.6701	47.8059	63.5343	BL	4.98	56.7845	48.4636	65.1054	BL	14.18	43.5362	31.5539	55.5184	BL	9.68	52.2673	42.0737	62.461	BL	12.48	52.4247	43.2352	61.6142	BL	9.98	80.3634	71.583	89.1437
BL	7.5	51.9712	42.3803	61.562	BL	5	56.9533	49.8595	64.0471	BL	13.2	53.703	43.844	63.562	BL	5.5	55.844	48.0273	63.6608	BL	5	56.8978	48.6167	65.1789	BL	14.2	44.7101	33.1967	56.2234	BL	9.7	52.4465	42.3388	62.5542	BL	12.5	53.0545	44.0982	62.0107	BL	10	79.27	70.7953	87.7447
BL	7.52	52.0139	42.4399	61.5879	BL	5.02	57.2408	50.1916	64.29	BL	13.22	54.2933	44.7314	63.8553	BL	5.52	56.018	48.2479	63.788	BL	5.02	57.011	48.7692	65.2528	BL	14.22	45.884	34.8301	56.9379	BL	9.72	52.6257	42.6033	62.648	BL	12.52	53.6842	44.954	62.4144	BL	10.02	78.1766	69.9965	86.3566
BL	7.54	52.0566	42.4995	61.6137	BL	5.04	57.5283	50.5222	64.5344	BL	13.24	54.8837	45.6102	64.1573	BL	5.54	56.1919	48.4678	63.916	BL	5.04	57.1243	48.9213	65.3272	BL	14.24	47.0579	36.4529	57.6629	BL	9.74	52.8049	42.8673	62.7425	BL	12.54	54.314	45.802	62.826	BL	10.04	77.0832	69.1855	84.9809
BL	7.56	52.0994	42.5591	61.6396	BL	5.06	57.8158	50.8512	64.7803	BL	13.26	55.4741	46.4795	64.4688	BL	5.56	56.3658	48.687	64.0447	BL	5.06	57.2375	49.073	65.402	BL	14.26	48.2318	38.0636	58.4001	BL	9.76	52.984	43.1305	62.8375	BL	12.56	54.9437	46.6415	63.2459	BL	10.06	75.9898	68.3609	83.6187
BL	7.58	52.1421	42.6186	61.6656	BL	5.08	58.1032	51.1785	65.028	BL	13.28	56.0645	47.3383	64.7907	BL	5.58	56.5397	48.9054	64.1741	BL	5.08	57.3507	49.2242	65.4772	BL	14.28	49.4057	39.6606	59.1509	BL	9.78	53.1632	43.3932	62.9332	BL	12.58	55.5735	47.472	63.675	BL	10.08	74.8964	67.5213	82.2716
BL	7.6	52.1848	42.6781	61.6915	BL	5.1	58.3907	51.5042	65.2773	BL	13.3	56.6549	48.1857	65.124	BL	5.6	56.7137	49.1231	64.3043	BL	5.1	57.464	49.375	65.553	BL	14.3	50.5797	41.2421	59.9172	BL	9.8	53.3424	43.6552	63.0295	BL	12.6	56.2032	48.2927	64.1138	BL	10.1	73.803	66.6649	80.9411
BL	7.62	52.2275	42.7376	61.7175	BL	5.12	58.6782	51.8281	65.5282	BL	13.32	57.2453	49.0207	65.4698	BL	5.62	56.8876	49.3399	64.4353	BL	5.12	57.5772	49.5253	65.6292	BL	14.32	51.7536	42.8059	60.7012	BL	9.82	53.5215	43.9165	63.1266	BL	12.62	56.833	49.103	64.563	BL	10.12	72.7096	65.7901	79.6291
BL	7.64	52.2703	42.797	61.7435	BL	5.14	58.9657	52.1504	65.7809	BL	13.34	57.8356	49.842	65.8293	BL	5.64	57.0615	49.556	64.567	BL	5.14	57.6905	49.6751	65.7058	BL	14.34	52.9275	44.3497	61.5053	BL	9.84	53.7007	44.1771	63.2243	BL	12.64	57.4628	49.902	65.0235	BL	10.14	71.6162	64.8951	78.3373
BL	7.66	52.313	42.8564	61.7696	BL	5.16	59.2531	52.471	66.0353	BL	13.36	58.426	50.6485	66.2035	BL	5.66	57.2355	49.7713	64.6996	BL	5.16	57.8037	49.8245	65.783	BL	14.36	54.1014	45.8706	62.3322	BL	9.86	53.8799	44.4371	63.3227	BL	12.66	58.0925	50.689	65.496	BL	10.16	70.5229	63.9781	77.0676
BL	7.68	52.3557	42.9158	61.7957	BL	5.18	59.5406	52.7897	66.2915	BL	13.38	59.0164	51.4389	66.5939	BL	5.68	57.4094	49.9858	64.833	BL	5.18	57.917	49.9734	65.8606	BL	14.38	55.2753	47.3658	63.1848	BL	9.88	54.059	44.6963	63.4218	BL	12.68	58.7223	51.4633	65.9813	BL	10.18	69.4295	63.0372	75.8217
BL	7.7	52.3985	42.9752	61.8218	BL	5.2	59.8281	53.1067	66.5495	BL	13.4	59.6068	52.2118	67.0018	BL	5.7	57.5833	50.1995	64.9672	BL	5.2	58.0302	50.1217	65.9387	BL	14.4	56.4492	48.832	64.0665	BL	9.9	54.2382	44.9547	63.5217	BL	12.7	59.352	52.224	66.4801	BL	10.2	68.3361	62.0707	74.6015
BL	7.72	52.4412	43.0345	61.8479	BL	5.22	60.1156	53.4219	66.8093	BL	13.42	60.1972	52.966	67.4283	BL	5.72	57.7573	50.4123	65.1023	BL	5.22	58.1435	50.2696	66.0173	BL	14.42	57.6232	50.2656	64.9807	BL	9.92	54.4174	45.2124	63.6224	BL	12.72	59.9818	52.9703	66.9932	BL	10.22	67.2427	61.077	73.4084
BL	7.74	52.4839	43.0937	61.8741	BL	5.24	60.4031	53.7352	67.0709	BL	13.44	60.7875	53.7002	67.8749	BL	5.74	57.9312	50.6242	65.2382	BL	5.24	58.2567	50.417	66.0965	BL	14.44	58.7971	51.6632	65.9309	BL	9.94	54.5965	45.4693	63.7238	BL	12.74	60.6115	53.7017	67.5214	BL	10.24	66.1493	60.0547	72.2439
BL	7.76	52.5267	43.153	61.9003	BL	5.26	60.6905	54.0467	67.3344	BL	13.46	61.3779	54.4131	68.3428	BL	5.76	58.1051	50.8353	65.3749	BL	5.26	58.37	50.5638	66.1761	BL	14.46	59.971	53.0213	66.9207	BL	9.96	54.7757	45.7254	63.826	BL	12.76	61.2413	54.4173	68.0653	BL	10.26	65.0559	59.0029	71.1089
BL	7.78	52.5694	43.2122	61.9266	BL	5.28	60.978	54.3563	67.5998	BL	13.48	61.9683	55.1035	68.8331	BL	5.78	58.279	51.0455	65.5126	BL	5.28	58.4832	50.7102	66.2563	BL	14.48	61.1449	54.3366	67.9532	BL	9.98	54.9549	45.9807	63.9291	BL	12.78	61.8711	55.1166	68.6255	BL	10.28	63.9625	57.921	70.004
BL	7.8	52.6121	43.2714	61.9528	BL	5.3	61.2655	54.664	67.867	BL	13.5	62.5587	55.7706	69.3468	BL	5.8	58.453	51.2548	65.6512	BL	5.3	58.5965	50.856	66.3369	BL	14.5	62.3188	55.6065	69.0311	BL	10	55.1341	46.2351	64.033	BL	12.8	62.5008	55.7991	69.2026	BL	10.3	62.8691	56.8088	68.9295
BL	7.82	52.6548	43.3306	61.9791	BL	5.32	61.553	54.9698	68.1362	BL	13.52	63.1491	56.4134	69.8847	BL	5.82	58.6269	51.4632	65.7906	BL	5.32	58.7097	51.0013	66.4181	BL	14.52	63.4927	56.829	70.1564	BL	10.02	55.3132	46.4887	64.1378	BL	12.82	63.1306	56.4643	69.7968	BL	10.32	61.7757	55.6665	67.885
BL	7.84	52.6976	43.3897	62.0055	BL	5.34	61.8405	55.2736	68.4073	BL	13.54	63.7395	57.0315	70.4474	BL	5.84	58.8008	51.6707	65.931	BL	5.34	58.8229	51.146	66.4999	BL	14.54	64.6666	58.0031	71.3302	BL	10.04	55.4924	46.7413	64.2434	BL	12.84	63.7603	57.1121	70.4086	BL	10.34	60.6823	54.4949	66.8698
BL	7.86	52.7403	43.4488	62.0319	BL	5.36	62.1279	55.5755	68.6803	BL	13.56	64.3298	57.6245	71.0352	BL	5.86	58.9748	51.8772	66.0723	BL	5.36	58.9362	51.2902	66.5822	BL	14.56	65.8406	59.1287	72.5525	BL	10.06	55.6716	46.9931	64.35	BL	12.86	64.3901	57.7422	71.0379	BL	10.36	59.5889	53.2951	65.8828
BL	7.88	52.783	43.5078	62.0583	BL	5.38	62.4154	55.8755	68.9553	BL	13.58	64.9202	58.1923	71.6481	BL	5.88	59.1487	52.0828	66.2146	BL	5.38	59.0494	51.4338	66.665	BL	14.58	67.0145	60.2068	73.8221	BL	10.08	55.8507	47.2439	64.4575	BL	12.88	65.0198	58.3547	71.685	BL	10.38	58.4955	52.0684	64.9227
BL	7.9	52.8258	43.5668	62.0847	BL	5.4	62.7029	56.1735	69.2323	BL	13.6	65.5106	58.7353	72.2859	BL	5.9	59.3226	52.2874	66.3578	BL	5.4	59.1627	51.5769	66.7484	BL	14.6	68.1884	61.2396	75.1372	BL	10.1	56.0299	47.4938	64.566	BL	12.9	65.6496	58.9497	72.3495	BL	10.4	57.4022	50.8165	63.9878
BL	7.92	52.8685	43.6258	62.1112	BL	5.42	62.9904	56.4695	69.5112	BL	13.62	66.101	59.254	72.948	BL	5.92	59.4966	52.4911	66.502	BL	5.42	59.2759	51.7194	66.8324	BL	14.62	69.3623	62.2295	76.4951	BL	10.12	56.2091	47.7427	64.6755	BL	12.92	66.2793	59.5274	73.0313	BL	10.42	56.3088	49.5412	63.0763
BL	7.94	52.9112	43.6848	62.1377	BL	5.44	63.2778	56.7635	69.7922	BL	13.64	66.6914	59.749	73.6337	BL	5.94	59.6705	52.6938	66.6472	BL	5.44	59.3892	51.8614	66.917	BL	14.64	70.5362	63.18	77.8925	BL	10.14	56.3882	47.9905	64.7859	BL	12.94	66.9091	60.0883	73.7299	BL	10.44	55.2154	48.2443	62.1864
BL	7.96	52.954	43.7437	62.1642	BL	5.46	63.5653	57.0556	70.0751	BL	13.66	67.2817	60.2215	74.342	BL	5.96	59.8444	52.8955	66.7934	BL	5.46	59.5024	52.0028	67.0021	BL	14.66	71.7101	64.0943	79.326	BL	10.16	56.5674	48.2374	64.8974	BL	12.96	67.5389	60.6329	74.4448	BL	10.46	54.122	46.9277	61.3163
BL	7.98	52.9967	43.8026	62.1908	BL	5.48	63.8528	57.3456	70.36	BL	13.68	67.8721	60.6724	75.0719	BL	5.98	60.0184	53.0961	66.9406	BL	5.48	59.6157	52.1436	67.0878	BL	14.68	72.884	64.9761	80.792	BL	10.18	56.7466	48.4831	65.01	BL	12.98	68.1686	61.1618	75.1755	BL	10.48	53.0286	45.5931	60.4641
BL	8	53.0394	43.8615	62.2174	BL	5.5	64.1403	57.6336	70.6469	BL	13.7	68.4625	61.1029	75.8221	BL	6	60.1923	53.2958	67.0888	BL	5.5	59.7289	52.2838	67.1741	BL	14.7	74.058	65.8289	82.287	BL	10.2	56.9257	48.7278	65.1236	BL	13	68.7984	61.6755	75.9212	BL	10.5	51.9352	44.2421	59.6283
BL	8.02	53.0822	43.9203	62.244	BL	5.52	64.4278	57.9197	70.9358	BL	13.72	69.0529	61.5145	76.5913	BL	6.02	60.3662	53.4944	67.2381	BL	5.52	59.8422	52.4233	67.261	BL	14.72	75.2319	66.6559	83.8079	BL	10.22	57.1049	48.9714	65.2384	BL	13.02	69.4281	62.1749	76.6813	BL	10.52	50.8418	42.8765	58.8071
BL	8.04	53.1249	43.9791	62.2707	BL	5.54	64.7152	58.2037	71.2267	BL	13.74	69.6433	61.9084	77.3781	BL	6.04	60.5401	53.6919	67.3883	BL	5.54	59.9554	52.5623	67.3485	BL	14.74	76.4058	67.4601	85.3515	BL	10.24	57.2841	49.2139	65.3543	BL	13.04	70.0579	62.6608	77.455	BL	10.54	49.7484	41.4976	57.9993
BL	8.06	53.1676	44.0378	62.2974	BL	5.56	65.0027	58.4858	71.5196	BL	13.76	70.2337	62.2859	78.1814	BL	6.06	60.7141	53.8884	67.5397	BL	5.56	60.0687	52.7007	67.4366	BL	14.76	77.5797	68.2442	86.9152	BL	10.26	57.4633	49.4552	65.4713	BL	13.06	70.6876	63.1338	78.2415	BL	10.56	48.655	40.1068	57.2033
BL	8.08	53.2103	44.0965	62.3241	BL	5.58	65.2902	58.7658	71.8145	BL	13.78	70.824	62.6483	78.9998	BL	6.08	60.888	54.0839	67.6921	BL	5.58	60.1819	52.8385	67.5253	BL	14.78	78.7536	69.0106	88.4966	BL	10.28	57.6424	49.6953	65.5896	BL	13.08	71.3174	63.5947	79.0401	BL	10.58	47.5616	38.7052	56.4181
BL	8.1	53.2531	44.1552	62.3509	BL	5.6	65.5777	59.0439	72.1114	BL	13.8	71.4144	62.9968	79.832	BL	6.1	61.0619	54.2783	67.8456	BL	5.6	60.2951	52.9756	67.6147	BL	14.8	79.9275	69.7615	90.0935	BL	10.3	57.8216	49.9341	65.709	BL	13.1	71.9472	64.0445	79.8498	BL	10.6	46.4682	37.294	55.6425
BL	8.12	53.2958	44.2139	62.3777	BL	5.62	65.8651	59.32	72.4103	BL	13.82	72.0048	63.3327	80.6769	BL	6.12	61.2359	54.4715	68.0002	BL	5.62	60.4084	53.1122	67.7046	6M	14.1	17.2688	4.33492	30.2027	BL	10.32	58.0008	50.1718	65.8298	BL	13.12	72.5769	64.4837	80.6702	6M	9.9	62.2401	51.3739	73.1063
BL	8.14	53.3385	44.2725	62.4046	BL	5.64	66.1526	59.5942	72.7111	BL	13.84	72.5952	63.6569	81.5335	BL	6.14	61.4098	54.6637	68.1559	BL	5.64	60.5216	53.248	67.7952	6M	14.12	18.4427	5.9837	30.9018	BL	10.34	58.1799	50.4081	65.9517	BL	13.14	73.2067	64.9131	81.5002	6M	9.92	61.1467	50.6237	71.6698
BL	8.16	53.3813	44.3311	62.4315	BL	5.66	66.4401	59.8664	73.0138	BL	13.86	73.1856	63.9704	82.4007	BL	6.16	61.5837	54.8548	68.3126	BL	5.66	60.6349	53.3833	67.8865	6M	14.14	19.6167	7.62425	31.6091	BL	10.36	58.3591	50.6432	66.075	BL	13.16	73.8364	65.3334	82.3394	6M	9.94	60.0534	49.867	70.2397
BL	8.18	53.424	44.3896	62.4584	BL	5.68	66.7276	60.1366	73.3185	BL	13.88	73.776	64.2743	83.2776	BL	6.18	61.7577	55.0448	68.4705	BL	5.68	60.7481	53.5179	67.9784	6M	14.16	20.7906	9.2556	32.3256	BL	10.38	58.5383	50.8769	66.1996	BL	13.18	74.4662	65.7453	83.1871	6M	9.96	58.96	49.1032	68.8167
BL	8.2	53.4667	44.4481	62.4853	BL	5.7	67.0151	60.4049	73.6252	BL	13.9	74.3663	64.5693	84.1633	BL	6.2	61.9316	55.2336	68.6295	BL	5.7	60.8614	53.6518	68.0709	6M	14.18	21.9645	10.8766	33.0524	BL	10.4	58.7174	51.1093	66.3256	BL	13.2	75.0959	66.1494	84.0425	6M	9.98	57.8666	48.3316	67.4015
BL	8.22	53.5095	44.5066	62.5123	BL	5.72	67.3025	60.6714	73.9337	6M	13.1	30.9203	21.506	40.3346	BL	6.22	62.1055	55.4214	68.7897	BL	5.72	60.9746	53.7851	68.1642	6M	14.2	23.1384	12.4859	33.7909	BL	10.42	58.8966	51.3402	66.453	BL	13.22	75.7257	66.5462	84.9052	6M	10	56.7732	47.5513	65.995
BL	8.24	53.5522	44.565	62.5394	BL	5.74	67.59	60.9359	74.2441	6M	13.12	31.5107	22.361	40.6603	BL	6.24	62.2794	55.6079	68.9509	BL	5.74	61.0879	53.9177	68.258	6M	14.22	24.3123	14.0821	34.5425	BL	10.44	59.0758	51.5698	66.5818	BL	13.24	76.3554	66.9363	85.7746	6M	10.02	55.6798	46.7615	64.5981
BL	8.26	53.5949	44.6234	62.5664	BL	5.76	67.8775	61.1986	74.5564	6M	13.14	32.1011	23.2049	40.9972	BL	6.26	62.4534	55.7934	69.1134	BL	5.76	61.2011	54.0497	68.3526	6M	14.24	25.4862	15.6635	35.309	BL	10.46	59.2549	51.7979	66.712	BL	13.26	76.9852	67.3202	86.6502	6M	10.04	54.5864	45.961	63.2118
BL	8.28	53.6376	44.6818	62.5935	BL	5.78	68.165	61.4594	74.8706	6M	13.16	32.6914	24.0367	41.3462	BL	6.28	62.6273	55.9777	69.2769	BL	5.78	61.3144	54.1809	68.4478	6M	14.26	26.6602	17.228	36.0923	BL	10.48	59.4341	52.0245	66.8437	BL	13.28	77.615	67.6983	87.5316	6M	10.06	53.493	45.1488	61.8372
BL	8.3	53.6804	44.7401	62.6206	BL	5.8	68.4525	61.7184	75.1865	6M	13.18	33.2818	24.8554	41.7083	BL	6.3	62.8012	56.1608	69.4416	BL	5.8	61.4276	54.3115	68.5437	6M	14.28	27.8341	18.7737	36.8945	BL	10.5	59.6133	52.2497	66.9769	BL	13.3	78.2447	68.0712	88.4183	6M	10.08	52.3996	44.3238	60.4755
BL	8.32	53.7231	44.7984	62.6478	BL	5.82	68.7399	61.9756	75.5043	6M	13.2	33.8722	25.6599	42.0845	BL	6.32	62.9752	56.3428	69.6075	BL	5.82	61.5409	54.4414	68.6403	6M	14.3	29.008	20.298	37.718	BL	10.52	59.7925	52.4733	67.1116	BL	13.32	78.8745	68.4391	89.3099	6M	10.1	51.3062	43.4844	59.128
BL	8.34	53.7658	44.8566	62.675	BL	5.84	69.0274	62.231	75.8238	6M	13.22	34.4626	26.4491	42.4761	BL	6.34	63.1491	56.5236	69.7745	BL	5.84	61.6541	54.5707	68.7375	6M	14.32	30.1819	21.7982	38.5656	BL	10.54	59.9716	52.6953	67.2479	BL	13.34	79.5042	68.8024	90.206	6M	10.12	50.2128	42.6294	57.7963
BL	8.36	53.8086	44.9149	62.7023	BL	5.86	69.3149	62.4847	76.1451	6M	13.24	35.053	27.2217	42.8843	BL	6.36	63.323	56.7033	69.9427	BL	5.86	61.7673	54.6992	68.8355	6M	14.34	31.3558	23.2715	39.4401	BL	10.56	60.1508	52.9158	67.3858	BL	13.36	80.134	69.1615	91.1064	6M	10.14	49.1194	41.7571	56.4818
BL	8.38	53.8513	44.973	62.7296	BL	5.88	69.6024	62.7366	76.4682	6M	13.26	35.6434	27.9767	43.3101	BL	6.38	63.497	56.8818	70.1121	BL	5.88	61.8806	54.827	68.9342	6M	14.36	32.5297	24.7148	40.3447	BL	10.58	60.33	53.1346	67.5253	BL	13.38	80.7637	69.5167	92.0108	6M	10.16	48.0261	40.8661	55.186
BL	8.4	53.894	45.0312	62.7569	BL	5.9	69.8898	62.9868	76.7929	6M	13.28	36.2337	28.7128	43.7547	BL	6.4	63.6709	57.0591	70.2826	BL	5.9	61.9938	54.9541	69.0335	6M	14.38	33.7036	26.1248	41.2825	BL	10.6	60.5091	53.3518	67.6665	BL	13.4	81.3935	69.8682	92.9188	6M	10.18	46.9327	39.9546	53.9108
BL	8.42	53.9368	45.0893	62.7842	BL	5.92	70.1773	63.2354	77.1193	6M	13.3	36.8241	29.4289	44.2193	BL	6.42	63.8448	57.2353	70.4544	BL	5.92	62.1071	55.0806	69.1336	6M	14.4	34.8776	27.4983	42.2568	BL	10.62	60.6883	53.5673	67.8093	6M	12.4	30.8099	22.2781	39.3417	6M	10.2	45.8393	39.021	52.6576
BL	8.44	53.9795	45.1473	62.8116	BL	5.94	70.4648	63.4823	77.4473	6M	13.32	37.4145	30.1241	44.7049	BL	6.44	64.0187	57.4103	70.6272	BL	5.94	62.2203	55.2063	69.2344	6M	14.42	36.0515	28.8324	43.2705	BL	10.64	60.8675	53.7812	67.9538	6M	12.42	31.4397	23.0985	39.7808	6M	10.22	44.7459	38.0637	51.428
BL	8.46	54.0222	45.2054	62.8391	BL	5.96	70.7523	63.7276	77.777	6M	13.34	38.0049	30.7973	45.2125	BL	6.46	64.1927	57.5841	70.8013	BL	5.96	62.3336	55.3313	69.3359	6M	14.44	37.2254	30.1244	44.3264	BL	10.66	61.0466	53.9933	68.1	6M	12.44	32.0694	23.9089	40.2299	6M	10.24	43.6525	37.0813	50.2237
BL	8.48	54.0649	45.2633	62.8665	BL	5.98	71.0398	63.9713	78.1082	6M	13.36	38.5953	31.4479	45.7427	BL	6.48	64.3666	57.7567	70.9765	BL	5.98	62.4468	55.4555	69.4381	6M	14.46	38.3993	31.3721	45.4265	BL	10.68	61.2258	54.2036	68.248	6M	12.46	32.6992	24.7088	40.6896	6M	10.26	42.5591	36.0725	49.0457
BL	8.5	54.1077	45.3213	62.8941	BL	6	71.3272	64.2134	78.441	6M	13.38	39.1856	32.0752	46.2961	BL	6.5	64.5405	57.9281	71.1529	BL	6	62.5601	55.5791	69.541	6M	14.48	39.5732	32.5741	46.5723	BL	10.7	61.405	54.4123	68.3977	6M	12.48	33.3289	25.4973	41.1606	6M	10.28	41.4657	35.0362	47.8952
BL	8.52	54.1504	45.3792	62.9216	BL	6.02	71.6147	64.454	78.7754	6M	13.4	39.776	32.6789	46.8732	BL	6.52	64.7145	58.0984	71.3305	BL	6.02	62.6733	55.7019	69.6447	6M	14.5	40.7471	33.73	47.7643	BL	10.72	61.5841	54.6191	68.5492	6M	12.5	33.9587	26.2738	41.6436	6M	10.3	40.3723	33.9717	46.7729
BL	8.54	54.1931	45.4371	62.9492	BL	6.04	71.9022	64.6932	79.1112	6M	13.42	40.3664	33.2588	47.474	BL	6.54	64.8884	58.2675	71.5093	BL	6.04	62.7866	55.824	69.7491	6M	14.52	41.921	34.8399	49.0022	BL	10.74	61.7633	54.8241	68.7025	6M	12.52	34.5885	27.0376	42.1393	6M	10.32	39.2789	32.8786	45.6792
BL	8.56	54.2359	45.4949	62.9768	BL	6.06	72.1897	64.9308	79.4485	6M	13.44	40.9568	33.8152	48.0984	BL	6.56	65.0623	58.4355	71.6892	BL	6.06	62.8998	55.9454	69.8542	6M	14.54	43.095	35.9053	50.2847	BL	10.76	61.9425	55.0273	68.8577	6M	12.54	35.2182	27.788	42.6484	6M	10.34	38.1855	31.7569	44.6141
BL	8.58	54.2786	45.5527	63.0045	BL	6.08	72.4772	65.167	79.7873	6M	13.46	41.5472	34.3482	48.7462	BL	6.58	65.2363	58.6022	71.8703	BL	6.08	63.0131	56.066	69.9601	6M	14.56	44.2689	36.9279	51.6098	BL	10.78	62.1217	55.2286	69.0147	6M	12.56	35.848	28.5244	43.1716	6M	10.36	37.0921	30.607	43.5773
BL	8.6	54.3213	45.6105	63.0322	BL	6.1	72.7646	65.4018	80.1274	6M	13.48	42.1376	34.8584	49.4167	BL	6.6	65.4102	58.7679	72.0525	BL	6.1	63.1263	56.1859	70.0667	6M	14.58	45.4428	37.9105	52.975	BL	10.8	62.3008	55.4281	69.1736	6M	12.58	36.4777	29.246	43.7094	6M	10.38	35.9988	29.4296	42.5679
BL	8.62	54.3641	45.6682	63.06	BL	6.12	73.0521	65.6352	80.469	6M	13.5	42.7279	35.3467	50.1092	BL	6.62	65.5841	58.9323	72.2359	BL	6.12	63.2395	56.3051	70.174	6M	14.6	46.6167	38.856	54.3774	BL	10.82	62.48	55.6256	69.3344	6M	12.6	37.1075	29.9524	44.2625	6M	10.4	34.9054	28.2258	41.5849
BL	8.64	54.4068	45.7258	63.0877	BL	6.14	73.3396	65.8673	80.8119	6M	13.52	43.3183	35.8138	50.8228	BL	6.64	65.758	59.0956	72.4205	BL	6.14	63.3528	56.4235	70.2821	6M	14.62	47.7906	39.7676	55.8137	BL	10.84	62.6592	55.8213	69.497	6M	12.62	37.7372	30.6431	44.8314	6M	10.42	33.812	26.9968	40.6272
BL	8.66	54.4495	45.7835	63.1156	BL	6.16	73.6271	66.0981	81.1561	6M	13.54	43.9087	36.2609	51.5566	BL	6.66	65.932	59.2578	72.6062	BL	6.16	63.466	56.5412	70.3909	6M	14.64	48.9645	40.6483	57.2807	BL	10.86	62.8383	56.0151	69.6616	6M	12.64	38.367	31.3176	45.4163	6M	10.44	32.7186	25.7441	39.6931
BL	8.68	54.4923	45.8411	63.1434	BL	6.18	73.9145	66.3275	81.5016	6M	13.56	44.4991	36.6889	52.3093	BL	6.68	66.1059	59.4188	72.793	BL	6.18	63.5793	56.6581	70.5004	6M	14.66	50.1385	41.5015	58.7754	BL	10.88	63.0175	56.2069	69.8281	6M	12.66	38.9967	31.9757	46.0178	6M	10.46	31.6252	24.4692	38.7812
BL	8.7	54.535	45.8986	63.1713	BL	6.2	74.202	66.5557	81.8483	6M	13.58	45.0895	37.0991	53.0798	BL	6.7	66.2798	59.5787	72.981	BL	6.2	63.6925	56.7743	70.6107	6M	14.68	51.3124	42.3301	60.2947	BL	10.9	63.1967	56.3968	69.9965	6M	12.68	39.6265	32.6171	46.6359	6M	10.48	30.5318	23.1739	37.8897
BL	8.72	54.5777	45.9561	63.1993	BL	6.22	74.4895	66.7827	82.1963	6M	13.6	45.6799	37.4927	53.867	BL	6.72	66.4538	59.7375	73.1701	BL	6.22	63.8058	56.8898	70.7218	6M	14.7	52.4863	43.1367	61.8359	BL	10.92	63.3758	56.5848	70.1669	6M	12.7	40.2563	33.2418	47.2707	6M	10.5	29.4384	21.8598	37.0171
BL	8.74	54.6204	46.0136	63.2273	BL	6.24	74.777	67.0085	82.5455	6M	13.62	46.2702	37.8708	54.6697	BL	6.74	66.6277	59.8951	73.3603	BL	6.24	63.919	57.0045	70.8335	6M	14.72	53.6602	43.9239	63.3965	BL	10.94	63.555	56.7708	70.3392	6M	12.72	40.886	33.8498	47.9223	6M	10.52	28.345	20.5284	36.1617
BL	8.76	54.6632	46.071	63.2553	BL	6.26	75.0645	67.233	82.8959	6M	13.64	46.8606	38.2345	55.4867	BL	6.76	66.8016	60.0517	73.5516	BL	6.26	64.0323	57.1185	70.9461	6M	14.74	54.8341	44.6938	64.9744	BL	10.96	63.7342	56.9548	70.5135	6M	12.74	41.5158	34.4412	48.5904	6M	10.54	27.2516	19.1812	35.322
BL	8.78	54.7059	46.1284	63.2834	BL	6.28	75.3519	67.4565	83.2474	6M	13.66	47.451	38.585	56.317	BL	6.78	66.9756	60.2071	73.744	BL	6.28	64.1455	57.2317	71.0593	6M	14.76	56.008	45.4485	66.5675	BL	10.98	63.9133	57.1369	70.6898	6M	12.76	42.1455	35.0163	49.2747	6M	10.56	26.1582	17.8198	34.4966
BL	8.8	54.7486	46.1858	63.3115	BL	6.3	75.6394	67.6788	83.6	6M	13.68	48.0414	38.9233	57.1594	BL	6.8	67.1495	60.3614	73.9376	BL	6.3	64.2588	57.3441	71.1734	6M	14.78	57.1819	46.1898	68.1741	BL	11	64.0925	57.317	70.868	6M	12.78	42.7753	35.5755	49.975	6M	10.58	25.0648	16.4455	33.6842
BL	8.82	54.7914	46.2431	63.3397	BL	6.32	75.9269	67.9	83.9537	6M	13.7	48.6318	39.2504	58.0131	BL	6.82	67.3234	60.5147	74.1322	BL	6.32	64.372	57.4559	71.2881	6M	14.8	58.3559	46.919	69.7927	BL	11.02	64.2717	57.4952	71.0482	6M	12.8	43.405	36.1193	50.6908	6M	10.6	23.9714	15.0594	32.8835
BL	8.84	54.8341	46.3003	63.3679	BL	6.34	76.2144	68.1202	84.3085	6M	13.72	49.2221	39.5672	58.8771	BL	6.84	67.4974	60.6669	74.3278	BL	6.34	64.4852	57.5668	71.4037	2Y	14.1	17.403	5.82025	28.9858	BL	11.04	64.4509	57.6714	71.2303	6M	12.82	44.0348	36.6482	51.4214	2Y	9.9	61.749	49.8689	73.6292
BL	8.86	54.8768	46.3575	63.3961	BL	6.36	76.5018	68.3393	84.6643	6M	13.74	49.8125	39.8746	59.7505	BL	6.86	67.6713	60.818	74.5246	BL	6.36	64.5985	57.6771	71.5199	2Y	14.12	18.5769	7.43963	29.7143	BL	11.06	64.63	57.8456	71.4144	6M	12.84	44.6646	37.1627	52.1664	2Y	9.92	60.6556	49.1323	72.179
BL	8.88	54.9196	46.4147	63.4244	BL	6.38	76.7893	68.5575	85.0212	6M	13.76	50.4029	40.1733	60.6325	BL	6.88	67.8452	60.968	74.7224	BL	6.38	64.7117	57.7866	71.6369	2Y	14.14	19.7509	9.04727	30.4545	BL	11.08	64.8092	58.0179	71.6005	6M	12.86	45.2943	37.6636	52.925	2Y	9.94	59.5622	48.3906	70.7339
BL	8.9	54.9623	46.4718	63.4527	BL	6.4	77.0768	68.7746	85.379	6M	13.78	50.9933	40.464	61.5225	BL	6.9	68.0191	61.1171	74.9212	BL	6.4	64.825	57.8953	71.7547	2Y	14.16	20.9248	10.6417	31.2079	BL	11.1	64.9884	58.1882	71.7885	6M	12.88	45.9241	38.1515	53.6966	2Y	9.96	58.4689	47.6435	69.2942
BL	8.92	55.005	46.5289	63.4811	BL	6.42	77.3643	68.9908	85.7378	6M	13.8	51.5837	40.7475	62.4198	BL	6.92	68.1931	61.2651	75.1211	BL	6.42	64.9382	58.0033	71.8732	2Y	14.18	22.0987	12.2212	31.9762	BL	11.12	65.1675	58.3566	71.9785	6M	12.9	46.5538	38.6271	54.4805	2Y	9.98	57.3755	46.8903	67.8607
BL	8.94	55.0477	46.586	63.5095	BL	6.44	77.6518	69.206	86.0975	6M	13.82	52.1741	41.0243	63.3238	BL	6.94	68.367	61.412	75.322	BL	6.44	65.0515	58.1106	71.9924	2Y	14.2	23.2726	13.7839	32.7613	BL	11.14	65.3467	58.523	72.1704	6M	12.92	47.1836	39.0912	55.276	2Y	10	56.2821	46.1304	66.4337
BL	8.96	55.0905	46.643	63.538	BL	6.46	77.9392	69.4203	86.4582	6M	13.84	52.7644	41.295	64.2339	BL	6.96	68.5409	61.558	75.5239	BL	6.46	65.1647	58.2171	72.1124	2Y	14.22	24.4465	15.3276	33.5654	BL	11.16	65.5259	58.6875	72.3642	6M	12.94	47.8133	39.5443	56.0823	2Y	10.02	55.1887	45.3632	65.0142
BL	8.98	55.1332	46.6999	63.5665	BL	6.48	78.2267	69.6338	86.8197	6M	13.86	53.3548	41.56	65.1497	BL	6.98	68.7149	61.703	75.7267	BL	6.48	65.278	58.3229	72.2331	2Y	14.24	25.6204	16.85	34.3909	BL	11.18	65.705	58.8501	72.5599	6M	12.96	48.4431	39.9873	56.8989	2Y	10.04	54.0953	44.5878	63.6027
BL	9	55.1759	46.7569	63.595	BL	6.5	78.5142	69.8463	87.1821	6M	13.88	53.9452	41.8198	66.0706	BL	7	68.8888	61.847	75.9306	BL	6.5	65.3912	58.4279	72.3545	2Y	14.26	26.7944	18.3483	35.2404	BL	11.2	65.8842	59.0108	72.7576	6M	12.98	49.0729	40.4207	57.725	2Y	10.06	53.0019	43.8036	62.2002
BL	9.02	55.2187	46.8137	63.6236	BL	6.52	78.8017	70.058	87.5453	6M	13.9	54.5356	42.0749	66.9963	BL	7.02	69.0627	61.99	76.1355	BL	6.52	65.5045	58.5323	72.4767	2Y	14.28	27.9683	19.8197	36.1168	BL	11.22	66.0634	59.1697	72.9571	6M	13	49.7026	40.8452	58.56	2Y	10.08	51.9085	43.0094	60.8076
BL	9.04	55.2614	46.8706	63.6522	BL	6.54	79.0892	70.2689	87.9094	2Y	13.1	24.0684	12.9283	35.2085	BL	7.04	69.2367	62.132	76.3413	BL	6.54	65.6177	58.6359	72.5996	2Y	14.3	29.1422	21.2612	37.0232	BL	11.24	66.2425	59.3266	73.1585	6M	13.02	50.3324	41.2614	59.4033	2Y	10.1	50.8151	42.2043	59.4259
BL	9.06	55.3041	46.9273	63.6809	BL	6.56	79.3766	70.479	88.2743	2Y	13.12	24.6588	13.8295	35.4881	BL	7.06	69.4106	62.2732	76.548	BL	6.56	65.731	58.7387	72.7232	2Y	14.32	30.3161	22.6696	37.9626	BL	11.26	66.4217	59.4817	73.3617	6M	13.04	50.9621	41.6699	60.2544	2Y	10.12	49.7217	41.3872	58.0562
BL	9.08	55.3469	46.9841	63.7096	BL	6.58	79.6641	70.6883	88.6399	2Y	13.14	25.2491	14.7238	35.7745	BL	7.08	69.5845	62.4133	76.7557	BL	6.58	65.8442	58.8409	72.8475	2Y	14.34	31.49	24.0418	38.9382	BL	11.28	66.6009	59.635	73.5668	6M	13.06	51.5919	42.0711	61.1126	2Y	10.14	48.6283	40.5569	56.6998
BL	9.1	55.3896	47.0408	63.7384	BL	6.6	79.9516	70.8969	89.0063	2Y	13.16	25.8395	15.6106	36.0684	BL	7.1	69.7584	62.5526	76.9643	BL	6.6	65.9574	58.9423	72.9726	2Y	14.36	32.6639	25.3749	39.953	BL	11.3	66.7801	59.7864	73.7737	6M	13.08	52.2216	42.4657	61.9775	2Y	10.16	47.5349	39.7119	55.358
BL	9.12	55.4323	47.0974	63.7672	BL	6.62	80.2391	71.1047	89.3735	2Y	13.18	26.4299	16.4894	36.3705	BL	7.12	69.9324	62.691	77.1738	BL	6.62	66.0707	59.043	73.0983	2Y	14.38	33.8378	26.6662	41.0095	BL	11.32	66.9592	59.9361	73.9823	6M	13.1	52.8514	42.8541	62.8487	2Y	10.18	46.4416	38.8508	54.0323
BL	9.14	55.475	47.154	63.7961	BL	6.64	80.5265	71.3117	89.7414	2Y	13.2	27.0203	17.3592	36.6814	BL	7.14	70.1063	62.8284	77.3842	BL	6.64	66.1839	59.1431	73.2248	2Y	14.4	35.0118	27.9136	42.1099	BL	11.34	67.1384	60.084	74.1928	6M	13.12	53.4811	43.2367	63.7256	2Y	10.2	45.3482	37.9722	52.7241
BL	9.16	55.5178	47.2106	63.825	BL	6.66	80.814	71.5181	90.1099	2Y	13.22	27.6107	18.2194	37.0019	BL	7.16	70.2802	62.965	77.5955	BL	6.66	66.2972	59.2424	73.352	2Y	14.42	36.1857	29.1159	43.2555	BL	11.36	67.3176	60.2302	74.4049	6M	13.14	54.1109	43.6139	64.6079	2Y	10.22	44.2548	37.0745	51.4351
BL	9.18	55.5605	47.2671	63.8539	BL	6.68	81.1015	71.7238	90.4792	2Y	13.24	28.2011	19.0692	37.333	BL	7.18	70.4542	63.1007	77.8076	BL	6.68	66.4104	59.341	73.4799	2Y	14.44	37.3596	30.2723	44.4468	BL	11.38	67.4967	60.3746	74.6188	6M	13.16	54.7407	43.9861	65.4952	2Y	10.24	43.1614	36.156	50.1668
BL	9.2	55.6032	47.3235	63.8829	BL	6.7	81.389	71.9288	90.8491	2Y	13.26	28.7914	19.9075	37.6754	BL	7.2	70.6281	63.2356	78.0206	BL	6.7	66.5237	59.4389	73.6085	2Y	14.46	38.5335	31.3834	45.6836	BL	11.4	67.6759	60.5174	74.8344	6M	13.18	55.3704	44.3537	66.3871	2Y	10.26	42.068	35.2151	48.9209
BL	9.22	55.646	47.38	63.912	BL	6.72	81.6765	72.1332	91.2197	2Y	13.28	29.3818	20.7333	38.0303	BL	7.22	70.802	63.3696	78.2344	BL	6.72	66.6369	59.5361	73.7378	2Y	14.48	39.7074	32.4503	46.9646	BL	11.42	67.8551	60.6585	75.0516	6M	13.2	56.0002	44.717	67.2833	2Y	10.28	40.9746	34.2504	47.6988
BL	9.24	55.6887	47.4363	63.9411	BL	6.74	81.9639	72.337	91.5909	2Y	13.3	29.9722	21.5458	38.3986	BL	7.24	70.976	63.5028	78.4491	BL	6.74	66.7502	59.6326	73.8677	2Y	14.5	40.8813	33.4748	48.2879	BL	11.44	68.0342	60.7979	75.2705	6M	13.22	56.6299	45.0763	68.1836	2Y	10.3	39.8812	33.2605	46.5019
BL	9.26	55.7314	47.4927	63.9702	BL	6.76	82.2514	72.5401	91.9628	2Y	13.32	30.5626	22.3437	38.7815	BL	7.26	71.1499	63.6352	78.6646	BL	6.76	66.8634	59.7284	73.9984	2Y	14.52	42.0552	34.4595	49.651	BL	11.46	68.2134	60.9358	75.491	6M	13.24	57.2597	45.4318	69.0876	2Y	10.32	38.7878	32.2441	45.3315
BL	9.28	55.7742	47.5489	63.9994	BL	6.78	82.5389	72.7426	92.3352	2Y	13.34	31.153	23.1259	39.18	BL	7.28	71.3238	63.7668	78.8808	BL	6.78	66.9767	59.8236	74.1297	2Y	14.54	43.2292	35.4073	51.0511	BL	11.48	68.3926	61.072	75.7131	6M	13.26	57.8894	45.7838	69.9951	2Y	10.34	37.6944	31.2003	44.1885
BL	9.3	55.8169	47.6052	64.0286	BL	6.8	82.8264	72.9445	92.7082	2Y	13.36	31.7433	23.8914	39.5953	BL	7.3	71.4977	63.8976	79.0979	BL	6.8	67.0899	59.9181	74.2617	2Y	14.56	44.4031	36.3212	52.4849	BL	11.5	68.5717	61.2067	75.9368	6M	13.28	58.5192	46.1326	70.9058	2Y	10.36	36.601	30.1285	43.0735
BL	9.32	55.8596	47.6614	64.0579	6M	4.9	37.2689	30.3843	44.1535	2Y	13.38	32.3337	24.6389	40.0286	BL	7.32	71.6717	64.0276	79.3157	BL	6.82	67.2032	60.0119	74.3944	2Y	14.58	45.577	37.2045	53.9495	BL	11.52	68.7509	61.3399	76.1619	6M	13.3	59.149	46.4783	71.8196	2Y	10.38	35.5076	29.0284	41.9868
BL	9.34	55.9024	47.7175	64.0872	6M	4.92	37.5564	30.6865	44.4263	2Y	13.4	32.9241	25.3673	40.481	BL	7.34	71.8456	64.1569	79.5343	BL	6.84	67.3164	60.105	74.5278	2Y	14.6	46.7509	38.0601	55.4417	BL	11.54	68.9301	61.4715	76.3886	6M	13.32	59.7787	46.8212	72.7362	2Y	10.4	34.4143	27.9002	40.9284
BL	9.36	55.9451	47.7736	64.1166	6M	4.94	37.8439	30.9869	44.7009	2Y	13.42	33.5145	26.0755	40.9535	BL	7.36	72.0195	64.2854	79.7536	BL	6.86	67.4296	60.1975	74.6618	2Y	14.62	47.9248	38.8911	56.9585	BL	11.56	69.1093	61.6017	76.6168	6M	13.34	60.4085	47.1615	73.6554	2Y	10.42	33.3209	26.7441	39.8976
BL	9.38	55.9878	47.8296	64.146	6M	4.96	38.1314	31.2854	44.9773	2Y	13.44	34.1049	26.7627	41.4471	BL	7.38	72.1935	64.4132	79.9737	BL	6.88	67.5429	60.2894	74.7964	2Y	14.64	49.0987	39.7001	58.4974	BL	11.58	69.2884	61.7305	76.8464	6M	13.36	61.0382	47.4993	74.5772	2Y	10.44	32.2275	25.5611	38.8939
BL	9.4	56.0305	47.8856	64.1755	6M	4.98	38.4188	31.582	45.2557	2Y	13.46	34.6953	27.4279	41.9626	BL	7.4	72.3674	64.5403	80.1945	BL	6.9	67.6561	60.3806	74.9317	2Y	14.66	50.2726	40.4895	60.0558	BL	11.6	69.4676	61.8578	77.0774	6M	13.38	61.668	47.8347	75.5012	2Y	10.46	31.1341	24.3521	37.916
BL	9.42	56.0733	47.9415	64.205	6M	5	38.7063	31.8767	45.5359	2Y	13.48	35.2856	28.0704	42.5008	BL	7.42	72.5413	64.6667	80.416	BL	6.92	67.7694	60.4711	75.0676	2Y	14.68	51.4466	41.2617	61.6314	BL	11.62	69.6468	61.9837	77.3098	6M	13.4	62.2977	48.168	76.4275	2Y	10.48	30.0407	23.1186	36.9628
BL	9.44	56.116	47.9974	64.2346	6M	5.02	38.9938	32.1695	45.818	2Y	13.5	35.876	28.6899	43.0622	BL	7.44	72.7153	64.7924	80.6382	BL	6.94	67.8826	60.5611	75.2042	2Y	14.7	52.6205	42.0185	63.2225	BL	11.64	69.8259	62.1083	77.5436	2Y	12.4	27.5479	19.0051	36.0907	2Y	10.5	28.9473	21.8619	36.0327
BL	9.46	56.1587	48.0533	64.2642	6M	5.04	39.2813	32.4605	46.1021	2Y	13.52	36.4664	29.2859	43.6469	BL	7.46	72.8892	64.9173	80.861	BL	6.96	67.9959	60.6503	75.3414	2Y	14.72	53.7944	42.7617	64.8271	BL	11.66	70.0051	62.2315	77.7787	2Y	12.42	28.1776	19.8215	36.5338	2Y	10.52	27.8539	20.5836	35.1242
BL	9.48	56.2015	48.1091	64.2939	6M	5.06	39.5688	32.7495	46.388	2Y	13.54	37.0568	29.8585	44.2551	BL	7.48	73.0631	65.0417	81.0846	BL	6.98	68.1091	60.739	75.4792	2Y	14.74	54.9683	43.4928	66.4438	BL	11.68	70.1843	62.3535	78.0151	2Y	12.44	28.8074	20.6278	36.987	2Y	10.54	26.7605	19.2853	34.2357
BL	9.5	56.2442	48.1648	64.3236	6M	5.08	39.8562	33.0366	46.6759	2Y	13.56	37.6472	30.4077	44.8866	BL	7.5	73.237	65.1653	81.3088	BL	7	68.2224	60.8271	75.6177	2Y	14.76	56.1422	44.2132	68.0712	BL	11.7	70.3634	62.4741	78.2527	2Y	12.46	29.4372	21.4233	37.451	2Y	10.56	25.6671	17.9686	33.3656
BL	9.52	56.2869	48.2205	64.3533	6M	5.1	40.1437	33.3218	46.9656	2Y	13.58	38.2376	30.9341	45.541	BL	7.52	73.411	65.2884	81.5336	BL	7.02	68.3356	60.9145	75.7567	2Y	14.78	57.3161	44.9241	69.7082	BL	11.72	70.5426	62.5936	78.4916	2Y	12.48	30.0669	22.2074	37.9265	2Y	10.58	24.5737	16.6351	32.5124
BL	9.54	56.3297	48.2762	64.3832	6M	5.12	40.4312	33.6051	47.2573	2Y	13.6	38.8279	31.4382	46.2177	BL	7.54	73.5849	65.4108	81.7591	BL	7.04	68.4489	61.0014	75.8964	2Y	14.8	58.4901	45.6264	71.3537	BL	11.74	70.7218	62.7118	78.7318	2Y	12.5	30.6967	22.9793	38.4141	2Y	10.6	23.4803	15.2862	31.6744
BL	9.56	56.3724	48.3318	64.413	6M	5.14	40.7187	33.8865	47.5509	2Y	13.62	39.4183	31.9207	46.9159	BL	7.56	73.7588	65.5325	81.9852	BL	7.06	68.5621	61.0876	76.0366						BL	11.76	70.9009	62.8288	78.9731	2Y	12.52	31.3264	23.7384	38.9145
BL	9.58	56.4151	48.3873	64.4429	6M	5.16	41.0061	34.1659	47.8463	2Y	13.64	40.0087	32.3826	47.6348	BL	7.58	73.9328	65.6537	82.2118	BL	7.08	68.6754	61.1733	76.1775						BL	11.78	71.0801	62.9446	79.2156	2Y	12.54	31.9562	24.484	39.4283
BL	9.6	56.4578	48.4428	64.4729	6M	5.18	41.2936	34.4436	48.1437	2Y	13.66	40.5991	32.8249	48.3732	BL	7.6	74.1067	65.7743	82.4391	BL	7.1	68.7886	61.2583	76.3189						BL	11.8	71.2593	63.0594	79.4592	2Y	12.56	32.5859	25.2155	39.9564
BL	9.62	56.5006	48.4982	64.5029	6M	5.2	41.5811	34.7193	48.4429	2Y	13.68	41.1895	33.2488	49.1302	BL	7.62	74.2806	65.8942	82.667	BL	7.12	68.9018	61.3428	76.4609						BL	11.82	71.4385	63.173	79.7039	2Y	12.58	33.2157	25.9323	40.4991
BL	9.64	56.5433	48.5536	64.533	6M	5.22	41.8686	34.9931	48.744	2Y	13.7	41.7798	33.6552	49.9045	BL	7.64	74.4546	66.0136	82.8955	BL	7.14	69.0151	61.4267	76.6034						BL	11.84	71.6176	63.2855	79.9498	2Y	12.6	33.8455	26.6339	41.0571
BL	9.66	56.586	48.609	64.5631	6M	5.24	42.1561	35.2651	49.047	2Y	13.72	42.3702	34.0455	50.695	BL	7.66	74.6285	66.1325	83.1245	BL	7.16	69.1283	61.5101	76.7466						BL	11.86	71.7968	63.397	80.1966	2Y	12.62	34.4752	27.3197	41.6307
BL	9.68	56.6288	48.6642	64.5933	6M	5.26	42.4435	35.5353	49.3518	2Y	13.74	42.9606	34.4206	51.5006	BL	7.68	74.8024	66.2508	83.3541	BL	7.18	69.2416	61.5929	76.8903						BL	11.88	71.976	63.5074	80.4445	2Y	12.64	35.105	27.9894	42.2205
BL	9.7	56.6715	48.7195	64.6235	6M	5.28	42.731	35.8036	49.6585	2Y	13.76	43.551	34.7818	52.3202	BL	7.7	74.9763	66.3685	83.5842	BL	7.2	69.3548	61.6751	77.0345						BL	11.9	72.1551	63.6168	80.6934	2Y	12.66	35.7347	28.6428	42.8266
BL	9.72	56.7142	48.7747	64.6538	6M	5.3	43.0185	36.0701	49.9669	2Y	13.78	44.1414	35.1301	53.1526	BL	7.72	75.1503	66.4857	83.8148	BL	7.22	69.4681	61.7568	77.1793						BL	11.92	72.3343	63.7253	80.9433	2Y	12.68	36.3645	29.2797	43.4492
BL	9.74	56.757	48.8298	64.6841	6M	5.32	43.306	36.3348	50.2772	2Y	13.8	44.7318	35.4666	53.997	BL	7.74	75.3242	66.6024	84.046	BL	7.24	69.5813	61.838	77.3246						BL	11.94	72.5135	63.8328	81.1942	2Y	12.7	36.9942	29.9	44.0884
BL	9.76	56.7997	48.8849	64.7145	6M	5.34	43.5934	36.5977	50.5892	2Y	13.82	45.3221	35.792	54.8522	BL	7.76	75.4981	66.7186	84.2777	BL	7.26	69.6946	61.9186	77.4705						BL	11.96	72.6926	63.9393	81.446	2Y	12.72	37.624	30.5039	44.7441
BL	9.78	56.8424	48.9399	64.745	6M	5.36	43.8809	36.8588	50.9031	2Y	13.84	45.9125	36.1075	55.7176	BL	7.78	75.6721	66.8343	84.5099	BL	7.28	69.8078	61.9987	77.6169						BL	11.98	72.8718	64.0449	81.6987	2Y	12.74	38.2538	31.0914	45.4161
BL	9.8	56.8851	48.9949	64.7754	6M	5.38	44.1684	37.1182	51.2186	2Y	13.86	46.5029	36.4137	56.5921	BL	7.8	75.846	66.9495	84.7425	BL	7.3	69.9211	62.0783	77.7638						BL	12	73.051	64.1497	81.9523	2Y	12.76	38.8835	31.6628	46.1042
BL	9.82	56.9279	49.0498	64.806	6M	5.4	44.4559	37.3758	51.5359	2Y	13.88	47.0933	36.7114	57.4752	BL	7.82	76.0199	67.0642	84.9757	BL	7.32	70.0343	62.1574	77.9112						BL	12.02	73.2301	64.2536	82.2067	2Y	12.78	39.5133	32.2187	46.8079
BL	9.84	56.9706	49.1046	64.8366	6M	5.42	44.7434	37.6318	51.8549	2Y	13.9	47.6837	37.0014	58.366	BL	7.84	76.1939	67.1784	85.2093	BL	7.34	70.1475	62.236	78.0591						BL	12.04	73.4093	64.3566	82.462	2Y	12.8	40.143	32.7593	47.5267
BL	9.86	57.0133	49.1594	64.8672	6M	5.44	45.0308	37.8861	52.1756						BL	7.86	76.3678	67.2922	85.4434	BL	7.36	70.2608	62.3141	78.2075						BL	12.06	73.5885	64.4588	82.7181	2Y	12.82	40.7728	33.2853	48.2602
BL	9.88	57.0561	49.2142	64.8979	6M	5.46	45.3183	38.1387	52.4979						BL	7.88	76.5417	67.4055	85.6779	BL	7.38	70.374	62.3917	78.3564						BL	12.08	73.7677	64.5602	82.9751	2Y	12.84	41.4025	33.7973	49.0078
BL	9.9	57.0988	49.2689	64.9287	6M	5.48	45.6058	38.3897	52.8219						BL	7.9	76.7157	67.5184	85.9129	BL	7.4	70.4873	62.4688	78.5058						BL	12.1	73.9468	64.6609	83.2328	2Y	12.86	42.0323	34.2959	49.7687
BL	9.92	57.1415	49.3235	64.9595	6M	5.5	45.8933	38.6391	53.1475						BL	7.92	76.8896	67.6308	86.1483	BL	7.42	70.6005	62.5454	78.6557						BL	12.12	74.126	64.7607	83.4912	2Y	12.88	42.662	34.7817	50.5424
BL	9.94	57.1843	49.3781	64.9904	6M	5.52	46.1808	38.8869	53.4746						BL	7.94	77.0635	67.7428	86.3842	BL	7.44	70.7138	62.6215	78.806						BL	12.14	74.3052	64.8599	83.7505	2Y	12.9	43.2918	35.2555	51.3281
BL	9.96	57.227	49.4327	65.0213	6M	5.54	46.4682	39.1331	53.8034						BL	7.96	77.2374	67.8544	86.6204	BL	7.46	70.827	62.6972	78.9568						BL	12.16	74.4843	64.9582	84.0104	2Y	12.92	43.9216	35.718	52.1251
BL	9.98	57.2697	49.4871	65.0523	6M	5.56	46.7557	39.3778	54.1336						BL	7.98	77.4114	67.9656	86.8571	BL	7.48	70.9403	62.7724	79.1081						BL	12.18	74.6635	65.0559	84.2711	2Y	12.94	44.5513	36.1698	52.9329
BL	10	57.3125	49.5416	65.0833	6M	5.58	47.0432	39.621	54.4654						BL	8	77.5853	68.0764	87.0942	BL	7.5	71.0535	62.8472	79.2598						BL	12.2	74.8427	65.1529	84.5324	2Y	12.96	45.1811	36.6115	53.7506
BL	10.02	57.3552	49.5959	65.1144	6M	5.6	47.3307	39.8627	54.7986						BL	8.02	77.7592	68.1868	87.3317	BL	7.52	71.1668	62.9215	79.412						BL	12.22	75.0218	65.2493	84.7944	2Y	12.98	45.8108	37.0439	54.5777
BL	10.04	57.3979	49.6502	65.1456	6M	5.62	47.6181	40.103	55.1333						BL	8.04	77.9332	68.2968	87.5695	BL	7.54	71.28	62.9954	79.5646						BL	12.24	75.201	65.3449	85.0571	2Y	13	46.4406	37.4676	55.4136
BL	10.06	57.4406	49.7045	65.1768	6M	5.64	47.9056	40.3418	55.4694						BL	8.06	78.1071	68.4064	87.8078	BL	7.56	71.3933	63.0689	79.7176						BL	12.26	75.3802	65.4399	85.3204	2Y	13.02	47.0703	37.883	56.2576
BL	10.08	57.4834	49.7587	65.2081	6M	5.66	48.1931	40.5793	55.8069						BL	8.08	78.281	68.5157	88.0464	BL	7.58	71.5065	63.1419	79.8711						BL	12.28	75.5593	65.5344	85.5843	2Y	13.04	47.7001	38.2909	57.1093
BL	10.1	57.5261	49.8128	65.2394	6M	5.68	48.4806	40.8154	56.1458						BL	8.1	78.455	68.6246	88.2853	BL	7.6	71.6197	63.2145	80.025						BL	12.3	75.7385	65.6282	85.8489	2Y	13.06	48.3299	38.6917	57.968
BL	10.12	57.5688	49.8669	65.2708	6M	5.7	48.7681	41.0501	56.486						BL	8.12	78.6289	68.7331	88.5247	BL	7.62	71.733	63.2867	80.1793						6M	9.6	32.2291	23.5874	40.8707	2Y	13.08	48.9596	39.0859	58.8333
BL	10.14	57.6116	49.9209	65.3022	6M	5.72	49.0555	41.2835	56.8276						BL	8.14	78.8028	68.8413	88.7644	BL	7.64	71.8462	63.3585	80.334						6M	9.62	32.4082	23.8309	40.9856	2Y	13.1	49.5894	39.474	59.7047
BL	10.16	57.6543	49.9749	65.3337	6M	5.74	49.343	41.5156	57.1704						BL	8.16	78.9767	68.9491	89.0044	BL	7.66	71.9595	63.4299	80.4891						6M	9.64	32.5874	24.0733	41.1016	2Y	13.12	50.2191	39.8564	60.5818
BL	10.18	57.697	50.0288	65.3652	6M	5.76	49.6305	41.7465	57.5145						BL	8.18	79.1507	69.0566	89.2447	BL	7.68	72.0727	63.5008	80.6446						6M	9.66	32.7666	24.3145	41.2187	2Y	13.14	50.8489	40.2335	61.4642
BL	10.2	57.7398	50.0827	65.3968	6M	5.78	49.918	41.9761	57.8598						BL	8.2	79.3246	69.1638	89.4854	BL	7.7	72.186	63.5714	80.8005						6M	9.68	32.9458	24.5547	41.3369	2Y	13.16	51.4786	40.6057	62.3516
BL	10.22	57.7825	50.1365	65.4285	6M	5.8	50.2055	42.2046	58.2063						BL	8.22	79.4985	69.2706	89.7264	BL	7.72	72.2992	63.6416	80.9568						6M	9.7	33.1249	24.7936	41.4562	2Y	13.18	52.1084	40.9733	63.2435
BL	10.24	57.8252	50.1902	65.4602	6M	5.82	50.4929	42.4318	58.5541						BL	8.24	79.6725	69.3772	89.9678	BL	7.74	72.4125	63.7114	81.1135						6M	9.72	33.3041	25.0314	41.5768	2Y	13.2	52.7381	41.3366	64.1397
BL	10.26	57.8679	50.2439	65.492	6M	5.84	50.7804	42.6579	58.9029						BL	8.26	79.8464	69.4834	90.2094	BL	7.76	72.5257	63.7809	81.2705						6M	9.74	33.4833	25.268	41.6985	2Y	13.22	53.3679	41.6959	65.0399
BL	10.28	57.9107	50.2975	65.5239	6M	5.86	51.0679	42.8829	59.2529						BL	8.28	80.0203	69.5893	90.4513	BL	7.78	72.639	63.85	81.428						6M	9.76	33.6624	25.5034	41.8215	2Y	13.24	53.9977	42.0515	65.9438
BL	10.3	57.9534	50.351	65.5558	6M	5.88	51.3554	43.1067	59.604						BL	8.3	80.1943	69.6949	90.6936	BL	7.8	72.7522	63.9187	81.5857						6M	9.78	33.8416	25.7375	41.9457	2Y	13.26	54.6274	42.4037	66.8512
BL	10.32	57.9961	50.4045	65.5877	6M	5.9	51.6428	43.3295	59.9562						BL	8.32	80.3682	69.8003	90.9361	BL	7.82	72.8655	63.987	81.7439						6M	9.8	34.0208	25.9704	42.0712	2Y	13.28	55.2572	42.7526	67.7617
BL	10.34	58.0389	50.458	65.6198	6M	5.92	51.9303	43.5512	60.3094						BL	8.34	80.5421	69.9053	91.1789	BL	7.84	72.9787	64.055	81.9024						6M	9.82	34.1999	26.2019	42.198	2Y	13.3	55.8869	43.0985	68.6753
BL	10.36	58.0816	50.5113	65.6519	6M	5.94	52.2178	43.7719	60.6637						BL	8.36	80.716	70.01	91.422	BL	7.86	73.0919	64.1227	82.0612						6M	9.84	34.3791	26.4321	42.3261	2Y	13.32	56.5167	43.4416	69.5917
BL	10.38	58.1243	50.5647	65.684	6M	5.96	52.5053	43.9916	61.0189						BL	8.38	80.89	70.1145	91.6654	BL	7.88	73.2052	64.19	82.2204						6M	9.86	34.5583	26.6609	42.4556	2Y	13.34	57.1464	43.7821	70.5108
BL	10.4	58.1671	50.6179	65.7162	6M	5.98	52.7928	44.2103	61.3752						BL	8.4	81.0639	70.2187	91.9091	BL	7.9	73.3184	64.257	82.3799						6M	9.88	34.7374	26.8884	42.5865	2Y	13.36	57.7762	44.1201	71.4323
BL	10.42	58.2098	50.6711	65.7485	6M	6	53.0802	44.4281	61.7324						BL	8.42	81.2378	70.3227	92.153	BL	7.92	73.4317	64.3236	82.5397						6M	9.9	34.9166	27.1144	42.7188	2Y	13.38	58.406	44.4558	72.3561
BL	10.44	58.2525	50.7242	65.7808	6M	6.02	53.3677	44.6449	62.0905						BL	8.44	81.4118	70.4264	92.3972	BL	7.94	73.5449	64.39	82.6999						6M	9.92	35.0958	27.3391	42.8525	2Y	13.4	59.0357	44.7893	73.2822
BL	10.46	58.2952	50.7773	65.8132	6M	6.04	53.6552	44.8608	62.4495						BL	8.46	81.5857	70.5298	92.6416	BL	7.96	73.6582	64.456	82.8604						6M	9.94	35.275	27.5622	42.9877
BL	10.48	58.338	50.8303	65.8457	6M	6.06	53.9427	45.0759	62.8095						BL	8.48	81.7596	70.633	92.8863	BL	7.98	73.7714	64.5216	83.0212						6M	9.96	35.4541	27.7839	43.1244
BL	10.5	58.3807	50.8832	65.8782	6M	6.08	54.2302	45.29	63.1703						BL	8.5	81.9336	70.7359	93.1312	BL	8	73.8847	64.587	83.1823						6M	9.98	35.6333	28.0041	43.2625
BL	10.52	58.4234	50.9361	65.9108	6M	6.1	54.5176	45.5033	63.5319						BL	8.52	82.1075	70.8386	93.3764	BL	8.02	73.9979	64.6521	83.3437						6M	10	35.8125	28.2227	43.4022
BL	10.54	58.4662	50.9889	65.9434	6M	6.12	54.8051	45.7158	63.8944						BL	8.54	82.2814	70.941	93.6218	BL	8.04	74.1112	64.7168	83.5055						6M	10.02	35.9916	28.4398	43.5435
BL	10.56	58.5089	51.0417	65.9761	6M	6.14	55.0926	45.9275	64.2577						BL	8.56	82.4553	71.0433	93.8674	BL	8.06	74.2244	64.7813	83.6675						6M	10.04	36.1708	28.6552	43.6864
BL	10.58	58.5516	51.0944	66.0089	6M	6.16	55.3801	46.1384	64.6217						BL	8.58	82.6293	71.1453	94.1133	BL	8.08	74.3377	64.8455	83.8298						6M	10.06	36.35	28.8691	43.8308
BL	10.6	58.5944	51.147	66.0417	6M	6.18	55.6675	46.3485	64.9865						BL	8.6	82.8032	71.247	94.3594	BL	8.1	74.4509	64.9094	83.9924						6M	10.08	36.5291	29.0814	43.9769
BL	10.62	58.6371	51.1996	66.0746	6M	6.2	55.955	46.5579	65.3521						BL	8.62	82.9771	71.3486	94.6057	BL	8.12	74.5641	64.973	84.1553						6M	10.1	36.7083	29.292	44.1246
BL	10.64	58.6798	51.2521	66.1076	6M	6.22	56.2425	46.7666	65.7184						BL	8.64	83.1511	71.4499	94.8522	BL	8.14	74.6774	65.0363	84.3185						6M	10.12	36.8875	29.5009	44.274
BL	10.66	58.7226	51.3045	66.1406	6M	6.24	56.53	46.9745	66.0854						BL	8.66	83.325	71.551	95.099	BL	8.16	74.7906	65.0993	84.4819						6M	10.14	37.0666	29.7082	44.4251
BL	10.68	58.7653	51.3569	66.1737	6M	6.26	56.8175	47.1818	66.4531						BL	8.68	83.4989	71.652	95.3459	BL	8.18	74.9039	65.1621	84.6457						6M	10.16	37.2458	29.9137	44.5779
BL	10.7	58.808	51.4092	66.2068	6M	6.28	57.1049	47.3883	66.8215						BL	8.7	83.6729	71.7527	95.5931	BL	8.2	75.0171	65.2246	84.8096						6M	10.18	37.425	30.1175	44.7324
BL	10.72	58.8507	51.4615	66.24	6M	6.3	57.3924	47.5943	67.1906						BL	8.72	83.8468	71.8532	95.8404	BL	8.22	75.1304	65.2869	84.9739						6M	10.2	37.6042	30.3196	44.8887
BL	10.74	58.8935	51.5136	66.2733	6M	6.32	57.6799	47.7995	67.5603						BL	8.74	84.0207	71.9535	96.088	BL	8.24	75.2436	65.3488	85.1384						6M	10.22	37.7833	30.5199	45.0468
BL	10.76	58.9362	51.5657	66.3067	6M	6.34	57.9674	48.0042	67.9306						BL	8.76	84.1947	72.0536	96.3357	BL	8.26	75.3569	65.4106	85.3032						6M	10.24	37.9625	30.7184	45.2066
BL	10.78	58.9789	51.6178	66.3401	6M	6.36	58.2548	48.2082	68.3015						BL	8.78	84.3686	72.1535	96.5836	BL	8.28	75.4701	65.4721	85.4682						6M	10.26	38.1417	30.9152	45.3682
BL	10.8	59.0217	51.6698	66.3736	6M	6.38	58.5423	48.4116	68.673						BL	8.8	84.5425	72.2533	96.8317	BL	8.3	75.5834	65.5333	85.6334						6M	10.28	38.3208	31.1101	45.5316
BL	10.82	59.0644	51.7217	66.4071	6M	6.4	58.8298	48.6145	69.0451						6M	5.4	34.39	26.9196	41.8603	BL	8.32	75.6966	65.5943	85.7989						6M	10.3	38.5	31.3032	45.6968
BL	10.84	59.1071	51.7735	66.4407	6M	6.42	59.1173	48.8168	69.4178						6M	5.42	34.5639	27.125	42.0028	BL	8.34	75.8099	65.655	85.9647						6M	10.32	38.6792	31.4945	45.8639
BL	10.86	59.1499	51.8253	66.4744	6M	6.44	59.4048	49.0185	69.791						6M	5.44	34.7378	27.3295	42.1461	BL	8.36	75.9231	65.7155	86.1307						6M	10.34	38.8583	31.6839	46.0328
BL	10.88	59.1926	51.877	66.5081	6M	6.46	59.6922	49.2197	70.1648						6M	5.46	34.9118	27.5331	42.2904	BL	8.38	76.0363	65.7758	86.2969						6M	10.36	39.0375	31.8715	46.2035
BL	10.9	59.2353	51.9287	66.542	6M	6.48	59.9797	49.4204	70.5391						6M	5.48	35.0857	27.7357	42.4357	BL	8.4	76.1496	65.8359	86.4633						6M	10.38	39.2167	32.0573	46.3761
BL	10.92	59.278	51.9803	66.5758	6M	6.5	60.2672	49.6205	70.9139						6M	5.5	35.2596	27.9374	42.5819	BL	8.42	76.2628	65.8957	86.63						6M	10.4	39.3958	32.2412	46.5505
BL	10.94	59.3208	52.0318	66.6098	6M	6.52	60.5547	49.8202	71.2892						6M	5.52	35.4335	28.1381	42.729	BL	8.44	76.3761	65.9553	86.7968						6M	10.42	39.575	32.4232	46.7268
BL	10.96	59.3635	52.0832	66.6438	6M	6.54	60.8422	50.0194	71.665						6M	5.54	35.6075	28.3378	42.8771	BL	8.46	76.4893	66.0147	86.9639						6M	10.44	39.7542	32.6034	46.905
BL	10.98	59.4062	52.1346	66.6779	6M	6.56	61.1296	50.218	72.0412						6M	5.56	35.7814	28.5366	43.0262	BL	8.48	76.6026	66.0739	87.1313						6M	10.46	39.9334	32.7817	47.085
BL	11	59.449	52.1859	66.712	6M	6.58	61.4171	50.4163	72.418						6M	5.58	35.9553	28.7344	43.1763	BL	8.5	76.7158	66.1329	87.2988						6M	10.48	40.1125	32.9581	47.2669
BL	11.02	59.4917	52.2371	66.7463	6M	6.6	61.7046	50.614	72.7952						6M	5.6	36.1293	28.9312	43.3273	BL	8.52	76.8291	66.1916	87.4665						6M	10.5	40.2917	33.1327	47.4507
BL	11.04	59.5344	52.2883	66.7806	6M	6.62	61.9921	50.8114	73.1728						6M	5.62	36.3032	29.127	43.4794	BL	8.54	76.9423	66.2502	87.6345						6M	10.52	40.4709	33.3055	47.6363
BL	11.06	59.5772	52.3394	66.8149	6M	6.64	62.2795	51.0082	73.5508						6M	5.64	36.4771	29.3217	43.6325	BL	8.56	77.0556	66.3085	87.8026						6M	10.54	40.65	33.4763	47.8237
BL	11.08	59.6199	52.3904	66.8493	6M	6.66	62.567	51.2047	73.9293						6M	5.66	36.6511	29.5154	43.7867	BL	8.58	77.1688	66.3667	87.9709						6M	10.56	40.8292	33.6454	48.013
BL	11.1	59.6626	52.4414	66.8838	6M	6.68	62.8545	51.4008	74.3082						6M	5.68	36.825	29.7081	43.9418	BL	8.6	77.282	66.4246	88.1395						6M	10.58	41.0084	33.8126	48.2042
BL	11.12	59.7053	52.4923	66.9184	6M	6.7	63.142	51.5964	74.6875						6M	5.7	36.9989	29.8998	44.098	BL	8.62	77.3953	66.4824	88.3082						6M	10.6	41.1875	33.9779	48.3971
BL	11.14	59.7481	52.5431	66.9531	6M	6.72	63.4295	51.7917	75.0672						6M	5.72	37.1728	30.0904	44.2553	BL	8.64	77.5085	66.54	88.4771						6M	10.62	41.3667	34.1415	48.5919
BL	11.16	59.7908	52.5939	66.9878	6M	6.74	63.7169	51.9866	75.4473						6M	5.74	37.3468	30.2799	44.4136	BL	8.66	77.6218	66.5974	88.6462						6M	10.64	41.5459	34.3032	48.7885
BL	11.18	59.8335	52.6445	67.0225	6M	6.76	64.0044	52.1811	75.8278						6M	5.76	37.5207	30.4684	44.573	BL	8.68	77.735	66.6546	88.8155						6M	10.66	41.725	34.4632	48.9869
BL	11.2	59.8763	52.6952	67.0574	6M	6.78	64.2919	52.3752	76.2086						6M	5.78	37.6946	30.6558	44.7335	BL	8.7	77.8483	66.7116	88.985						6M	10.68	41.9042	34.6214	49.1871
BL	11.22	59.919	52.7457	67.0923	6M	6.8	64.5794	52.569	76.5898						6M	5.8	37.8686	30.8421	44.895	BL	8.72	77.9615	66.7684	89.1546						6M	10.7	42.0834	34.7778	49.389
BL	11.24	59.9617	52.7962	67.1273	2Y	4.9	29.9051	22.5649	37.2454						6M	5.82	38.0425	31.0274	45.0576	BL	8.74	78.0748	66.8251	89.3245						6M	10.72	42.2626	34.9324	49.5927
BL	11.26	60.0045	52.8466	67.1624	2Y	4.92	30.1926	22.8912	37.494						6M	5.84	38.2164	31.2115	45.2213	BL	8.76	78.188	66.8816	89.4945						6M	10.74	42.4417	35.0854	49.7981
BL	11.28	60.0472	52.8969	67.1975	2Y	4.94	30.4801	23.2159	37.7443						6M	5.86	38.3904	31.3946	45.3862	BL	8.78	78.3013	66.9379	89.6646						6M	10.76	42.6209	35.2366	50.0052
BL	11.3	60.0899	52.9471	67.2327	2Y	4.96	30.7676	23.539	37.9962						6M	5.88	38.5643	31.5765	45.5521	BL	8.8	78.4145	66.9941	89.835						6M	10.78	42.8001	35.3861	50.214
BL	11.32	60.1327	52.9973	67.268	2Y	4.98	31.0551	23.8605	38.2496						6M	5.9	38.7382	31.7574	45.7191	BL	8.82	78.5278	67.0501	90.0055						6M	10.8	42.9792	35.534	50.4245
BL	11.34	60.1754	53.0474	67.3034	2Y	5	31.3425	24.1803	38.5048						6M	5.92	38.9121	31.9371	45.8872	BL	8.84	78.641	67.1059	90.1761						6M	10.82	43.1584	35.6802	50.6366
BL	11.36	60.2181	53.0974	67.3388	2Y	5.02	31.63	24.4984	38.7616						6M	5.94	39.0861	32.1157	46.0564	BL	8.86	78.7542	67.1615	90.347						6M	10.84	43.3376	35.8248	50.8504
BL	11.38	60.2608	53.1474	67.3743	2Y	5.04	31.9175	24.8148	39.0201						6M	5.96	39.26	32.2933	46.2267	BL	8.88	78.8675	67.2171	90.5179						6M	10.86	43.5167	35.9678	51.0657
BL	11.4	60.3036	53.1973	67.4099	2Y	5.06	32.205	25.1296	39.2804						6M	5.98	39.4339	32.4697	46.3982	BL	8.9	78.9807	67.2724	90.6891						6M	10.88	43.6959	36.1092	51.2827
BL	11.42	60.3463	53.2471	67.4455	2Y	5.08	32.4924	25.4425	39.5424						6M	6	39.6079	32.645	46.5707	BL	8.92	79.094	67.3276	90.8604						6M	10.9	43.8751	36.249	51.5012
BL	11.44	60.389	53.2969	67.4812	2Y	5.1	32.7799	25.7538	39.8061						6M	6.02	39.7818	32.8192	46.7444	BL	8.94	79.2072	67.3826	91.0318						6M	10.92	44.0542	36.3873	51.7212
BL	11.46	60.4318	53.3465	67.517	2Y	5.12	33.0674	26.0632	40.0716						6M	6.04	39.9557	32.9922	46.9192	BL	8.96	79.3205	67.4375	91.2034						6M	10.94	44.2334	36.5241	51.9428
BL	11.48	60.4745	53.3961	67.5529	2Y	5.14	33.3549	26.3708	40.3389						6M	6.06	40.1297	33.1642	47.0951	BL	8.98	79.4337	67.4923	91.3752						6M	10.96	44.4126	36.6594	52.1658
BL	11.5	60.5172	53.4456	67.5888	2Y	5.16	33.6424	26.6767	40.608						6M	6.08	40.3036	33.335	47.2721	BL	9	79.547	67.5469	91.547						6M	10.98	44.5918	36.7932	52.3903
BL	11.52	60.56	53.4951	67.6248	2Y	5.18	33.9298	26.9807	40.879						6M	6.1	40.4775	33.5048	47.4503	6M	4.9	34.8023	26.8908	42.7139						6M	11	44.7709	36.9256	52.6163
BL	11.54	60.6027	53.5444	67.6609	2Y	5.2	34.2173	27.2829	41.1517						6M	6.12	40.6514	33.6734	47.6295	6M	4.92	34.9156	27.032	42.7991						6M	11.02	44.9501	37.0566	52.8436
BL	11.56	60.6454	53.5937	67.6971	2Y	5.22	34.5048	27.5832	41.4264						6M	6.14	40.8254	33.8409	47.8099	6M	4.94	35.0288	27.1727	42.8849						6M	11.04	45.1293	37.1862	53.0723
BL	11.58	60.6881	53.643	67.7333	2Y	5.24	34.7923	27.8817	41.7029						6M	6.16	40.9993	34.0073	47.9913	6M	4.96	35.1421	27.3128	42.9713						6M	11.06	45.3084	37.3144	53.3024
BL	11.6	60.7309	53.6921	67.7696	2Y	5.26	35.0797	28.1783	41.9812						6M	6.18	41.1732	34.1726	48.1739	6M	4.98	35.2553	27.4524	43.0583						6M	11.08	45.4876	37.4413	53.5339
BL	11.62	60.7736	53.7412	67.806	2Y	5.28	35.3672	28.473	42.2614						6M	6.2	41.3472	34.3368	48.3575	6M	5	35.3686	27.5913	43.1458						6M	11.1	45.6668	37.5669	53.7666
BL	11.64	60.8163	53.7902	67.8425	2Y	5.3	35.6547	28.7659	42.5435						6M	6.22	41.5211	34.5	48.5422	6M	5.02	35.4818	27.7297	43.2339						6M	11.12	45.8459	37.6913	54.0006
BL	11.66	60.8591	53.8391	67.879	2Y	5.32	35.9422	29.0569	42.8275						6M	6.24	41.695	34.662	48.7281	6M	5.04	35.595	27.8675	43.3226						6M	11.14	46.0251	37.8143	54.2359
BL	11.68	60.9018	53.8879	67.9157	2Y	5.34	36.2297	29.3459	43.1134						6M	6.26	41.869	34.8229	48.915	6M	5.06	35.7083	28.0048	43.4118						6M	11.16	46.2043	37.9362	54.4724
BL	11.7	60.9445	53.9367	67.9524	2Y	5.36	36.5171	29.6331	43.4012						6M	6.28	42.0429	34.9828	49.103	6M	5.08	35.8215	28.1414	43.5017						6M	11.18	46.3834	38.0568	54.7101
BL	11.72	60.9873	53.9854	67.9891	2Y	5.38	36.8046	29.9184	43.6908						6M	6.3	42.2168	35.1416	49.292	6M	5.1	35.9348	28.2774	43.5922						6M	11.2	46.5626	38.1762	54.949
BL	11.74	61.03	54.034	68.026	2Y	5.4	37.0921	30.2018	43.9824						6M	6.32	42.3907	35.2994	49.4821	6M	5.12	36.048	28.4128	43.6832						6M	11.22	46.7418	38.2945	55.189
BL	11.76	61.0727	54.0825	68.0629	2Y	5.42	37.3796	30.4834	44.2758						6M	6.34	42.5647	35.4561	49.6733	6M	5.14	36.1613	28.5476	43.7749						6M	11.24	46.921	38.4117	55.4302
BL	11.78	61.1155	54.131	68.0999	2Y	5.44	37.6671	30.763	44.5711						6M	6.36	42.7386	35.6117	49.8655	6M	5.16	36.2745	28.6818	43.8673						6M	11.26	47.1001	38.5278	55.6725
BL	11.8	61.1582	54.1794	68.137	2Y	5.46	37.9545	31.0408	44.8683						6M	6.38	42.9125	35.7663	50.0588	6M	5.18	36.3878	28.8154	43.9602						6M	11.28	47.2793	38.6427	55.9159
BL	11.82	61.2009	54.2277	68.1741	2Y	5.48	38.242	31.3167	45.1673						6M	6.4	43.0865	35.9199	50.2531	6M	5.2	36.501	28.9483	44.0538						6M	11.3	47.4585	38.7567	56.1603
BL	11.84	61.2436	54.2759	68.2114	2Y	5.5	38.5295	31.5908	45.4682						6M	6.42	43.2604	36.0724	50.4484	6M	5.22	36.6143	29.0806	44.148						6M	11.32	47.6376	38.8695	56.4057
BL	11.86	61.2864	54.3241	68.2487	2Y	5.52	38.817	31.863	45.7709						6M	6.44	43.4343	36.224	50.6447	6M	5.24	36.7275	29.2122	44.2428						6M	11.34	47.8168	38.9814	56.6522
BL	11.88	61.3291	54.3721	68.2861	2Y	5.54	39.1044	32.1334	46.0755						6M	6.46	43.6083	36.3745	50.842	6M	5.26	36.8408	29.3432	44.3383						6M	11.36	47.996	39.0923	56.8996
BL	11.9	61.3718	54.4201	68.3235	2Y	5.56	39.3919	32.4019	46.3819						6M	6.48	43.7822	36.524	51.0403	6M	5.28	36.954	29.4736	44.4344						6M	11.38	48.1751	39.2022	57.1481
BL	11.92	61.4146	54.468	68.3611	2Y	5.58	39.6794	32.6687	46.6901						6M	6.5	43.9561	36.6726	51.2396	6M	5.3	37.0672	29.6033	44.5312						6M	11.4	48.3543	39.3112	57.3974
BL	11.94	61.4573	54.5159	68.3987	2Y	5.6	39.9669	32.9337	47.0001						6M	6.52	44.1301	36.8202	51.4399	6M	5.32	37.1805	29.7324	44.6286						6M	11.42	48.5335	39.4193	57.6477
BL	11.96	61.5	54.5636	68.4364	2Y	5.62	40.2544	33.1969	47.3118						6M	6.54	44.304	36.9668	51.6412	6M	5.34	37.2937	29.8608	44.7267						6M	11.44	48.7126	39.5264	57.8989
BL	11.98	61.5428	54.6113	68.4742	2Y	5.64	40.5418	33.4583	47.6253						6M	6.56	44.4779	37.1125	51.8434	6M	5.36	37.407	29.9885	44.8255						6M	11.46	48.8918	39.6327	58.1509
BL	12	61.5855	54.6589	68.5121	2Y	5.66	40.8293	33.718	47.9406						6M	6.58	44.6518	37.2572	52.0465	6M	5.38	37.5202	30.1156	44.9249						6M	11.48	49.071	39.7381	58.4039
BL	12.02	61.6282	54.7064	68.55	2Y	5.68	41.1168	33.976	48.2575						6M	6.6	44.8258	37.401	52.2506	6M	5.4	37.6335	30.242	45.025						6M	11.5	49.2502	39.8427	58.6576
BL	12.04	61.6709	54.7539	68.588	2Y	5.7	41.4043	34.2324	48.5762						6M	6.62	44.9997	37.5439	52.4556	6M	5.42	37.7467	30.3677	45.1258						6M	11.52	49.4293	39.9465	58.9122
BL	12.06	61.7137	54.8012	68.6261	2Y	5.72	41.6918	34.487	48.8965						6M	6.64	45.1736	37.6858	52.6614	6M	5.44	37.86	30.4927	45.2272						6M	11.54	49.6085	40.0494	59.1676
BL	12.08	61.7564	54.8485	68.6643	2Y	5.74	41.9792	34.74	49.2185						6M	6.66	45.3476	37.8269	52.8682	6M	5.46	37.9732	30.6171	45.3294						6M	11.56	49.7877	40.1516	59.4237
BL	12.1	61.7991	54.8957	68.7026	2Y	5.76	42.2667	34.9914	49.5421						6M	6.68	45.5215	37.9671	53.0759	6M	5.48	38.0865	30.7407	45.4322						6M	11.58	49.9668	40.253	59.6806
BL	12.12	61.8419	54.9428	68.7409	2Y	5.78	42.5542	35.2411	49.8673						6M	6.7	45.6954	38.1064	53.2845	6M	5.5	38.1997	30.8637	45.5357						6M	11.6	50.146	40.3537	59.9383
BL	12.14	61.8846	54.9899	68.7793	2Y	5.8	42.8417	35.4893	50.194						6M	6.72	45.8694	38.2448	53.4939	6M	5.52	38.313	30.986	45.6399						6M	11.62	50.3252	40.4537	60.1967
BL	12.16	61.9273	55.0368	68.8178	2Y	5.82	43.1291	35.736	50.5223						6M	6.74	46.0433	38.3824	53.7041	6M	5.54	38.4262	31.1076	45.7448						6M	11.64	50.5043	40.5529	60.4558
BL	12.18	61.9701	55.0837	68.8564	2Y	5.84	43.4166	35.9811	50.8522						6M	6.76	46.2172	38.5192	53.9152	6M	5.56	38.5394	31.2285	45.8504						6M	11.66	50.6835	40.6515	60.7155
BL	12.2	62.0128	55.1305	68.8951	2Y	5.86	43.7041	36.2247	51.1835						6M	6.78	46.3911	38.6552	54.1271	6M	5.58	38.6527	31.3487	45.9567						6M	11.68	50.8627	40.7494	60.976
BL	12.22	62.0555	55.1772	68.9338	2Y	5.88	43.9916	36.4668	51.5163						6M	6.8	46.5651	38.7903	54.3399	6M	5.6	38.7659	31.4682	46.0637						6M	11.7	51.0418	40.8466	61.2371
BL	12.24	62.0982	55.2239	68.9726	2Y	5.9	44.2791	36.7075	51.8506						6M	6.82	46.739	38.9246	54.5534	6M	5.62	38.8792	31.587	46.1714						6M	11.72	51.221	40.9432	61.4989
BL	12.26	62.141	55.2704	69.0115	2Y	5.92	44.5665	36.9468	52.1863						6M	6.84	46.9129	39.0582	54.7677	6M	5.64	38.9924	31.7051	46.2798						6M	11.74	51.4002	41.0391	61.7612
BL	12.28	62.1837	55.3169	69.0505	2Y	5.94	44.854	37.1847	52.5233						6M	6.86	47.0869	39.1909	54.9828	6M	5.66	39.1057	31.8225	46.3889						6M	11.76	51.5794	41.1345	62.0242
BL	12.3	62.2264	55.3633	69.0896	2Y	5.96	45.1415	37.4212	52.8618						6M	6.88	47.2608	39.3229	55.1987	6M	5.68	39.2189	31.9391	46.4987						6M	11.78	51.7585	41.2292	62.2878
BL	12.32	62.2692	55.4096	69.1287	2Y	5.98	45.429	37.6564	53.2016						6M	6.9	47.4347	39.4542	55.4153	6M	5.7	39.3322	32.0551	46.6092						6M	11.8	51.9377	41.3234	62.552
BL	12.34	62.3119	55.4558	69.168	2Y	6	45.7164	37.8903	53.5426						6M	6.92	47.6087	39.5847	55.6326	6M	5.72	39.4454	32.1704	46.7205						6M	11.82	52.1169	41.417	62.8168
BL	12.36	62.3546	55.502	69.2073	2Y	6.02	46.0039	38.1228	53.885						6M	6.94	47.7826	39.7144	55.8507	6M	5.74	39.5587	32.2849	46.8324						6M	11.84	52.296	41.51	63.0821
BL	12.38	62.3974	55.548	69.2467	2Y	6.04	46.2914	38.3542	54.2287						6M	6.96	47.9565	39.8435	56.0695	6M	5.76	39.6719	32.3988	46.945						6M	11.86	52.4752	41.6025	63.3479
BL	12.4	62.4401	55.594	69.2861	2Y	6.06	46.5789	38.5843	54.5735						6M	6.98	48.1304	39.9719	56.289	6M	5.78	39.7852	32.5119	47.0584						6M	11.88	52.6544	41.6944	63.6143
BL	12.42	62.4828	55.6399	69.3257	2Y	6.08	46.8664	38.8131	54.9196						6M	7	48.3044	40.0995	56.5092	6M	5.8	39.8984	32.6243	47.1725						6M	11.9	52.8335	41.7859	63.8812
BL	12.44	62.5256	55.6858	69.3653	2Y	6.1	47.1538	39.0408	55.2668						6M	7.02	48.4783	40.2265	56.7301	6M	5.82	40.0116	32.7361	47.2872						6M	11.92	53.0127	41.8768	64.1486
BL	12.46	62.5683	55.7315	69.4051	2Y	6.12	47.4413	39.2674	55.6152						6M	7.04	48.6522	40.3528	56.9516	6M	5.84	40.1249	32.8471	47.4027						6M	11.94	53.1919	41.9673	64.4165
BL	12.48	62.611	55.7772	69.4449	2Y	6.14	47.7288	39.4928	55.9648						6M	7.06	48.8262	40.4785	57.1738	6M	5.86	40.2381	32.9574	47.5189						6M	11.96	53.371	42.0572	64.6849
BL	12.5	62.6537	55.8227	69.4848	2Y	6.16	48.0163	39.7171	56.3154						6M	7.08	49.0001	40.6035	57.3967	6M	5.88	40.3514	33.067	47.6358						6M	11.98	53.5502	42.1467	64.9537
BL	12.52	62.6965	55.8682	69.5247	2Y	6.18	48.3038	39.9404	56.6671						6M	7.1	49.174	40.7279	57.6202	6M	5.9	40.4646	33.1759	47.7534						6M	12	53.7294	42.2357	65.223
BL	12.54	62.7392	55.9136	69.5648	2Y	6.2	48.5912	40.1626	57.0199						6M	7.12	49.348	40.8516	57.8443	6M	5.92	40.5779	33.284	47.8717						6M	12.02	53.9086	42.3243	65.4928
BL	12.56	62.7819	55.959	69.6049	2Y	6.22	48.8787	40.3837	57.3737						6M	7.14	49.5219	40.9748	58.069	6M	5.94	40.6911	33.3915	47.9907						6M	12.04	54.0877	42.4125	65.763
BL	12.58	62.8247	56.0042	69.6451	2Y	6.24	49.1662	40.6039	57.7285						6M	7.16	49.6958	41.0973	58.2943	6M	5.96	40.8044	33.4983	48.1104						6M	12.06	54.2669	42.5002	66.0336
BL	12.6	62.8674	56.0494	69.6854	2Y	6.26	49.4537	40.8231	58.0843						6M	7.18	49.8697	41.2192	58.5203	6M	5.98	40.9176	33.6044	48.2308						6M	12.08	54.4461	42.5875	66.3046
BL	12.62	62.9101	56.0944	69.7258	2Y	6.28	49.7411	41.0413	58.441						6M	7.2	50.0437	41.3406	58.7468	6M	6	41.0309	33.7098	48.352						6M	12.1	54.6252	42.6744	66.5761
BL	12.64	62.9529	56.1394	69.7663	2Y	6.3	50.0286	41.2585	58.7987						6M	7.22	50.2176	41.4614	58.9738	6M	6.02	41.1441	33.8144	48.4738						6M	12.12	54.8044	42.7609	66.8479
BL	12.66	62.9956	56.1844	69.8068	2Y	6.32	50.3161	41.4749	59.1573						6M	7.24	50.3915	41.5816	59.2015	6M	6.04	41.2573	33.9184	48.5963						6M	12.14	54.9836	42.847	67.1202
BL	12.68	63.0383	56.2292	69.8475	2Y	6.34	50.6036	41.6904	59.5168						6M	7.26	50.5655	41.7013	59.4297	6M	6.06	41.3706	34.0217	48.7195						6M	12.16	55.1627	42.9327	67.3928
BL	12.7	63.081	56.2739	69.8882	2Y	6.36	50.8911	41.905	59.8771						6M	7.28	50.7394	41.8204	59.6584	6M	6.08	41.4838	34.1244	48.8433						6M	12.18	55.3419	43.018	67.6658
BL	12.72	63.1238	56.3186	69.929	2Y	6.38	51.1785	42.1187	60.2383						6M	7.3	50.9133	41.939	59.8876	6M	6.1	41.5971	34.2263	48.9679						6M	12.2	55.5211	43.103	67.9391
BL	12.74	63.1665	56.3632	69.9698	2Y	6.4	51.466	42.3317	60.6004						6M	7.32	51.0873	42.0571	60.1174	6M	6.12	41.7103	34.3275	49.0931						6M	12.22	55.7002	43.1877	68.2128
BL	12.76	63.2092	56.4077	70.0108	2Y	6.42	51.7535	42.5438	60.9632						6M	7.34	51.2612	42.1747	60.3477	6M	6.14	41.8236	34.4281	49.2191						6M	12.24	55.8794	43.2719	68.4869
BL	12.78	63.252	56.4521	70.0519	2Y	6.44	52.041	42.7551	61.3268						6M	7.36	51.4351	42.2918	60.5785	6M	6.16	41.9368	34.528	49.3457						6M	12.26	56.0586	43.3559	68.7613
BL	12.8	63.2947	56.4964	70.093	2Y	6.46	52.3285	42.9657	61.6912						6M	7.38	51.6091	42.4084	60.8097	6M	6.18	42.0501	34.6272	49.4729						6M	12.28	56.2378	43.4395	69.036
BL	12.82	63.3374	56.5406	70.1342	2Y	6.48	52.6159	43.1755	62.0564						6M	7.4	51.783	42.5245	61.0415	6M	6.2	42.1633	34.7258	49.6009						6M	12.3	56.4169	43.5228	69.3111
BL	12.84	63.3802	56.5848	70.1755	2Y	6.5	52.9034	43.3845	62.4223						6M	7.42	51.9569	42.6401	61.2737	6M	6.22	42.2766	34.8237	49.7295						2Y	9.6	23.7883	12.952	34.6246
BL	12.86	63.4229	56.6289	70.2169	2Y	6.52	53.1909	43.5929	62.7889						6M	7.44	52.1308	42.7552	61.5064	6M	6.24	42.3898	34.9209	49.8587						2Y	9.62	23.9675	13.2169	34.7181
BL	12.88	63.4656	56.6729	70.2584	2Y	6.54	53.4784	43.8006	63.1562						6M	7.46	52.3048	42.8699	61.7396	6M	6.26	42.5031	35.0175	49.9886						2Y	9.64	24.1467	13.4812	34.8121
BL	12.9	63.5083	56.7168	70.2999	2Y	6.56	53.7658	44.0075	63.5241						6M	7.48	52.4787	42.9842	61.9732	6M	6.28	42.6163	35.1134	50.1192						2Y	9.66	24.3259	13.745	34.9067
BL	12.92	63.5511	56.7606	70.3416	2Y	6.58	54.0533	44.2139	63.8928						6M	7.5	52.6526	43.098	62.2072	6M	6.3	42.7295	35.2087	50.2504						2Y	9.68	24.505	14.0081	35.0019
BL	12.94	63.5938	56.8043	70.3833	2Y	6.6	54.3408	44.4195	64.2621						6M	7.52	52.8266	43.2114	62.4417	6M	6.32	42.8428	35.3033	50.3823						2Y	9.7	24.6842	14.2707	35.0977
BL	12.96	63.6365	56.848	70.4251	2Y	6.62	54.6283	44.6246	64.632						6M	7.54	53.0005	43.3244	62.6766	6M	6.34	42.956	35.3973	50.5148						2Y	9.72	24.8634	14.5326	35.1941
BL	12.98	63.6793	56.8916	70.467	2Y	6.64	54.9158	44.829	65.0025						6M	7.56	53.1744	43.4369	62.9119	6M	6.36	43.0693	35.4907	50.6479						2Y	9.74	25.0425	14.7939	35.2911
BL	13	63.722	56.935	70.509	2Y	6.66	55.2032	45.0328	65.3736						6M	7.58	53.3484	43.549	63.1477	6M	6.38	43.1825	35.5834	50.7816						2Y	9.76	25.2217	15.0546	35.3888
BL	13.02	63.7647	56.9784	70.551	2Y	6.68	55.4907	45.2361	65.7454						6M	7.6	53.5223	43.6608	63.3838	6M	6.4	43.2958	35.6756	50.916						2Y	9.78	25.4009	15.3146	35.4872
BL	13.04	63.8075	57.0218	70.5932	2Y	6.7	55.7782	45.4387	66.1177						6M	7.62	53.6962	43.7721	63.6203	6M	6.42	43.409	35.7671	51.051						2Y	9.8	25.58	15.5739	35.5862
BL	13.06	63.8502	57.065	70.6354	2Y	6.72	56.0657	45.6408	66.4905						6M	7.64	53.8701	43.8831	63.8572	6M	6.44	43.5223	35.858	51.1866						2Y	9.82	25.7592	15.8325	35.6859
BL	13.08	63.8929	57.1082	70.6777	2Y	6.74	56.3532	45.8424	66.8639						6M	7.66	54.0441	43.9937	64.0945	6M	6.46	43.6355	35.9482	51.3228						2Y	9.84	25.9384	16.0904	35.7863
BL	13.1	63.9357	57.1512	70.7201	2Y	6.76	56.6406	46.0435	67.2378						6M	7.68	54.218	44.1039	64.3321	6M	6.48	43.7488	36.0379	51.4596						2Y	9.86	26.1175	16.3476	35.8875
BL	13.12	63.9784	57.1942	70.7626	2Y	6.78	56.9281	46.244	67.6122						6M	7.7	54.3919	44.2137	64.5701	6M	6.5	43.862	36.127	51.597						2Y	9.88	26.2967	16.604	35.9894
BL	13.14	64.0211	57.2371	70.8051	2Y	6.8	57.2156	46.444	67.9872						6M	7.72	54.5659	44.3232	64.8085	6M	6.52	43.9753	36.2155	51.735						2Y	9.9	26.4759	16.8597	36.0921
BL	13.16	64.0638	57.2799	70.8478											6M	7.74	54.7398	44.4324	65.0472	6M	6.54	44.0885	36.3034	51.8736						2Y	9.92	26.6551	17.1146	36.1955
BL	13.18	64.1066	57.3226	70.8905											6M	7.76	54.9137	44.5412	65.2863	6M	6.56	44.2017	36.3908	52.0127						2Y	9.94	26.8342	17.3687	36.2998
BL	13.2	64.1493	57.3653	70.9333											6M	7.78	55.0877	44.6496	65.5257	6M	6.58	44.315	36.4775	52.1524						2Y	9.96	27.0134	17.622	36.4048
BL	13.22	64.192	57.4078	70.9762											6M	7.8	55.2616	44.7578	65.7654	6M	6.6	44.4282	36.5637	52.2927						2Y	9.98	27.1926	17.8744	36.5107
BL	13.24	64.2348	57.4503	71.0192											6M	7.82	55.4355	44.8656	66.0055	6M	6.62	44.5415	36.6494	52.4336						2Y	10	27.3717	18.1259	36.6175
BL	13.26	64.2775	57.4927	71.0623											6M	7.84	55.6094	44.9731	66.2458	6M	6.64	44.6547	36.7345	52.575						2Y	10.02	27.5509	18.3766	36.7252
BL	13.28	64.3202	57.535	71.1054											6M	7.86	55.7834	45.0802	66.4865	6M	6.66	44.768	36.819	52.717						2Y	10.04	27.7301	18.6264	36.8337
BL	13.3	64.363	57.5772	71.1487											6M	7.88	55.9573	45.1871	66.7275	6M	6.68	44.8812	36.903	52.8595						2Y	10.06	27.9092	18.8753	36.9432
BL	13.32	64.4057	57.6194	71.192											6M	7.9	56.1312	45.2937	66.9688	6M	6.7	44.9945	36.9864	53.0025						2Y	10.08	28.0884	19.1232	37.0536
BL	13.34	64.4484	57.6614	71.2354											6M	7.92	56.3052	45.3999	67.2104	6M	6.72	45.1077	37.0694	53.1461						2Y	10.1	28.2676	19.3701	37.165
BL	13.36	64.4911	57.7034	71.2789											6M	7.94	56.4791	45.5059	67.4523	6M	6.74	45.221	37.1518	53.2902						2Y	10.12	28.4467	19.6161	37.2774
BL	13.38	64.5339	57.7453	71.3225											6M	7.96	56.653	45.6116	67.6944	6M	6.76	45.3342	37.2336	53.4348						2Y	10.14	28.6259	19.861	37.3908
BL	13.4	64.5766	57.7871	71.3661											6M	7.98	56.827	45.717	67.9369	6M	6.78	45.4475	37.315	53.5799						2Y	10.16	28.8051	20.1049	37.5052
BL	13.42	64.6193	57.8288	71.4099											6M	8	57.0009	45.8222	68.1796	6M	6.8	45.5607	37.3958	53.7255						2Y	10.18	28.9843	20.3478	37.6207
BL	13.44	64.6621	57.8704	71.4537											6M	8.02	57.1748	45.9271	68.4226	6M	6.82	45.6739	37.4762	53.8717						2Y	10.2	29.1634	20.5896	37.7373
BL	13.46	64.7048	57.912	71.4976											6M	8.04	57.3487	46.0317	68.6658	6M	6.84	45.7872	37.5561	54.0183						2Y	10.22	29.3426	20.8302	37.8549
BL	13.48	64.7475	57.9535	71.5416											6M	8.06	57.5227	46.136	68.9093	6M	6.86	45.9004	37.6354	54.1654						2Y	10.24	29.5218	21.0698	37.9737
BL	13.5	64.7903	57.9948	71.5857											6M	8.08	57.6966	46.2401	69.1531	6M	6.88	46.0137	37.7143	54.3131						2Y	10.26	29.7009	21.3082	38.0937
BL	13.52	64.833	58.0361	71.6298											6M	8.1	57.8705	46.3439	69.3971	6M	6.9	46.1269	37.7927	54.4611						2Y	10.28	29.8801	21.5454	38.2148
BL	13.54	64.8757	58.0773	71.6741											6M	8.12	58.0445	46.4475	69.6414	6M	6.92	46.2402	37.8707	54.6097						2Y	10.3	30.0593	21.7814	38.3371
BL	13.56	64.9184	58.1185	71.7184											6M	8.14	58.2184	46.5509	69.8859	6M	6.94	46.3534	37.9481	54.7587						2Y	10.32	30.2384	22.0162	38.4607
BL	13.58	64.9612	58.1595	71.7628											6M	8.16	58.3923	46.654	70.1306	6M	6.96	46.4667	38.0251	54.9082						2Y	10.34	30.4176	22.2497	38.5855
BL	13.6	65.0039	58.2005	71.8073											6M	8.18	58.5663	46.7569	70.3756	6M	6.98	46.5799	38.1017	55.0581						2Y	10.36	30.5968	22.482	38.7116
BL	13.62	65.0466	58.2414	71.8519											6M	8.2	58.7402	46.8596	70.6208	6M	7	46.6932	38.1778	55.2085						2Y	10.38	30.7759	22.7129	38.839
BL	13.64	65.0894	58.2822	71.8966											6M	8.22	58.9141	46.962	70.8662	6M	7.02	46.8064	38.2535	55.3593						2Y	10.4	30.9551	22.9425	38.9677
BL	13.66	65.1321	58.3229	71.9413											6M	8.24	59.088	47.0642	71.1119	6M	7.04	46.9197	38.3287	55.5106						2Y	10.42	31.1343	23.1708	39.0978
BL	13.68	65.1748	58.3635	71.9862											6M	8.26	59.262	47.1662	71.3577	6M	7.06	47.0329	38.4035	55.6623						2Y	10.44	31.3135	23.3977	39.2292
BL	13.7	65.2176	58.404	72.0311											6M	8.28	59.4359	47.268	71.6038	6M	7.08	47.1461	38.4779	55.8144						2Y	10.46	31.4926	23.6232	39.3621
BL	13.72	65.2603	58.4445	72.0761											6M	8.3	59.6098	47.3696	71.8501	6M	7.1	47.2594	38.5518	55.9669						2Y	10.48	31.6718	23.8472	39.4964
BL	13.74	65.303	58.4849	72.1212											6M	8.32	59.7838	47.471	72.0966	6M	7.12	47.3726	38.6254	56.1199						2Y	10.5	31.851	24.0698	39.6321
BL	13.76	65.3458	58.5252	72.1663											6M	8.34	59.9577	47.5721	72.3433	6M	7.14	47.4859	38.6985	56.2733						2Y	10.52	32.0301	24.291	39.7693
BL	13.78	65.3885	58.5654	72.2116											6M	8.36	60.1316	47.6731	72.5902	6M	7.16	47.5991	38.7712	56.427						2Y	10.54	32.2093	24.5106	39.908
BL	13.8	65.4312	58.6055	72.2569											6M	8.38	60.3056	47.7739	72.8373	6M	7.18	47.7124	38.8436	56.5812						2Y	10.56	32.3885	24.7287	40.0483
BL	13.82	65.4739	58.6456	72.3023											6M	8.4	60.4795	47.8745	73.0845	6M	7.2	47.8256	38.9155	56.7357						2Y	10.58	32.5676	24.9452	40.19
BL	13.84	65.5167	58.6855	72.3478											6M	8.42	60.6534	47.9749	73.332	6M	7.22	47.9389	38.9871	56.8906						2Y	10.6	32.7468	25.1602	40.3334
BL	13.86	65.5594	58.7254	72.3934											6M	8.44	60.8274	48.0751	73.5796	6M	7.24	48.0521	39.0583	57.046						2Y	10.62	32.926	25.3736	40.4784
BL	13.88	65.6021	58.7652	72.439											6M	8.46	61.0013	48.1751	73.8275	6M	7.26	48.1654	39.1291	57.2016						2Y	10.64	33.1051	25.5854	40.6249
BL	13.9	65.6449	58.8049	72.4848											6M	8.48	61.1752	48.275	74.0755	6M	7.28	48.2786	39.1995	57.3577						2Y	10.66	33.2843	25.7955	40.7731
BL	13.92	65.6876	58.8446	72.5306											6M	8.5	61.3491	48.3746	74.3237	6M	7.3	48.3918	39.2696	57.5141						2Y	10.68	33.4635	26.004	40.923
BL	13.94	65.7303	58.8841	72.5765											6M	8.52	61.5231	48.4741	74.572	6M	7.32	48.5051	39.3393	57.6709						2Y	10.7	33.6427	26.2108	41.0746
BL	13.96	65.7731	58.9236	72.6225											6M	8.54	61.697	48.5735	74.8205	6M	7.34	48.6183	39.4086	57.8281						2Y	10.72	33.8218	26.4159	41.2278
BL	13.98	65.8158	58.963	72.6686											6M	8.56	61.8709	48.6726	75.0692	6M	7.36	48.7316	39.4776	57.9855						2Y	10.74	34.001	26.6192	41.3827
BL	14	65.8585	59.0023	72.7147											6M	8.58	62.0449	48.7717	75.3181	6M	7.38	48.8448	39.5463	58.1434						2Y	10.76	34.1802	26.8209	41.5394
BL	14.02	65.9012	59.0415	72.761											6M	8.6	62.2188	48.8705	75.5671	6M	7.4	48.9581	39.6146	58.3015						2Y	10.78	34.3593	27.0208	41.6979
BL	14.04	65.944	59.0807	72.8073											6M	8.62	62.3927	48.9692	75.8163	6M	7.42	49.0713	39.6826	58.46						2Y	10.8	34.5385	27.2189	41.8581
BL	14.06	65.9867	59.1197	72.8537											6M	8.64	62.5667	49.0677	76.0656	6M	7.44	49.1846	39.7503	58.6189						2Y	10.82	34.7177	27.4153	42.02
BL	14.08	66.0294	59.1587	72.9002											6M	8.66	62.7406	49.1661	76.3151	6M	7.46	49.2978	39.8176	58.778						2Y	10.84	34.8968	27.6099	42.1838
BL	14.1	66.0722	59.1976	72.9467											6M	8.68	62.9145	49.2643	76.5647	6M	7.48	49.4111	39.8846	58.9375						2Y	10.86	35.076	27.8027	42.3493
BL	14.12	66.1149	59.2364	72.9934											6M	8.7	63.0884	49.3624	76.8145	6M	7.5	49.5243	39.9513	59.0973						2Y	10.88	35.2552	27.9937	42.5167
BL	14.14	66.1576	59.2752	73.0401											6M	8.72	63.2624	49.4603	77.0644	6M	7.52	49.6376	40.0177	59.2574						2Y	10.9	35.4343	28.1828	42.6859
BL	14.16	66.2004	59.3138	73.0869											6M	8.74	63.4363	49.5581	77.3145	6M	7.54	49.7508	40.0838	59.4178						2Y	10.92	35.6135	28.3701	42.8569
BL	14.18	66.2431	59.3524	73.1338											6M	8.76	63.6102	49.6558	77.5647	6M	7.56	49.864	40.1495	59.5786						2Y	10.94	35.7927	28.5556	43.0297
BL	14.2	66.2858	59.3909	73.1807											6M	8.78	63.7842	49.7533	77.815	6M	7.58	49.9773	40.215	59.7396						2Y	10.96	35.9719	28.7393	43.2044
BL	14.22	66.3285	59.4293	73.2278											6M	8.8	63.9581	49.8507	78.0655	6M	7.6	50.0905	40.2802	59.9009						2Y	10.98	36.151	28.9211	43.3809
BL	14.24	66.3713	59.4677	73.2749											2Y	5.4	25.3408	16.3715	34.3101	6M	7.62	50.2038	40.3451	60.0625						2Y	11	36.3302	29.1011	43.5593
BL	14.26	66.414	59.5059	73.3221											2Y	5.42	25.5147	16.5998	34.4296	6M	7.64	50.317	40.4097	60.2244						2Y	11.02	36.5094	29.2792	43.7395
BL	14.28	66.4567	59.5441	73.3694											2Y	5.44	25.6886	16.8275	34.5497	6M	7.66	50.4303	40.474	60.3865						2Y	11.04	36.6885	29.4555	43.9215
BL	14.3	66.4995	59.5822	73.4168											2Y	5.46	25.8626	17.0547	34.6704	6M	7.68	50.5435	40.5381	60.549						2Y	11.06	36.8677	29.63	44.1054
BL	14.32	66.5422	59.6202	73.4642											2Y	5.48	26.0365	17.2814	34.7916	6M	7.7	50.6568	40.6019	60.7117						2Y	11.08	37.0469	29.8026	44.2911
BL	14.34	66.5849	59.6581	73.5117											2Y	5.5	26.2104	17.5074	34.9134	6M	7.72	50.77	40.6654	60.8746						2Y	11.1	37.226	29.9734	44.4787
BL	14.36	66.6277	59.696	73.5593											2Y	5.52	26.3844	17.7329	35.0358	6M	7.74	50.8833	40.7286	61.0379						2Y	11.12	37.4052	30.1424	44.6681
BL	14.38	66.6704	59.7338	73.607											2Y	5.54	26.5583	17.9578	35.1587	6M	7.76	50.9965	40.7916	61.2014						2Y	11.14	37.5844	30.3095	44.8592
BL	14.4	66.7131	59.7715	73.6548											2Y	5.56	26.7322	18.1821	35.2823	6M	7.78	51.1098	40.8544	61.3652						2Y	11.16	37.7635	30.4748	45.0522
BL	14.42	66.7559	59.8091	73.7026											2Y	5.58	26.9061	18.4058	35.4065	6M	7.8	51.223	40.9168	61.5292						2Y	11.18	37.9427	30.6384	45.247
BL	14.44	66.7986	59.8466	73.7505											2Y	5.6	27.0801	18.6288	35.5313	6M	7.82	51.3362	40.9791	61.6934						2Y	11.2	38.1219	30.8001	45.4436
BL	14.46	66.8413	59.8841	73.7985											2Y	5.62	27.254	18.8512	35.6568	6M	7.84	51.4495	41.041	61.8579						2Y	11.22	38.3011	30.9601	45.642
BL	14.48	66.884	59.9215	73.8466											2Y	5.64	27.4279	19.073	35.7829	6M	7.86	51.5627	41.1028	62.0227						2Y	11.24	38.4802	31.1183	45.8421
BL	14.5	66.9268	59.9588	73.8947											2Y	5.66	27.6019	19.2941	35.9096	6M	7.88	51.676	41.1643	62.1877						2Y	11.26	38.6594	31.2748	46.044
BL	14.52	66.9695	59.996	73.943											2Y	5.68	27.7758	19.5145	36.037	6M	7.9	51.7892	41.2256	62.3529						2Y	11.28	38.8386	31.4296	46.2476
BL	14.54	67.0122	60.0332	73.9913											2Y	5.7	27.9497	19.7343	36.1652	6M	7.92	51.9025	41.2866	62.5184						2Y	11.3	39.0177	31.5826	46.4529
BL	14.56	67.055	60.0703	74.0397											2Y	5.72	28.1237	19.9533	36.294	6M	7.94	52.0157	41.3474	62.6841						2Y	11.32	39.1969	31.7339	46.6599
BL	14.58	67.0977	60.1073	74.0881											2Y	5.74	28.2976	20.1717	36.4235	6M	7.96	52.129	41.408	62.85						2Y	11.34	39.3761	31.8836	46.8685
BL	14.6	67.1404	60.1442	74.1367											2Y	5.76	28.4715	20.3893	36.5537	6M	7.98	52.2422	41.4683	63.0161						2Y	11.36	39.5552	32.0316	47.0789
BL	14.62	67.1832	60.181	74.1853											2Y	5.78	28.6454	20.6062	36.6846	6M	8	52.3555	41.5285	63.1824						2Y	11.38	39.7344	32.178	47.2908
BL	14.64	67.2259	60.2178	74.234											2Y	5.8	28.8194	20.8224	36.8163	6M	8.02	52.4687	41.5884	63.349						2Y	11.4	39.9136	32.3228	47.5044
BL	14.66	67.2686	60.2545	74.2827											2Y	5.82	28.9933	21.0378	36.9488	6M	8.04	52.582	41.6481	63.5158						2Y	11.42	40.0927	32.4659	47.7196
BL	14.68	67.3113	60.2911	74.3316											2Y	5.84	29.1672	21.2525	37.082	6M	8.06	52.6952	41.7076	63.6828						2Y	11.44	40.2719	32.6075	47.9363
BL	14.7	67.3541	60.3276	74.3805											2Y	5.86	29.3412	21.4664	37.216	6M	8.08	52.8084	41.7669	63.85						2Y	11.46	40.4511	32.7476	48.1546
BL	14.72	67.3968	60.3641	74.4295											2Y	5.88	29.5151	21.6795	37.3507	6M	8.1	52.9217	41.826	64.0174						2Y	11.48	40.6303	32.8861	48.3744
BL	14.74	67.4395	60.4005	74.4786											2Y	5.9	29.689	21.8918	37.4863	6M	8.12	53.0349	41.8849	64.1849						2Y	11.5	40.8094	33.0231	48.5957
BL	14.76	67.4823	60.4368	74.5277											2Y	5.92	29.863	22.1032	37.6227	6M	8.14	53.1482	41.9436	64.3527						2Y	11.52	40.9886	33.1587	48.8185
BL	14.78	67.525	60.473	74.577											2Y	5.94	30.0369	22.3139	37.7599	6M	8.16	53.2614	42.0021	64.5207						2Y	11.54	41.1678	33.2928	49.0427
BL	14.8	67.5677	60.5092	74.6263											2Y	5.96	30.2108	22.5237	37.8979	6M	8.18	53.3747	42.0605	64.6889						2Y	11.56	41.3469	33.4255	49.2684
BL	14.82	67.6105	60.5453	74.6756											2Y	5.98	30.3847	22.7327	38.0368	6M	8.2	53.4879	42.1186	64.8573						2Y	11.58	41.5261	33.5568	49.4954
BL	14.84	67.6532	60.5813	74.7251											2Y	6	30.5587	22.9408	38.1765	6M	8.22	53.6012	42.1765	65.0258						2Y	11.6	41.7053	33.6867	49.7239
BL	14.86	67.6959	60.6172	74.7746											2Y	6.02	30.7326	23.1481	38.3171	6M	8.24	53.7144	42.2343	65.1945						2Y	11.62	41.8844	33.8152	49.9536
BL	14.88	67.7387	60.6531	74.8242											2Y	6.04	30.9065	23.3545	38.4586	6M	8.26	53.8277	42.2919	65.3635						2Y	11.64	42.0636	33.9425	50.1847
BL	14.9	67.7814	60.6889	74.8739											2Y	6.06	31.0805	23.56	38.601	6M	8.28	53.9409	42.3493	65.5325						2Y	11.66	42.2428	34.0684	50.4171
BL	14.92	67.8241	60.7246	74.9236											2Y	6.08	31.2544	23.7645	38.7443	6M	8.3	54.0542	42.4065	65.7018						2Y	11.68	42.4219	34.1931	50.6508
BL	14.94	67.8668	60.7603	74.9734											2Y	6.1	31.4283	23.9682	38.8885	6M	8.32	54.1674	42.4635	65.8713						2Y	11.7	42.6011	34.3165	50.8858
BL	14.96	67.9096	60.7958	75.0233											2Y	6.12	31.6023	24.1709	39.0336	6M	8.34	54.2806	42.5204	66.0409						2Y	11.72	42.7803	34.4387	51.1219
BL	14.98	67.9523	60.8313	75.0733											2Y	6.14	31.7762	24.3727	39.1796	6M	8.36	54.3939	42.5771	66.2106						2Y	11.74	42.9595	34.5596	51.3593
BL	15	67.995	60.8667	75.1233											2Y	6.16	31.9501	24.5736	39.3266	6M	8.38	54.5071	42.6337	66.3806						2Y	11.76	43.1386	34.6794	51.5978
BL	15.02	68.0378	60.9021	75.1734											2Y	6.18	32.124	24.7735	39.4746	6M	8.4	54.6204	42.6901	66.5507						2Y	11.78	43.3178	34.7981	51.8375
BL	15.04	68.0805	60.9374	75.2236											2Y	6.2	32.298	24.9724	39.6235	6M	8.42	54.7336	42.7463	66.721						2Y	11.8	43.497	34.9156	52.0783
BL	15.06	68.1232	60.9726	75.2739											2Y	6.22	32.4719	25.1704	39.7734	6M	8.44	54.8469	42.8024	66.8914						2Y	11.82	43.6761	35.0321	52.3202
BL	15.08	68.166	61.0077	75.3242											2Y	6.24	32.6458	25.3674	39.9243	6M	8.46	54.9601	42.8583	67.062						2Y	11.84	43.8553	35.1474	52.5632
BL	15.1	68.2087	61.0428	75.3746											2Y	6.26	32.8198	25.5633	40.0762	6M	8.48	55.0734	42.914	67.2327						2Y	11.86	44.0345	35.2617	52.8072
BL	15.12	68.2514	61.0778	75.4251											2Y	6.28	32.9937	25.7583	40.2291	6M	8.5	55.1866	42.9696	67.4036						2Y	11.88	44.2136	35.375	53.0523
BL	15.14	68.2941	61.1127	75.4756											2Y	6.3	33.1676	25.9522	40.383	6M	8.52	55.2999	43.0251	67.5746						2Y	11.9	44.3928	35.4872	53.2984
BL	15.16	68.3369	61.1475	75.5262											2Y	6.32	33.3416	26.1452	40.538	6M	8.54	55.4131	43.0804	67.7458						2Y	11.92	44.572	35.5985	53.5454
BL	15.18	68.3796	61.1823	75.5769											2Y	6.34	33.5155	26.3371	40.6939	6M	8.56	55.5263	43.1356	67.9171						2Y	11.94	44.7511	35.7088	53.7935
BL	15.2	68.4223	61.217	75.6277											2Y	6.36	33.6894	26.5279	40.8509	6M	8.58	55.6396	43.1906	68.0886						2Y	11.96	44.9303	35.8182	54.0424
BL	15.22	68.4651	61.2516	75.6785											2Y	6.38	33.8633	26.7177	41.009	6M	8.6	55.7528	43.2455	68.2602						2Y	11.98	45.1095	35.9266	54.2923
BL	15.24	68.5078	61.2862	75.7294											2Y	6.4	34.0373	26.9065	41.1681	6M	8.62	55.8661	43.3002	68.432						2Y	12	45.2887	36.0342	54.5431
BL	15.26	68.5505	61.3207	75.7803											2Y	6.42	34.2112	27.0942	41.3282	6M	8.64	55.9793	43.3548	68.6039						2Y	12.02	45.4678	36.1409	54.7948
BL	15.28	68.5933	61.3551	75.8314											2Y	6.44	34.3851	27.2808	41.4895	6M	8.66	56.0926	43.4093	68.7759						2Y	12.04	45.647	36.2467	55.0473
BL	15.3	68.636	61.3895	75.8825											2Y	6.46	34.5591	27.4664	41.6518	6M	8.68	56.2058	43.4636	68.9481						2Y	12.06	45.8262	36.3517	55.3007
BL	15.32	68.6787	61.4238	75.9337											2Y	6.48	34.733	27.6509	41.8151	6M	8.7	56.3191	43.5178	69.1203						2Y	12.08	46.0053	36.4558	55.5549
BL	15.34	68.7214	61.458	75.9849											2Y	6.5	34.9069	27.8343	41.9796	6M	8.72	56.4323	43.5719	69.2928						2Y	12.1	46.1845	36.5592	55.8098
BL	15.36	68.7642	61.4922	76.0362											2Y	6.52	35.0809	28.0166	42.1451	6M	8.74	56.5456	43.6258	69.4653						2Y	12.12	46.3637	36.6617	56.0656
BL	15.38	68.8069	61.5262	76.0876											2Y	6.54	35.2548	28.1978	42.3118	6M	8.76	56.6588	43.6796	69.638						2Y	12.14	46.5428	36.7636	56.3221
BL	15.4	68.8496	61.5602	76.139											2Y	6.56	35.4287	28.3779	42.4795	6M	8.78	56.7721	43.7333	69.8108						2Y	12.16	46.722	36.8646	56.5794
BL	15.42	68.8924	61.5942	76.1905											2Y	6.58	35.6027	28.557	42.6483	6M	8.8	56.8853	43.7869	69.9837						2Y	12.18	46.9012	36.965	56.8374
BL	15.44	68.9351	61.6281	76.2421											2Y	6.6	35.7766	28.7349	42.8182	6M	8.82	56.9985	43.8403	70.1568						2Y	12.2	47.0803	37.0646	57.0961
BL	15.46	68.9778	61.6619	76.2938											2Y	6.62	35.9505	28.9118	42.9893	6M	8.84	57.1118	43.8936	70.3299						2Y	12.22	47.2595	37.1635	57.3555
BL	15.48	69.0206	61.6956	76.3455											2Y	6.64	36.1244	29.0875	43.1614	6M	8.86	57.225	43.9468	70.5032						2Y	12.24	47.4387	37.2618	57.6156
BL	15.5	69.0633	61.7293	76.3973											2Y	6.66	36.2984	29.2621	43.3346	6M	8.88	57.3383	43.9999	70.6766						2Y	12.26	47.6179	37.3594	57.8763
BL	15.52	69.106	61.7629	76.4491											2Y	6.68	36.4723	29.4357	43.5089	6M	8.9	57.4515	44.0529	70.8501						2Y	12.28	47.797	37.4564	58.1377
BL	15.54	69.1488	61.7965	76.501											2Y	6.7	36.6462	29.6081	43.6844	6M	8.92	57.5648	44.1058	71.0238						2Y	12.3	47.9762	37.5527	58.3997
BL	15.56	69.1915	61.8299	76.553											2Y	6.72	36.8202	29.7794	43.8609	6M	8.94	57.678	44.1585	71.1975
BL	15.58	69.2342	61.8633	76.6051											2Y	6.74	36.9941	29.9496	44.0385	6M	8.96	57.7913	44.2112	71.3714
BL	15.6	69.2769	61.8967	76.6572											2Y	6.76	37.168	30.1188	44.2173	6M	8.98	57.9045	44.2637	71.5453
BL	15.62	69.3197	61.93	76.7094											2Y	6.78	37.342	30.2868	44.3971	6M	9	58.0178	44.3161	71.7194
BL	15.64	69.3624	61.9632	76.7616											2Y	6.8	37.5159	30.4537	44.578	2Y	4.9	28.5877	19.7518	37.4235
BL	15.66	69.4051	61.9963	76.8139											2Y	6.82	37.6898	30.6196	44.7601	2Y	4.92	28.7009	19.9047	37.4971
BL	15.68	69.4479	62.0294	76.8663											2Y	6.84	37.8637	30.7843	44.9432	2Y	4.94	28.8142	20.0573	37.571
BL	15.7	69.4906	62.0624	76.9187											2Y	6.86	38.0377	30.948	45.1273	2Y	4.96	28.9274	20.2094	37.6454
BL	15.72	69.5333	62.0954	76.9713											2Y	6.88	38.2116	31.1106	45.3126	2Y	4.98	29.0407	20.3611	37.7202
BL	15.74	69.5761	62.1283	77.0238											2Y	6.9	38.3855	31.2721	45.4989	2Y	5	29.1539	20.5124	37.7954
BL	15.76	69.6188	62.1611	77.0765											2Y	6.92	38.5595	31.4326	45.6864	2Y	5.02	29.2671	20.6632	37.8711
BL	15.78	69.6615	62.1939	77.1291											2Y	6.94	38.7334	31.592	45.8748	2Y	5.04	29.3804	20.8136	37.9472
BL	15.8	69.7042	62.2266	77.1819											2Y	6.96	38.9073	31.7503	46.0643	2Y	5.06	29.4936	20.9636	38.0237
BL	15.82	69.747	62.2592	77.2347											2Y	6.98	39.0813	31.9076	46.2549	2Y	5.08	29.6069	21.1131	38.1007
BL	15.84	69.7897	62.2918	77.2876											2Y	7	39.2552	32.0638	46.4465	2Y	5.1	29.7201	21.2621	38.1781
BL	15.86	69.8324	62.3243	77.3406											2Y	7.02	39.4291	32.2191	46.6392	2Y	5.12	29.8334	21.4107	38.256
BL	15.88	69.8752	62.3568	77.3936											2Y	7.04	39.603	32.3733	46.8328	2Y	5.14	29.9466	21.5588	38.3344
BL	15.9	69.9179	62.3892	77.4466											2Y	7.06	39.777	32.5264	47.0275	2Y	5.16	30.0599	21.7065	38.4132
BL	15.92	69.9606	62.4215	77.4998											2Y	7.08	39.9509	32.6786	47.2232	2Y	5.18	30.1731	21.8537	38.4925
BL	15.94	70.0034	62.4537	77.553											2Y	7.1	40.1248	32.8298	47.4199	2Y	5.2	30.2864	22.0004	38.5723
BL	15.96	70.0461	62.486	77.6062											2Y	7.12	40.2988	32.9799	47.6176	2Y	5.22	30.3996	22.1466	38.6526
BL	15.98	70.0888	62.5181	77.6595											2Y	7.14	40.4727	33.1291	47.8163	2Y	5.24	30.5128	22.2923	38.7334
BL	16	70.1315	62.5502	77.7129											2Y	7.16	40.6466	33.2774	48.0159	2Y	5.26	30.6261	22.4375	38.8147
BL	16.02	70.1743	62.5822	77.7664											2Y	7.18	40.8206	33.4246	48.2165	2Y	5.28	30.7393	22.5822	38.8965
BL	16.04	70.217	62.6142	77.8199											2Y	7.2	40.9945	33.571	48.418	2Y	5.3	30.8526	22.7264	38.9788
BL	16.06	70.2597	62.6461	77.8734											2Y	7.22	41.1684	33.7163	48.6205	2Y	5.32	30.9658	22.87	39.0616
BL	16.08	70.3025	62.6779	77.927											2Y	7.24	41.3423	33.8608	48.8239	2Y	5.34	31.0791	23.0132	39.145
BL	16.1	70.3452	62.7097	77.9807											2Y	7.26	41.5163	34.0043	49.0282	2Y	5.36	31.1923	23.1558	39.2288
BL	16.12	70.3879	62.7414	78.0344											2Y	7.28	41.6902	34.1469	49.2335	2Y	5.38	31.3056	23.2979	39.3133
BL	16.14	70.4307	62.7731	78.0882											2Y	7.3	41.8641	34.2887	49.4396	2Y	5.4	31.4188	23.4394	39.3982
BL	16.16	70.4734	62.8047	78.1421											2Y	7.32	42.0381	34.4295	49.6466	2Y	5.42	31.5321	23.5804	39.4837
BL	16.18	70.5161	62.8362	78.196											2Y	7.34	42.212	34.5695	49.8545	2Y	5.44	31.6453	23.7208	39.5698
BL	16.2	70.5589	62.8677	78.25											2Y	7.36	42.3859	34.7086	50.0633	2Y	5.46	31.7586	23.8607	39.6564
BL	16.22	70.6016	62.8992	78.304											2Y	7.38	42.5599	34.8469	50.2729	2Y	5.48	31.8718	24	39.7436
BL	16.24	70.6443	62.9305	78.3581											2Y	7.4	42.7338	34.9843	50.4833	2Y	5.5	31.985	24.1387	39.8314
BL	16.26	70.687	62.9619	78.4122											2Y	7.42	42.9077	35.1209	50.6945	2Y	5.52	32.0983	24.2769	39.9197
BL	16.28	70.7298	62.9931	78.4664											2Y	7.44	43.0817	35.2567	50.9066	2Y	5.54	32.2115	24.4145	40.0086
BL	16.3	70.7725	63.0243	78.5207											2Y	7.46	43.2556	35.3917	51.1195	2Y	5.56	32.3248	24.5515	40.0981
BL	16.32	70.8152	63.0555	78.575											2Y	7.48	43.4295	35.5259	51.3332	2Y	5.58	32.438	24.6879	40.1882
BL	16.34	70.858	63.0866	78.6294											2Y	7.5	43.6034	35.6593	51.5476	2Y	5.6	32.5513	24.8236	40.2789
BL	16.36	70.9007	63.1176	78.6838											2Y	7.52	43.7774	35.7919	51.7628	2Y	5.62	32.6645	24.9588	40.3702
BL	16.38	70.9434	63.1486	78.7383											2Y	7.54	43.9513	35.9238	51.9788	2Y	5.64	32.7778	25.0934	40.4621
BL	16.4	70.9862	63.1795	78.7928											2Y	7.56	44.1252	36.055	52.1955	2Y	5.66	32.891	25.2274	40.5546
BL	16.42	71.0289	63.2104	78.8474											2Y	7.58	44.2992	36.1854	52.4129	2Y	5.68	33.0043	25.3607	40.6478
BL	16.44	71.0716	63.2412	78.902											2Y	7.6	44.4731	36.3151	52.6311	2Y	5.7	33.1175	25.4935	40.7415
BL	16.46	71.1143	63.2719	78.9567											2Y	7.62	44.647	36.4441	52.8499	2Y	5.72	33.2308	25.6256	40.8359
BL	16.48	71.1571	63.3027	79.0115											2Y	7.64	44.821	36.5724	53.0695	2Y	5.74	33.344	25.757	40.931
BL	16.5	71.1998	63.3333	79.0663											2Y	7.66	44.9949	36.7	53.2898	2Y	5.76	33.4572	25.8879	41.0266
BL	16.52	71.2425	63.3639	79.1212											2Y	7.68	45.1688	36.827	53.5107	2Y	5.78	33.5705	26.018	41.1229
BL	16.54	71.2853	63.3944	79.1761											2Y	7.7	45.3427	36.9532	53.7323	2Y	5.8	33.6837	26.1476	41.2199
BL	16.56	71.328	63.4249	79.2311											2Y	7.72	45.5167	37.0789	53.9545	2Y	5.82	33.797	26.2765	41.3175
BL	16.58	71.3707	63.4554	79.2861											2Y	7.74	45.6906	37.2038	54.1774	2Y	5.84	33.9102	26.4047	41.4158
BL	16.6	71.4135	63.4857	79.3412											2Y	7.76	45.8645	37.3282	54.4009	2Y	5.86	34.0235	26.5323	41.5147
BL	16.62	71.4562	63.5161	79.3963											2Y	7.78	46.0385	37.452	54.625	2Y	5.88	34.1367	26.6592	41.6143
BL	16.64	71.4989	63.5464	79.4515											2Y	7.8	46.2124	37.5751	54.8497	2Y	5.9	34.25	26.7854	41.7145
BL	16.66	71.5416	63.5766	79.5067											2Y	7.82	46.3863	37.6976	55.075	2Y	5.92	34.3632	26.911	41.8154
BL	16.68	71.5844	63.6067	79.562											2Y	7.84	46.5603	37.8196	55.3009	2Y	5.94	34.4765	27.0359	41.917
BL	16.7	71.6271	63.6369	79.6174											2Y	7.86	46.7342	37.941	55.5274	2Y	5.96	34.5897	27.1601	42.0193
BL	16.72	71.6698	63.6669	79.6727											2Y	7.88	46.9081	38.0618	55.7545	2Y	5.98	34.703	27.2837	42.1222
BL	16.74	71.7126	63.697	79.7282											2Y	7.9	47.082	38.182	55.9821	2Y	6	34.8162	27.4065	42.2259
BL	16.76	71.7553	63.7269	79.7837											2Y	7.92	47.256	38.3017	56.2102	2Y	6.02	34.9294	27.5287	42.3302
BL	16.78	71.798	63.7568	79.8392											2Y	7.94	47.4299	38.4209	56.4389	2Y	6.04	35.0427	27.6502	42.4352
BL	16.8	71.8408	63.7867	79.8948											2Y	7.96	47.6038	38.5396	56.6681	2Y	6.06	35.1559	27.771	42.5409
BL	16.82	71.8835	63.8165	79.9505											2Y	7.98	47.7778	38.6577	56.8978	2Y	6.08	35.2692	27.8911	42.6472
BL	16.84	71.9262	63.8463	80.0062											2Y	8	47.9517	38.7753	57.1281	2Y	6.1	35.3824	28.0106	42.7543
BL	16.86	71.969	63.876	80.0619											2Y	8.02	48.1256	38.8925	57.3588	2Y	6.12	35.4957	28.1293	42.8621
BL	16.88	72.0117	63.9057	80.1177											2Y	8.04	48.2996	39.0091	57.59	2Y	6.14	35.6089	28.2473	42.9705
BL	16.9	72.0544	63.9353	80.1736											2Y	8.06	48.4735	39.1253	57.8217	2Y	6.16	35.7222	28.3646	43.0797
BL	16.92	72.0971	63.9648	80.2294											2Y	8.08	48.6474	39.241	58.0539	2Y	6.18	35.8354	28.4813	43.1896
BL	16.94	72.1399	63.9944	80.2854											2Y	8.1	48.8213	39.3562	58.2865	2Y	6.2	35.9487	28.5972	43.3001
BL	16.96	72.1826	64.0238	80.3414											2Y	8.12	48.9953	39.471	58.5196	2Y	6.22	36.0619	28.7124	43.4114
BL	16.98	72.2253	64.0532	80.3974											2Y	8.14	49.1692	39.5853	58.7531	2Y	6.24	36.1752	28.8269	43.5234
BL	17	72.2681	64.0826	80.4535											2Y	8.16	49.3431	39.6992	58.9871	2Y	6.26	36.2884	28.9408	43.636
BL	17.02	72.3108	64.1119	80.5097											2Y	8.18	49.5171	39.8127	59.2215	2Y	6.28	36.4016	29.0539	43.7494
BL	17.04	72.3535	64.1412	80.5658											2Y	8.2	49.691	39.9257	59.4563	2Y	6.3	36.5149	29.1663	43.8635
BL	17.06	72.3963	64.1704	80.6221											2Y	8.22	49.8649	40.0384	59.6915	2Y	6.32	36.6281	29.278	43.9783
BL	17.08	72.439	64.1996	80.6783											2Y	8.24	50.0389	40.1506	59.9271	2Y	6.34	36.7414	29.389	44.0937
BL	17.1	72.4817	64.2288	80.7347											2Y	8.26	50.2128	40.2624	60.1631	2Y	6.36	36.8546	29.4993	44.2099
BL	17.12	72.5244	64.2578	80.791											2Y	8.28	50.3867	40.3739	60.3996	2Y	6.38	36.9679	29.609	44.3268
BL	17.14	72.5672	64.2869	80.8475											2Y	8.3	50.5606	40.4849	60.6364	2Y	6.4	37.0811	29.7179	44.4444
BL	17.16	72.6099	64.3159	80.9039											2Y	8.32	50.7346	40.5956	60.8735	2Y	6.42	37.1944	29.8261	44.5626
BL	17.18	72.6526	64.3448	80.9604											2Y	8.34	50.9085	40.7059	61.1111	2Y	6.44	37.3076	29.9336	44.6816
BL	17.2	72.6954	64.3737	81.017											2Y	8.36	51.0824	40.8159	61.349	2Y	6.46	37.4209	30.0404	44.8013
BL	17.22	72.7381	64.4026	81.0736											2Y	8.38	51.2564	40.9255	61.5872	2Y	6.48	37.5341	30.1466	44.9216
BL	17.24	72.7808	64.4314	81.1303											2Y	8.4	51.4303	41.0347	61.8259	2Y	6.5	37.6473	30.252	45.0427
BL	17.26	72.8236	64.4602	81.187											2Y	8.42	51.6042	41.1437	62.0648	2Y	6.52	37.7606	30.3568	45.1644
BL	17.28	72.8663	64.4889	81.2437											2Y	8.44	51.7782	41.2522	62.3041	2Y	6.54	37.8738	30.4608	45.2869
BL	17.3	72.909	64.5176	81.3005											2Y	8.46	51.9521	41.3605	62.5437	2Y	6.56	37.9871	30.5642	45.41
BL	17.32	72.9517	64.5462	81.3573											2Y	8.48	52.126	41.4684	62.7836	2Y	6.58	38.1003	30.6669	45.5338
BL	17.34	72.9945	64.5748	81.4142											2Y	8.5	52.3	41.576	63.0239	2Y	6.6	38.2136	30.7689	45.6582
BL	17.36	73.0372	64.6033	81.4711											2Y	8.52	52.4739	41.6833	63.2645	2Y	6.62	38.3268	30.8703	45.7834
BL	17.38	73.0799	64.6318	81.5281											2Y	8.54	52.6478	41.7903	63.5053	2Y	6.64	38.4401	30.971	45.9092
BL	17.4	73.1227	64.6603	81.5851											2Y	8.56	52.8217	41.897	63.7465	2Y	6.66	38.5533	31.071	46.0357
BL	17.42	73.1654	64.6887	81.6421											2Y	8.58	52.9957	42.0034	63.988	2Y	6.68	38.6666	31.1703	46.1628
BL	17.44	73.2081	64.7171	81.6992											2Y	8.6	53.1696	42.1095	64.2298	2Y	6.7	38.7798	31.269	46.2906
BL	17.46	73.2509	64.7454	81.7563											2Y	8.62	53.3435	42.2153	64.4718	2Y	6.72	38.8931	31.367	46.4191
BL	17.48	73.2936	64.7737	81.8135											2Y	8.64	53.5175	42.3208	64.7141	2Y	6.74	39.0063	31.4644	46.5482
BL	17.5	73.3363	64.8019	81.8707											2Y	8.66	53.6914	42.4261	64.9567	2Y	6.76	39.1195	31.5611	46.678
BL	17.52	73.3791	64.8301	81.928											2Y	8.68	53.8653	42.5311	65.1996	2Y	6.78	39.2328	31.6572	46.8084
BL	17.54	73.4218	64.8583	81.9853											2Y	8.7	54.0393	42.6358	65.4427	2Y	6.8	39.346	31.7526	46.9395
BL	17.56	73.4645	64.8864	82.0426											2Y	8.72	54.2132	42.7403	65.6861	2Y	6.82	39.4593	31.8474	47.0711
BL	17.58	73.5072	64.9144	82.1											2Y	8.74	54.3871	42.8445	65.9297	2Y	6.84	39.5725	31.9416	47.2035
BL	17.6	73.55	64.9425	82.1575											2Y	8.76	54.561	42.9485	66.1736	2Y	6.86	39.6858	32.0351	47.3364
BL	17.62	73.5927	64.9705	82.2149											2Y	8.78	54.735	43.0522	66.4178	2Y	6.88	39.799	32.1281	47.47
BL	17.64	73.6354	64.9984	82.2724											2Y	8.8	54.9089	43.1557	66.6621	2Y	6.9	39.9123	32.2204	47.6042
BL	17.66	73.6782	65.0263	82.33																2Y	6.92	40.0255	32.312	47.739
BL	17.68	73.7209	65.0542	82.3876																2Y	6.94	40.1388	32.4031	47.8744
BL	17.7	73.7636	65.082	82.4452																2Y	6.96	40.252	32.4936	48.0104
BL	17.72	73.8064	65.1098	82.5029																2Y	6.98	40.3653	32.5835	48.147
BL	17.74	73.8491	65.1376	82.5606																2Y	7	40.4785	32.6728	48.2842
BL	17.76	73.8918	65.1653	82.6184																2Y	7.02	40.5917	32.7615	48.422
BL	17.78	73.9345	65.1929	82.6762																2Y	7.04	40.705	32.8496	48.5604
BL	17.8	73.9773	65.2206	82.734																2Y	7.06	40.8182	32.9372	48.6993
BL	17.82	74.02	65.2481	82.7919																2Y	7.08	40.9315	33.0242	48.8388
BL	17.84	74.0627	65.2757	82.8498																2Y	7.1	41.0447	33.1106	48.9789
BL	17.86	74.1055	65.3032	82.9077																2Y	7.12	41.158	33.1964	49.1195
BL	17.88	74.1482	65.3307	82.9657																2Y	7.14	41.2712	33.2818	49.2607
BL	17.9	74.1909	65.3581	83.0237																2Y	7.16	41.3845	33.3665	49.4024
BL	17.92	74.2337	65.3855	83.0818																2Y	7.18	41.4977	33.4507	49.5447
BL	17.94	74.2764	65.4129	83.1399																2Y	7.2	41.611	33.5344	49.6875
BL	17.96	74.3191	65.4402	83.1981																2Y	7.22	41.7242	33.6176	49.8308
BL	17.98	74.3618	65.4675	83.2562																2Y	7.24	41.8375	33.7002	49.9747
BL	18	74.4046	65.4947	83.3145																2Y	7.26	41.9507	33.7823	50.119
BL	18.02	74.4473	65.5219	83.3727																2Y	7.28	42.0639	33.864	50.2639
BL	18.04	74.49	65.5491	83.431																2Y	7.3	42.1772	33.9451	50.4093
BL	18.06	74.5328	65.5762	83.4893																2Y	7.32	42.2904	34.0257	50.5552
BL	18.08	74.5755	65.6033	83.5477																2Y	7.34	42.4037	34.1058	50.7016
BL	18.1	74.6182	65.6304	83.6061																2Y	7.36	42.5169	34.1854	50.8485
BL	18.12	74.661	65.6574	83.6645																2Y	7.38	42.6302	34.2645	50.9958
BL	18.14	74.7037	65.6844	83.723																2Y	7.4	42.7434	34.3432	51.1436
BL	18.16	74.7464	65.7113	83.7815																2Y	7.42	42.8567	34.4214	51.2919
BL	18.18	74.7892	65.7383	83.84																2Y	7.44	42.9699	34.4991	51.4407
BL	18.2	74.8319	65.7651	83.8986																2Y	7.46	43.0832	34.5764	51.5899
BL	18.22	74.8746	65.792	83.9572																2Y	7.48	43.1964	34.6532	51.7396
BL	18.24	74.9173	65.8188	84.0159																2Y	7.5	43.3097	34.7296	51.8897
BL	18.26	74.9601	65.8456	84.0746																2Y	7.52	43.4229	34.8055	52.0402
BL	18.28	75.0028	65.8723	84.1333																2Y	7.54	43.5361	34.881	52.1912
BL	18.3	75.0455	65.899	84.1921																2Y	7.56	43.6494	34.9561	52.3427
BL	18.32	75.0883	65.9257	84.2508																2Y	7.58	43.7626	35.0308	52.4945
BL	18.34	75.131	65.9523	84.3097																2Y	7.6	43.8759	35.105	52.6468
BL	18.36	75.1737	65.9789	84.3685																2Y	7.62	43.9891	35.1788	52.7995
BL	18.38	75.2165	66.0055	84.4274																2Y	7.64	44.1024	35.2522	52.9525
BL	18.4	75.2592	66.032	84.4863																2Y	7.66	44.2156	35.3252	53.106
BL	18.42	75.3019	66.0585	84.5453																2Y	7.68	44.3289	35.3978	53.2599
BL	18.44	75.3446	66.085	84.6043																2Y	7.7	44.4421	35.47	53.4142
BL	18.46	75.3874	66.1114	84.6633																2Y	7.72	44.5554	35.5419	53.5688
BL	18.48	75.4301	66.1379	84.7224																2Y	7.74	44.6686	35.6133	53.7239
BL	18.5	75.4728	66.1642	84.7815																2Y	7.76	44.7818	35.6844	53.8793
BL	18.52	75.5156	66.1906	84.8406																2Y	7.78	44.8951	35.7551	54.0351
BL	18.54	75.5583	66.2169	84.8997																2Y	7.8	45.0083	35.8254	54.1912
BL	18.56	75.601	66.2431	84.9589																2Y	7.82	45.1216	35.8954	54.3478
BL	18.58	75.6438	66.2694	85.0181																2Y	7.84	45.2348	35.965	54.5046
BL	18.6	75.6865	66.2956	85.0774																2Y	7.86	45.3481	36.0343	54.6618
6M	7.4	31.6048	23.146	40.0635																2Y	7.88	45.4613	36.1033	54.8194
6M	7.42	31.6475	23.2015	40.0935																2Y	7.9	45.5746	36.1718	54.9773
6M	7.44	31.6902	23.257	40.1234																2Y	7.92	45.6878	36.2401	55.1355
6M	7.46	31.733	23.3125	40.1535																2Y	7.94	45.8011	36.308	55.2941
6M	7.48	31.7757	23.3679	40.1835																2Y	7.96	45.9143	36.3756	55.453
6M	7.5	31.8184	23.4232	40.2136																2Y	7.98	46.0276	36.4429	55.6122
6M	7.52	31.8612	23.4785	40.2438																2Y	8	46.1408	36.5099	55.7717
6M	7.54	31.9039	23.5337	40.274																2Y	8.02	46.254	36.5765	55.9316
6M	7.56	31.9466	23.5889	40.3043																2Y	8.04	46.3673	36.6429	56.0917
6M	7.58	31.9893	23.6441	40.3346																2Y	8.06	46.4805	36.7089	56.2522
6M	7.6	32.0321	23.6992	40.365																2Y	8.08	46.5938	36.7747	56.4129
6M	7.62	32.0748	23.7542	40.3954																2Y	8.1	46.707	36.8401	56.574
6M	7.64	32.1175	23.8092	40.4258																2Y	8.12	46.8203	36.9053	56.7353
6M	7.66	32.1603	23.8642	40.4564																2Y	8.14	46.9335	36.9701	56.8969
6M	7.68	32.203	23.9191	40.4869																2Y	8.16	47.0468	37.0347	57.0588
6M	7.7	32.2457	23.9739	40.5176																2Y	8.18	47.16	37.099	57.221
6M	7.72	32.2885	24.0287	40.5482																2Y	8.2	47.2733	37.1631	57.3834
6M	7.74	32.3312	24.0834	40.5789																2Y	8.22	47.3865	37.2268	57.5462
6M	7.76	32.3739	24.1381	40.6097																2Y	8.24	47.4998	37.2904	57.7092
6M	7.78	32.4166	24.1927	40.6405																2Y	8.26	47.613	37.3536	57.8724
6M	7.8	32.4594	24.2473	40.6714																2Y	8.28	47.7262	37.4166	58.0359
6M	7.82	32.5021	24.3019	40.7024																2Y	8.3	47.8395	37.4793	58.1997
6M	7.84	32.5448	24.3563	40.7333																2Y	8.32	47.9527	37.5418	58.3637
6M	7.86	32.5876	24.4108	40.7644																2Y	8.34	48.066	37.604	58.5279
6M	7.88	32.6303	24.4651	40.7955																2Y	8.36	48.1792	37.666	58.6924
6M	7.9	32.673	24.5194	40.8266																2Y	8.38	48.2925	37.7278	58.8572
6M	7.92	32.7158	24.5737	40.8578																2Y	8.4	48.4057	37.7893	59.0222
6M	7.94	32.7585	24.6279	40.8891																2Y	8.42	48.519	37.8506	59.1874
6M	7.96	32.8012	24.6821	40.9204																2Y	8.44	48.6322	37.9116	59.3528
6M	7.98	32.844	24.7362	40.9517																2Y	8.46	48.7455	37.9724	59.5185
6M	8	32.8867	24.7902	40.9831																2Y	8.48	48.8587	38.033	59.6844
6M	8.02	32.9294	24.8442	41.0146																2Y	8.5	48.972	38.0934	59.8505
6M	8.04	32.9721	24.8981	41.0461																2Y	8.52	49.0852	38.1536	60.0168
6M	8.06	33.0149	24.952	41.0777																2Y	8.54	49.1984	38.2135	60.1833
6M	8.08	33.0576	25.0058	41.1094																2Y	8.56	49.3117	38.2733	60.3501
6M	8.1	33.1003	25.0596	41.1411																2Y	8.58	49.4249	38.3328	60.517
6M	8.12	33.1431	25.1133	41.1728																2Y	8.6	49.5382	38.3922	60.6842
6M	8.14	33.1858	25.167	41.2046																2Y	8.62	49.6514	38.4513	60.8516
6M	8.16	33.2285	25.2206	41.2365																2Y	8.64	49.7647	38.5102	61.0191
6M	8.18	33.2713	25.2741	41.2684																2Y	8.66	49.8779	38.569	61.1869
6M	8.2	33.314	25.3276	41.3004																2Y	8.68	49.9912	38.6275	61.3548
6M	8.22	33.3567	25.381	41.3324																2Y	8.7	50.1044	38.6859	61.523
6M	8.24	33.3994	25.4344	41.3645																2Y	8.72	50.2177	38.744	61.6913
6M	8.26	33.4422	25.4877	41.3966																2Y	8.74	50.3309	38.802	61.8598
6M	8.28	33.4849	25.541	41.4288																2Y	8.76	50.4442	38.8598	62.0285
6M	8.3	33.5276	25.5942	41.4611																2Y	8.78	50.5574	38.9174	62.1974
6M	8.32	33.5704	25.6473	41.4934																2Y	8.8	50.6706	38.9749	62.3664
6M	8.34	33.6131	25.7004	41.5258																2Y	8.82	50.7839	39.0322	62.5356
6M	8.36	33.6558	25.7534	41.5582																2Y	8.84	50.8971	39.0893	62.705
6M	8.38	33.6986	25.8064	41.5907																2Y	8.86	51.0104	39.1462	62.8746
6M	8.4	33.7413	25.8593	41.6233																2Y	8.88	51.1236	39.2029	63.0443
6M	8.42	33.784	25.9121	41.6559																2Y	8.9	51.2369	39.2595	63.2142
6M	8.44	33.8267	25.9649	41.6886																2Y	8.92	51.3501	39.316	63.3843
6M	8.46	33.8695	26.0176	41.7213																2Y	8.94	51.4634	39.3723	63.5545
6M	8.48	33.9122	26.0703	41.7541																2Y	8.96	51.5766	39.4284	63.7248
6M	8.5	33.9549	26.1229	41.787																2Y	8.98	51.6899	39.4843	63.8954
6M	8.52	33.9977	26.1754	41.8199																2Y	9	51.8031	39.5402	64.066
6M	8.54	34.0404	26.2279	41.8529
6M	8.56	34.0831	26.2803	41.8859
6M	8.58	34.1259	26.3327	41.919
6M	8.6	34.1686	26.385	41.9522
6M	8.62	34.2113	26.4372	41.9854
6M	8.64	34.2541	26.4894	42.0187
6M	8.66	34.2968	26.5415	42.052
6M	8.68	34.3395	26.5936	42.0854
6M	8.7	34.3822	26.6456	42.1189
6M	8.72	34.425	26.6975	42.1525
6M	8.74	34.4677	26.7493	42.1861
6M	8.76	34.5104	26.8011	42.2197
6M	8.78	34.5532	26.8529	42.2534
6M	8.8	34.5959	26.9045	42.2872
6M	8.82	34.6386	26.9562	42.3211
6M	8.84	34.6814	27.0077	42.355
6M	8.86	34.7241	27.0592	42.389
6M	8.88	34.7668	27.1106	42.423
6M	8.9	34.8095	27.1619	42.4572
6M	8.92	34.8523	27.2132	42.4913
6M	8.94	34.895	27.2644	42.5256
6M	8.96	34.9377	27.3156	42.5599
6M	8.98	34.9805	27.3667	42.5943
6M	9	35.0232	27.4177	42.6287
6M	9.02	35.0659	27.4686	42.6632
6M	9.04	35.1087	27.5195	42.6978
6M	9.06	35.1514	27.5703	42.7324
6M	9.08	35.1941	27.6211	42.7671
6M	9.1	35.2368	27.6718	42.8019
6M	9.12	35.2796	27.7224	42.8368
6M	9.14	35.3223	27.773	42.8717
6M	9.16	35.365	27.8234	42.9066
6M	9.18	35.4078	27.8739	42.9417
6M	9.2	35.4505	27.9242	42.9768
6M	9.22	35.4932	27.9745	43.012
6M	9.24	35.536	28.0247	43.0472
6M	9.26	35.5787	28.0748	43.0826
6M	9.28	35.6214	28.1249	43.1179
6M	9.3	35.6642	28.1749	43.1534
6M	9.32	35.7069	28.2248	43.1889
6M	9.34	35.7496	28.2747	43.2245
6M	9.36	35.7923	28.3245	43.2602
6M	9.38	35.8351	28.3742	43.2959
6M	9.4	35.8778	28.4239	43.3317
6M	9.42	35.9205	28.4735	43.3676
6M	9.44	35.9633	28.523	43.4035
6M	9.46	36.006	28.5724	43.4396
6M	9.48	36.0487	28.6218	43.4757
6M	9.5	36.0915	28.6711	43.5118
6M	9.52	36.1342	28.7203	43.548
6M	9.54	36.1769	28.7695	43.5843
6M	9.56	36.2196	28.8186	43.6207
6M	9.58	36.2624	28.8676	43.6572
6M	9.6	36.3051	28.9165	43.6937
6M	9.62	36.3478	28.9654	43.7303
6M	9.64	36.3906	29.0142	43.7669
6M	9.66	36.4333	29.0629	43.8037
6M	9.68	36.476	29.1116	43.8405
6M	9.7	36.5188	29.1602	43.8774
6M	9.72	36.5615	29.2087	43.9143
6M	9.74	36.6042	29.2571	43.9513
6M	9.76	36.6469	29.3054	43.9884
6M	9.78	36.6897	29.3537	44.0256
6M	9.8	36.7324	29.4019	44.0629
6M	9.82	36.7751	29.4501	44.1002
6M	9.84	36.8179	29.4981	44.1376
6M	9.86	36.8606	29.5461	44.1751
6M	9.88	36.9033	29.5941	44.2126
6M	9.9	36.9461	29.6419	44.2502
6M	9.92	36.9888	29.6897	44.2879
6M	9.94	37.0315	29.7374	44.3257
6M	9.96	37.0743	29.785	44.3635
6M	9.98	37.117	29.8325	44.4015
6M	10	37.1597	29.88	44.4395
6M	10.02	37.2024	29.9274	44.4775
6M	10.04	37.2452	29.9747	44.5157
6M	10.06	37.2879	30.0219	44.5539
6M	10.08	37.3306	30.0691	44.5922
6M	10.1	37.3734	30.1162	44.6306
6M	10.12	37.4161	30.1632	44.669
6M	10.14	37.4588	30.2101	44.7075
6M	10.16	37.5016	30.257	44.7462
6M	10.18	37.5443	30.3037	44.7848
6M	10.2	37.587	30.3504	44.8236
6M	10.22	37.6297	30.3971	44.8624
6M	10.24	37.6725	30.4436	44.9013
6M	10.26	37.7152	30.4901	44.9403
6M	10.28	37.7579	30.5365	44.9794
6M	10.3	37.8007	30.5828	45.0185
6M	10.32	37.8434	30.629	45.0578
6M	10.34	37.8861	30.6752	45.0971
6M	10.36	37.9289	30.7213	45.1364
6M	10.38	37.9716	30.7673	45.1759
6M	10.4	38.0143	30.8132	45.2154
6M	10.42	38.0571	30.8591	45.255
6M	10.44	38.0998	30.9049	45.2947
6M	10.46	38.1425	30.9505	45.3345
6M	10.48	38.1852	30.9962	45.3743
6M	10.5	38.228	31.0417	45.4142
6M	10.52	38.2707	31.0872	45.4542
6M	10.54	38.3134	31.1325	45.4943
6M	10.56	38.3562	31.1778	45.5345
6M	10.58	38.3989	31.2231	45.5747
6M	10.6	38.4416	31.2682	45.615
6M	10.62	38.4844	31.3133	45.6554
6M	10.64	38.5271	31.3583	45.6959
6M	10.66	38.5698	31.4032	45.7365
6M	10.68	38.6125	31.448	45.7771
6M	10.7	38.6553	31.4927	45.8178
6M	10.72	38.698	31.5374	45.8586
6M	10.74	38.7407	31.582	45.8995
6M	10.76	38.7835	31.6265	45.9404
6M	10.78	38.8262	31.6709	45.9814
6M	10.8	38.8689	31.7153	46.0226
6M	10.82	38.9117	31.7596	46.0637
6M	10.84	38.9544	31.8038	46.105
6M	10.86	38.9971	31.8479	46.1464
6M	10.88	39.0398	31.8919	46.1878
6M	10.9	39.0826	31.9359	46.2293
6M	10.92	39.1253	31.9797	46.2709
6M	10.94	39.168	32.0235	46.3125
6M	10.96	39.2108	32.0672	46.3543
6M	10.98	39.2535	32.1109	46.3961
6M	11	39.2962	32.1544	46.438
6M	11.02	39.339	32.1979	46.48
6M	11.04	39.3817	32.2413	46.5221
6M	11.06	39.4244	32.2846	46.5642
6M	11.08	39.4672	32.3278	46.6065
6M	11.1	39.5099	32.371	46.6488
6M	11.12	39.5526	32.4141	46.6912
6M	11.14	39.5953	32.4571	46.7336
6M	11.16	39.6381	32.5	46.7762
6M	11.18	39.6808	32.5428	46.8188
6M	11.2	39.7235	32.5856	46.8615
6M	11.22	39.7663	32.6282	46.9043
6M	11.24	39.809	32.6708	46.9472
6M	11.26	39.8517	32.7133	46.9901
6M	11.28	39.8945	32.7558	47.0331
6M	11.3	39.9372	32.7981	47.0762
6M	11.32	39.9799	32.8404	47.1194
6M	11.34	40.0226	32.8826	47.1627
6M	11.36	40.0654	32.9247	47.206
6M	11.38	40.1081	32.9667	47.2495
6M	11.4	40.1508	33.0087	47.293
6M	11.42	40.1936	33.0506	47.3366
6M	11.44	40.2363	33.0923	47.3802
6M	11.46	40.279	33.1341	47.424
6M	11.48	40.3218	33.1757	47.4678
6M	11.5	40.3645	33.2172	47.5117
6M	11.52	40.4072	33.2587	47.5557
6M	11.54	40.4499	33.3001	47.5998
6M	11.56	40.4927	33.3414	47.6439
6M	11.58	40.5354	33.3827	47.6882
6M	11.6	40.5781	33.4238	47.7325
6M	11.62	40.6209	33.4649	47.7769
6M	11.64	40.6636	33.5059	47.8213
6M	11.66	40.7063	33.5468	47.8659
6M	11.68	40.7491	33.5876	47.9105
6M	11.7	40.7918	33.6284	47.9552
6M	11.72	40.8345	33.6691	48
6M	11.74	40.8773	33.7097	48.0448
6M	11.76	40.92	33.7502	48.0898
6M	11.78	40.9627	33.7906	48.1348
6M	11.8	41.0054	33.831	48.1799
6M	11.82	41.0482	33.8713	48.2251
6M	11.84	41.0909	33.9115	48.2703
6M	11.86	41.1336	33.9516	48.3157
6M	11.88	41.1764	33.9916	48.3611
6M	11.9	41.2191	34.0316	48.4066
6M	11.92	41.2618	34.0715	48.4522
6M	11.94	41.3046	34.1113	48.4978
6M	11.96	41.3473	34.151	48.5435
6M	11.98	41.39	34.1907	48.5893
6M	12	41.4327	34.2303	48.6352
6M	12.02	41.4755	34.2698	48.6812
6M	12.04	41.5182	34.3092	48.7272
6M	12.06	41.5609	34.3485	48.7734
6M	12.08	41.6037	34.3878	48.8195
6M	12.1	41.6464	34.427	48.8658
6M	12.12	41.6891	34.4661	48.9122
6M	12.14	41.7319	34.5051	48.9586
6M	12.16	41.7746	34.5441	49.0051
6M	12.18	41.8173	34.5829	49.0517
6M	12.2	41.86	34.6217	49.0984
6M	12.22	41.9028	34.6605	49.1451
6M	12.24	41.9455	34.6991	49.1919
6M	12.26	41.9882	34.7377	49.2388
6M	12.28	42.031	34.7762	49.2858
6M	12.3	42.0737	34.8146	49.3328
6M	12.32	42.1164	34.8529	49.3799
6M	12.34	42.1592	34.8912	49.4271
6M	12.36	42.2019	34.9294	49.4744
6M	12.38	42.2446	34.9675	49.5217
6M	12.4	42.2874	35.0055	49.5692
6M	12.42	42.3301	35.0435	49.6167
6M	12.44	42.3728	35.0814	49.6642
6M	12.46	42.4155	35.1192	49.7119
6M	12.48	42.4583	35.1569	49.7596
6M	12.5	42.501	35.1946	49.8074
6M	12.52	42.5437	35.2322	49.8553
6M	12.54	42.5865	35.2697	49.9032
6M	12.56	42.6292	35.3071	49.9512
6M	12.58	42.6719	35.3445	49.9993
6M	12.6	42.7147	35.3818	50.0475
6M	12.62	42.7574	35.419	50.0958
6M	12.64	42.8001	35.4562	50.1441
6M	12.66	42.8428	35.4932	50.1925
6M	12.68	42.8856	35.5302	50.2409
6M	12.7	42.9283	35.5671	50.2895
6M	12.72	42.971	35.604	50.3381
6M	12.74	43.0138	35.6408	50.3868
6M	12.76	43.0565	35.6775	50.4355
6M	12.78	43.0992	35.7141	50.4843
6M	12.8	43.142	35.7507	50.5333
6M	12.82	43.1847	35.7872	50.5822
6M	12.84	43.2274	35.8236	50.6313
6M	12.86	43.2701	35.8599	50.6804
6M	12.88	43.3129	35.8962	50.7296
6M	12.9	43.3556	35.9324	50.7788
6M	12.92	43.3983	35.9685	50.8282
6M	12.94	43.4411	36.0046	50.8776
6M	12.96	43.4838	36.0406	50.927
6M	12.98	43.5265	36.0765	50.9766
6M	13	43.5693	36.1123	51.0262
6M	13.02	43.612	36.1481	51.0759
6M	13.04	43.6547	36.1838	51.1256
6M	13.06	43.6975	36.2194	51.1755
6M	13.08	43.7402	36.255	51.2254
6M	13.1	43.7829	36.2905	51.2753
6M	13.12	43.8256	36.3259	51.3254
6M	13.14	43.8684	36.3613	51.3755
6M	13.16	43.9111	36.3966	51.4256
6M	13.18	43.9538	36.4318	51.4759
6M	13.2	43.9966	36.4669	51.5262
6M	13.22	44.0393	36.502	51.5766
6M	13.24	44.082	36.537	51.627
6M	13.26	44.1248	36.572	51.6775
6M	13.28	44.1675	36.6069	51.7281
6M	13.3	44.2102	36.6417	51.7788
6M	13.32	44.2529	36.6764	51.8295
6M	13.34	44.2957	36.7111	51.8803
6M	13.36	44.3384	36.7457	51.9311
6M	13.38	44.3811	36.7803	51.982
6M	13.4	44.4239	36.8147	52.033
6M	13.42	44.4666	36.8491	52.084
6M	13.44	44.5093	36.8835	52.1352
6M	13.46	44.5521	36.9178	52.1863
6M	13.48	44.5948	36.952	52.2376
6M	13.5	44.6375	36.9861	52.2889
6M	13.52	44.6802	37.0202	52.3403
6M	13.54	44.723	37.0542	52.3917
6M	13.56	44.7657	37.0882	52.4432
6M	13.58	44.8084	37.1221	52.4948
6M	13.6	44.8512	37.1559	52.5464
6M	13.62	44.8939	37.1897	52.5981
6M	13.64	44.9366	37.2234	52.6499
6M	13.66	44.9794	37.257	52.7017
6M	13.68	45.0221	37.2906	52.7536
6M	13.7	45.0648	37.3241	52.8055
6M	13.72	45.1076	37.3575	52.8576
6M	13.74	45.1503	37.3909	52.9096
6M	13.76	45.193	37.4242	52.9618
6M	13.78	45.2357	37.4575	53.014
6M	13.8	45.2785	37.4907	53.0662
6M	13.82	45.3212	37.5238	53.1186
6M	13.84	45.3639	37.5569	53.171
6M	13.86	45.4067	37.5899	53.2234
6M	13.88	45.4494	37.6229	53.2759
6M	13.9	45.4921	37.6558	53.3285
6M	13.92	45.5349	37.6886	53.3811
6M	13.94	45.5776	37.7214	53.4338
6M	13.96	45.6203	37.7541	53.4866
6M	13.98	45.663	37.7867	53.5394
6M	14	45.7058	37.8193	53.5922
6M	14.02	45.7485	37.8519	53.6452
6M	14.04	45.7912	37.8843	53.6981
6M	14.06	45.834	37.9167	53.7512
6M	14.08	45.8767	37.9491	53.8043
6M	14.1	45.9194	37.9814	53.8575
6M	14.12	45.9622	38.0136	53.9107
6M	14.14	46.0049	38.0458	53.964
6M	14.16	46.0476	38.0779	54.0173
6M	14.18	46.0904	38.11	54.0707
6M	14.2	46.1331	38.142	54.1242
6M	14.22	46.1758	38.174	54.1777
6M	14.24	46.2185	38.2058	54.2312
6M	14.26	46.2613	38.2377	54.2849
6M	14.28	46.304	38.2695	54.3385
6M	14.3	46.3467	38.3012	54.3923
6M	14.32	46.3895	38.3329	54.4461
6M	14.34	46.4322	38.3645	54.4999
6M	14.36	46.4749	38.396	54.5538
6M	14.38	46.5177	38.4275	54.6078
6M	14.4	46.5604	38.459	54.6618
6M	14.42	46.6031	38.4904	54.7159
6M	14.44	46.6458	38.5217	54.77
6M	14.46	46.6886	38.553	54.8242
6M	14.48	46.7313	38.5842	54.8784
6M	14.5	46.774	38.6154	54.9327
6M	14.52	46.8168	38.6465	54.987
6M	14.54	46.8595	38.6776	55.0414
6M	14.56	46.9022	38.7086	55.0959
6M	14.58	46.945	38.7395	55.1504
6M	14.6	46.9877	38.7705	55.2049
6M	14.62	47.0304	38.8013	55.2595
6M	14.64	47.0731	38.8321	55.3142
6M	14.66	47.1159	38.8629	55.3689
6M	14.68	47.1586	38.8936	55.4237
6M	14.7	47.2013	38.9242	55.4785
6M	14.72	47.2441	38.9548	55.5333
6M	14.74	47.2868	38.9854	55.5882
6M	14.76	47.3295	39.0159	55.6432
6M	14.78	47.3723	39.0463	55.6982
6M	14.8	47.415	39.0767	55.7533
6M	14.82	47.4577	39.107	55.8084
6M	14.84	47.5005	39.1373	55.8636
6M	14.86	47.5432	39.1676	55.9188
6M	14.88	47.5859	39.1978	55.9741
6M	14.9	47.6286	39.2279	56.0294
6M	14.92	47.6714	39.258	56.0847
6M	14.94	47.7141	39.288	56.1402
6M	14.96	47.7568	39.318	56.1956
6M	14.98	47.7996	39.348	56.2511
6M	15	47.8423	39.3779	56.3067
6M	15.02	47.885	39.4077	56.3623
6M	15.04	47.9278	39.4376	56.418
6M	15.06	47.9705	39.4673	56.4737
6M	15.08	48.0132	39.497	56.5294
6M	15.1	48.0559	39.5267	56.5852
6M	15.12	48.0987	39.5563	56.6411
6M	15.14	48.1414	39.5859	56.6969
6M	15.16	48.1841	39.6154	56.7529
6M	15.18	48.2269	39.6449	56.8089
6M	15.2	48.2696	39.6743	56.8649
6M	15.22	48.3123	39.7037	56.921
6M	15.24	48.3551	39.733	56.9771
6M	15.26	48.3978	39.7623	57.0333
6M	15.28	48.4405	39.7916	57.0895
6M	15.3	48.4832	39.8208	57.1457
6M	15.32	48.526	39.8499	57.202
6M	15.34	48.5687	39.879	57.2584
6M	15.36	48.6114	39.9081	57.3148
6M	15.38	48.6542	39.9371	57.3712
6M	15.4	48.6969	39.9661	57.4277
6M	15.42	48.7396	39.995	57.4842
6M	15.44	48.7824	40.0239	57.5408
6M	15.46	48.8251	40.0528	57.5974
6M	15.48	48.8678	40.0816	57.654
6M	15.5	48.9106	40.1104	57.7107
6M	15.52	48.9533	40.1391	57.7675
6M	15.54	48.996	40.1678	57.8243
6M	15.56	49.0387	40.1964	57.8811
6M	15.58	49.0815	40.225	57.938
6M	15.6	49.1242	40.2535	57.9949
6M	15.62	49.1669	40.282	58.0518
6M	15.64	49.2097	40.3105	58.1088
6M	15.66	49.2524	40.3389	58.1658
6M	15.68	49.2951	40.3673	58.2229
6M	15.7	49.3379	40.3957	58.28
6M	15.72	49.3806	40.424	58.3372
6M	15.74	49.4233	40.4522	58.3944
6M	15.76	49.466	40.4805	58.4516
6M	15.78	49.5088	40.5087	58.5089
6M	15.8	49.5515	40.5368	58.5662
6M	15.82	49.5942	40.5649	58.6236
6M	15.84	49.637	40.593	58.681
6M	15.86	49.6797	40.621	58.7384
6M	15.88	49.7224	40.649	58.7959
6M	15.9	49.7652	40.6769	58.8534
6M	15.92	49.8079	40.7048	58.911
6M	15.94	49.8506	40.7327	58.9685
6M	15.96	49.8933	40.7605	59.0262
6M	15.98	49.9361	40.7883	59.0838
6M	16	49.9788	40.8161	59.1415
6M	16.02	50.0215	40.8438	59.1993
6M	16.04	50.0643	40.8715	59.2571
6M	16.06	50.107	40.8991	59.3149
6M	16.08	50.1497	40.9267	59.3728
6M	16.1	50.1925	40.9543	59.4306
6M	16.12	50.2352	40.9818	59.4886
6M	16.14	50.2779	41.0093	59.5465
6M	16.16	50.3207	41.0368	59.6045
6M	16.18	50.3634	41.0642	59.6626
6M	16.2	50.4061	41.0916	59.7207
6M	16.22	50.4488	41.1189	59.7788
6M	16.24	50.4916	41.1462	59.8369
6M	16.26	50.5343	41.1735	59.8951
6M	16.28	50.577	41.2007	59.9533
6M	16.3	50.6198	41.2279	60.0116
6M	16.32	50.6625	41.2551	60.0699
6M	16.34	50.7052	41.2822	60.1282
6M	16.36	50.748	41.3093	60.1866
6M	16.38	50.7907	41.3364	60.245
6M	16.4	50.8334	41.3634	60.3034
6M	16.42	50.8761	41.3904	60.3619
6M	16.44	50.9189	41.4174	60.4204
6M	16.46	50.9616	41.4443	60.4789
6M	16.48	51.0043	41.4712	60.5374
6M	16.5	51.0471	41.4981	60.596
6M	16.52	51.0898	41.5249	60.6547
6M	16.54	51.1325	41.5517	60.7133
6M	16.56	51.1753	41.5785	60.772
6M	16.58	51.218	41.6052	60.8308
6M	16.6	51.2607	41.6319	60.8895
6M	16.62	51.3034	41.6586	60.9483
6M	16.64	51.3462	41.6852	61.0072
6M	16.66	51.3889	41.7118	61.066
6M	16.68	51.4316	41.7383	61.1249
6M	16.7	51.4744	41.7649	61.1839
6M	16.72	51.5171	41.7914	61.2428
6M	16.74	51.5598	41.8179	61.3018
6M	16.76	51.6026	41.8443	61.3608
6M	16.78	51.6453	41.8707	61.4199
6M	16.8	51.688	41.8971	61.479
6M	16.82	51.7308	41.9234	61.5381
6M	16.84	51.7735	41.9497	61.5972
6M	16.86	51.8162	41.976	61.6564
6M	16.88	51.8589	42.0023	61.7156
6M	16.9	51.9017	42.0285	61.7749
6M	16.92	51.9444	42.0547	61.8341
6M	16.94	51.9871	42.0809	61.8934
6M	16.96	52.0299	42.107	61.9527
6M	16.98	52.0726	42.1331	62.0121
6M	17	52.1153	42.1592	62.0715
6M	17.02	52.1581	42.1852	62.1309
6M	17.04	52.2008	42.2112	62.1904
6M	17.06	52.2435	42.2372	62.2498
6M	17.08	52.2862	42.2632	62.3093
6M	17.1	52.329	42.2891	62.3689
6M	17.12	52.3717	42.315	62.4284
6M	17.14	52.4144	42.3408	62.488
6M	17.16	52.4572	42.3667	62.5476
6M	17.18	52.4999	42.3925	62.6073
6M	17.2	52.5426	42.4183	62.667
6M	17.22	52.5854	42.444	62.7267
6M	17.24	52.6281	42.4698	62.7864
6M	17.26	52.6708	42.4955	62.8462
6M	17.28	52.7136	42.5211	62.906
6M	17.3	52.7563	42.5468	62.9658
6M	17.32	52.799	42.5724	63.0256
6M	17.34	52.8417	42.598	63.0855
6M	17.36	52.8845	42.6236	63.1454
6M	17.38	52.9272	42.6491	63.2053
6M	17.4	52.9699	42.6746	63.2653
6M	17.42	53.0127	42.7001	63.3252
6M	17.44	53.0554	42.7255	63.3852
6M	17.46	53.0981	42.751	63.4453
6M	17.48	53.1409	42.7764	63.5053
6M	17.5	53.1836	42.8017	63.5654
6M	17.52	53.2263	42.8271	63.6255
6M	17.54	53.269	42.8524	63.6857
6M	17.56	53.3118	42.8777	63.7458
6M	17.58	53.3545	42.903	63.806
6M	17.6	53.3972	42.9282	63.8662
6M	17.62	53.44	42.9535	63.9265
6M	17.64	53.4827	42.9787	63.9867
6M	17.66	53.5254	43.0038	64.047
6M	17.68	53.5682	43.029	64.1073
6M	17.7	53.6109	43.0541	64.1677
6M	17.72	53.6536	43.0792	64.228
6M	17.74	53.6963	43.1043	64.2884
6M	17.76	53.7391	43.1293	64.3488
6M	17.78	53.7818	43.1544	64.4093
6M	17.8	53.8245	43.1794	64.4697
6M	17.82	53.8673	43.2043	64.5302
6M	17.84	53.91	43.2293	64.5907
6M	17.86	53.9527	43.2542	64.6513
6M	17.88	53.9955	43.2791	64.7118
6M	17.9	54.0382	43.304	64.7724
6M	17.92	54.0809	43.3288	64.833
6M	17.94	54.1237	43.3537	64.8936
6M	17.96	54.1664	43.3785	64.9543
6M	17.98	54.2091	43.4033	65.0149
6M	18	54.2518	43.428	65.0756
6M	18.02	54.2946	43.4528	65.1364
6M	18.04	54.3373	43.4775	65.1971
6M	18.06	54.38	43.5022	65.2579
6M	18.08	54.4228	43.5269	65.3187
6M	18.1	54.4655	43.5515	65.3795
6M	18.12	54.5082	43.5761	65.4403
6M	18.14	54.551	43.6008	65.5012
6M	18.16	54.5937	43.6253	65.562
6M	18.18	54.6364	43.6499	65.6229
6M	18.2	54.6791	43.6744	65.6839
6M	18.22	54.7219	43.699	65.7448
6M	18.24	54.7646	43.7234	65.8058
6M	18.26	54.8073	43.7479	65.8668
6M	18.28	54.8501	43.7724	65.9278
6M	18.3	54.8928	43.7968	65.9888
6M	18.32	54.9355	43.8212	66.0498
6M	18.34	54.9783	43.8456	66.1109
6M	18.36	55.021	43.87	66.172
6M	18.38	55.0637	43.8943	66.2331
6M	18.4	55.1064	43.9186	66.2943
6M	18.42	55.1492	43.9429	66.3554
6M	18.44	55.1919	43.9672	66.4166
6M	18.46	55.2346	43.9915	66.4778
6M	18.48	55.2774	44.0157	66.539
6M	18.5	55.3201	44.04	66.6002
6M	18.52	55.3628	44.0642	66.6615
6M	18.54	55.4056	44.0883	66.7228
6M	18.56	55.4483	44.1125	66.7841
6M	18.58	55.491	44.1366	66.8454
6M	18.6	55.5338	44.1608	66.9067
2Y	7.4	25.6345	16.2643	35.0048
2Y	7.42	25.6772	16.3223	35.0322
2Y	7.44	25.72	16.3802	35.0597
2Y	7.46	25.7627	16.4381	35.0873
2Y	7.48	25.8054	16.496	35.1149
2Y	7.5	25.8482	16.5538	35.1425
2Y	7.52	25.8909	16.6116	35.1702
2Y	7.54	25.9336	16.6694	35.1979
2Y	7.56	25.9764	16.7271	35.2256
2Y	7.58	26.0191	16.7848	35.2534
2Y	7.6	26.0618	16.8425	35.2812
2Y	7.62	26.1046	16.9001	35.309
2Y	7.64	26.1473	16.9576	35.3369
2Y	7.66	26.19	17.0152	35.3649
2Y	7.68	26.2327	17.0727	35.3928
2Y	7.7	26.2755	17.1301	35.4208
2Y	7.72	26.3182	17.1875	35.4489
2Y	7.74	26.3609	17.2449	35.4769
2Y	7.76	26.4037	17.3023	35.5051
2Y	7.78	26.4464	17.3596	35.5332
2Y	7.8	26.4891	17.4168	35.5614
2Y	7.82	26.5319	17.474	35.5897
2Y	7.84	26.5746	17.5312	35.6179
2Y	7.86	26.6173	17.5884	35.6463
2Y	7.88	26.66	17.6455	35.6746
2Y	7.9	26.7028	17.7025	35.703
2Y	7.92	26.7455	17.7596	35.7315
2Y	7.94	26.7882	17.8165	35.7599
2Y	7.96	26.831	17.8735	35.7885
2Y	7.98	26.8737	17.9304	35.817
2Y	8	26.9164	17.9872	35.8456
2Y	8.02	26.9592	18.044	35.8743
2Y	8.04	27.0019	18.1008	35.903
2Y	8.06	27.0446	18.1575	35.9317
2Y	8.08	27.0873	18.2142	35.9605
2Y	8.1	27.1301	18.2709	35.9893
2Y	8.12	27.1728	18.3275	36.0182
2Y	8.14	27.2155	18.384	36.0471
2Y	8.16	27.2583	18.4405	36.076
2Y	8.18	27.301	18.497	36.105
2Y	8.2	27.3437	18.5534	36.134
2Y	8.22	27.3865	18.6098	36.1631
2Y	8.24	27.4292	18.6662	36.1922
2Y	8.26	27.4719	18.7225	36.2214
2Y	8.28	27.5147	18.7787	36.2506
2Y	8.3	27.5574	18.8349	36.2799
2Y	8.32	27.6001	18.8911	36.3092
2Y	8.34	27.6428	18.9472	36.3385
2Y	8.36	27.6856	19.0033	36.3679
2Y	8.38	27.7283	19.0593	36.3973
2Y	8.4	27.771	19.1153	36.4268
2Y	8.42	27.8138	19.1712	36.4563
2Y	8.44	27.8565	19.2271	36.4859
2Y	8.46	27.8992	19.2829	36.5155
2Y	8.48	27.942	19.3387	36.5452
2Y	8.5	27.9847	19.3945	36.5749
2Y	8.52	28.0274	19.4502	36.6047
2Y	8.54	28.0701	19.5058	36.6345
2Y	8.56	28.1129	19.5614	36.6643
2Y	8.58	28.1556	19.617	36.6942
2Y	8.6	28.1983	19.6725	36.7242
2Y	8.62	28.2411	19.728	36.7542
2Y	8.64	28.2838	19.7834	36.7842
2Y	8.66	28.3265	19.8388	36.8143
2Y	8.68	28.3693	19.8941	36.8444
2Y	8.7	28.412	19.9493	36.8746
2Y	8.72	28.4547	20.0046	36.9049
2Y	8.74	28.4974	20.0597	36.9352
2Y	8.76	28.5402	20.1149	36.9655
2Y	8.78	28.5829	20.1699	36.9959
2Y	8.8	28.6256	20.225	37.0263
2Y	8.82	28.6684	20.2799	37.0568
2Y	8.84	28.7111	20.3348	37.0874
2Y	8.86	28.7538	20.3897	37.1179
2Y	8.88	28.7966	20.4445	37.1486
2Y	8.9	28.8393	20.4993	37.1793
2Y	8.92	28.882	20.554	37.21
2Y	8.94	28.9248	20.6087	37.2408
2Y	8.96	28.9675	20.6633	37.2717
2Y	8.98	29.0102	20.7179	37.3026
2Y	9	29.0529	20.7724	37.3335
2Y	9.02	29.0957	20.8268	37.3645
2Y	9.04	29.1384	20.8812	37.3956
2Y	9.06	29.1811	20.9356	37.4267
2Y	9.08	29.2239	20.9899	37.4578
2Y	9.1	29.2666	21.0441	37.489
2Y	9.12	29.3093	21.0983	37.5203
2Y	9.14	29.3521	21.1525	37.5516
2Y	9.16	29.3948	21.2066	37.583
2Y	9.18	29.4375	21.2606	37.6144
2Y	9.2	29.4802	21.3146	37.6459
2Y	9.22	29.523	21.3685	37.6775
2Y	9.24	29.5657	21.4224	37.7091
2Y	9.26	29.6084	21.4762	37.7407
2Y	9.28	29.6512	21.5299	37.7724
2Y	9.3	29.6939	21.5836	37.8042
2Y	9.32	29.7366	21.6373	37.836
2Y	9.34	29.7794	21.6909	37.8678
2Y	9.36	29.8221	21.7444	37.8998
2Y	9.38	29.8648	21.7979	37.9318
2Y	9.4	29.9075	21.8513	37.9638
2Y	9.42	29.9503	21.9047	37.9959
2Y	9.44	29.993	21.958	38.0281
2Y	9.46	30.0357	22.0112	38.0603
2Y	9.48	30.0785	22.0644	38.0925
2Y	9.5	30.1212	22.1175	38.1249
2Y	9.52	30.1639	22.1706	38.1572
2Y	9.54	30.2067	22.2236	38.1897
2Y	9.56	30.2494	22.2766	38.2222
2Y	9.58	30.2921	22.3295	38.2547
2Y	9.6	30.3349	22.3823	38.2874
2Y	9.62	30.3776	22.4351	38.32
2Y	9.64	30.4203	22.4878	38.3528
2Y	9.66	30.463	22.5405	38.3856
2Y	9.68	30.5058	22.5931	38.4184
2Y	9.7	30.5485	22.6457	38.4514
2Y	9.72	30.5912	22.6981	38.4843
2Y	9.74	30.634	22.7506	38.5174
2Y	9.76	30.6767	22.8029	38.5505
2Y	9.78	30.7194	22.8552	38.5836
2Y	9.8	30.7622	22.9075	38.6169
2Y	9.82	30.8049	22.9596	38.6501
2Y	9.84	30.8476	23.0118	38.6835
2Y	9.86	30.8903	23.0638	38.7169
2Y	9.88	30.9331	23.1158	38.7504
2Y	9.9	30.9758	23.1677	38.7839
2Y	9.92	31.0185	23.2196	38.8175
2Y	9.94	31.0613	23.2714	38.8511
2Y	9.96	31.104	23.3232	38.8848
2Y	9.98	31.1467	23.3748	38.9186
2Y	10	31.1895	23.4264	38.9525
2Y	10.02	31.2322	23.478	38.9864
2Y	10.04	31.2749	23.5295	39.0204
2Y	10.06	31.3176	23.5809	39.0544
2Y	10.08	31.3604	23.6323	39.0885
2Y	10.1	31.4031	23.6836	39.1227
2Y	10.12	31.4458	23.7348	39.1569
2Y	10.14	31.4886	23.786	39.1912
2Y	10.16	31.5313	23.8371	39.2255
2Y	10.18	31.574	23.8881	39.26
2Y	10.2	31.6168	23.9391	39.2944
2Y	10.22	31.6595	23.99	39.329
2Y	10.24	31.7022	24.0408	39.3636
2Y	10.26	31.745	24.0916	39.3983
2Y	10.28	31.7877	24.1423	39.4331
2Y	10.3	31.8304	24.1929	39.4679
2Y	10.32	31.8731	24.2435	39.5028
2Y	10.34	31.9159	24.294	39.5377
2Y	10.36	31.9586	24.3445	39.5728
2Y	10.38	32.0013	24.3948	39.6078
2Y	10.4	32.0441	24.4451	39.643
2Y	10.42	32.0868	24.4954	39.6782
2Y	10.44	32.1295	24.5455	39.7135
2Y	10.46	32.1723	24.5956	39.7489
2Y	10.48	32.215	24.6457	39.7843
2Y	10.5	32.2577	24.6956	39.8198
2Y	10.52	32.3004	24.7455	39.8554
2Y	10.54	32.3432	24.7954	39.891
2Y	10.56	32.3859	24.8451	39.9267
2Y	10.58	32.4286	24.8948	39.9625
2Y	10.6	32.4714	24.9444	39.9983
2Y	10.62	32.5141	24.994	40.0342
2Y	10.64	32.5568	25.0434	40.0702
2Y	10.66	32.5996	25.0928	40.1063
2Y	10.68	32.6423	25.1422	40.1424
2Y	10.7	32.685	25.1914	40.1786
2Y	10.72	32.7278	25.2406	40.2149
2Y	10.74	32.7705	25.2898	40.2512
2Y	10.76	32.8132	25.3388	40.2876
2Y	10.78	32.8559	25.3878	40.3241
2Y	10.8	32.8987	25.4367	40.3606
2Y	10.82	32.9414	25.4856	40.3972
2Y	10.84	32.9841	25.5343	40.4339
2Y	10.86	33.0269	25.583	40.4707
2Y	10.88	33.0696	25.6316	40.5075
2Y	10.9	33.1123	25.6802	40.5445
2Y	10.92	33.1551	25.7287	40.5814
2Y	10.94	33.1978	25.7771	40.6185
2Y	10.96	33.2405	25.8254	40.6556
2Y	10.98	33.2832	25.8737	40.6928
2Y	11	33.326	25.9219	40.7301
2Y	11.02	33.3687	25.97	40.7674
2Y	11.04	33.4114	26.018	40.8049
2Y	11.06	33.4542	26.066	40.8423
2Y	11.08	33.4969	26.1139	40.8799
2Y	11.1	33.5396	26.1617	40.9176
2Y	11.12	33.5824	26.2094	40.9553
2Y	11.14	33.6251	26.2571	40.9931
2Y	11.16	33.6678	26.3047	41.0309
2Y	11.18	33.7105	26.3522	41.0689
2Y	11.2	33.7533	26.3997	41.1069
2Y	11.22	33.796	26.4471	41.145
2Y	11.24	33.8387	26.4944	41.1831
2Y	11.26	33.8815	26.5416	41.2214
2Y	11.28	33.9242	26.5887	41.2597
2Y	11.3	33.9669	26.6358	41.2981
2Y	11.32	34.0097	26.6828	41.3365
2Y	11.34	34.0524	26.7297	41.3751
2Y	11.36	34.0951	26.7766	41.4137
2Y	11.38	34.1379	26.8233	41.4524
2Y	11.4	34.1806	26.87	41.4911
2Y	11.42	34.2233	26.9166	41.53
2Y	11.44	34.266	26.9632	41.5689
2Y	11.46	34.3088	27.0096	41.6079
2Y	11.48	34.3515	27.056	41.647
2Y	11.5	34.3942	27.1023	41.6861
2Y	11.52	34.437	27.1486	41.7253
2Y	11.54	34.4797	27.1947	41.7646
2Y	11.56	34.5224	27.2408	41.804
2Y	11.58	34.5652	27.2868	41.8435
2Y	11.6	34.6079	27.3328	41.883
2Y	11.62	34.6506	27.3786	41.9226
2Y	11.64	34.6933	27.4244	41.9623
2Y	11.66	34.7361	27.4701	42.0021
2Y	11.68	34.7788	27.5157	42.0419
2Y	11.7	34.8215	27.5612	42.0818
2Y	11.72	34.8643	27.6067	42.1218
2Y	11.74	34.907	27.6521	42.1619
2Y	11.76	34.9497	27.6974	42.2021
2Y	11.78	34.9925	27.7426	42.2423
2Y	11.8	35.0352	27.7878	42.2826
2Y	11.82	35.0779	27.8328	42.323
2Y	11.84	35.1206	27.8778	42.3635
2Y	11.86	35.1634	27.9227	42.404
2Y	11.88	35.2061	27.9676	42.4446
2Y	11.9	35.2488	28.0123	42.4853
2Y	11.92	35.2916	28.057	42.5261
2Y	11.94	35.3343	28.1016	42.567
2Y	11.96	35.377	28.1461	42.6079
2Y	11.98	35.4198	28.1906	42.6489
2Y	12	35.4625	28.235	42.69
2Y	12.02	35.5052	28.2792	42.7312
2Y	12.04	35.548	28.3235	42.7724
2Y	12.06	35.5907	28.3676	42.8138
2Y	12.08	35.6334	28.4116	42.8552
2Y	12.1	35.6761	28.4556	42.8967
2Y	12.12	35.7189	28.4995	42.9382
2Y	12.14	35.7616	28.5433	42.9799
2Y	12.16	35.8043	28.587	43.0216
2Y	12.18	35.8471	28.6307	43.0634
2Y	12.2	35.8898	28.6743	43.1053
2Y	12.22	35.9325	28.7178	43.1473
2Y	12.24	35.9753	28.7612	43.1893
2Y	12.26	36.018	28.8045	43.2314
2Y	12.28	36.0607	28.8478	43.2736
2Y	12.3	36.1034	28.891	43.3159
2Y	12.32	36.1462	28.9341	43.3583
2Y	12.34	36.1889	28.9771	43.4007
2Y	12.36	36.2316	29.02	43.4432
2Y	12.38	36.2744	29.0629	43.4858
2Y	12.4	36.3171	29.1057	43.5285
2Y	12.42	36.3598	29.1484	43.5713
2Y	12.44	36.4026	29.191	43.6141
2Y	12.46	36.4453	29.2336	43.657
2Y	12.48	36.488	29.276	43.7
2Y	12.5	36.5307	29.3184	43.7431
2Y	12.52	36.5735	29.3607	43.7862
2Y	12.54	36.6162	29.4029	43.8295
2Y	12.56	36.6589	29.4451	43.8728
2Y	12.58	36.7017	29.4872	43.9162
2Y	12.6	36.7444	29.5292	43.9596
2Y	12.62	36.7871	29.5711	44.0032
2Y	12.64	36.8299	29.6129	44.0468
2Y	12.66	36.8726	29.6547	44.0905
2Y	12.68	36.9153	29.6963	44.1343
2Y	12.7	36.9581	29.7379	44.1782
2Y	12.72	37.0008	29.7794	44.2221
2Y	12.74	37.0435	29.8209	44.2661
2Y	12.76	37.0862	29.8622	44.3102
2Y	12.78	37.129	29.9035	44.3544
2Y	12.8	37.1717	29.9447	44.3987
2Y	12.82	37.2144	29.9858	44.443
2Y	12.84	37.2572	30.0269	44.4874
2Y	12.86	37.2999	30.0678	44.5319
2Y	12.88	37.3426	30.1087	44.5765
2Y	12.9	37.3854	30.1495	44.6212
2Y	12.92	37.4281	30.1903	44.6659
2Y	12.94	37.4708	30.2309	44.7107
2Y	12.96	37.5135	30.2715	44.7556
2Y	12.98	37.5563	30.312	44.8006
2Y	13	37.599	30.3524	44.8456
2Y	13.02	37.6417	30.3927	44.8907
2Y	13.04	37.6845	30.433	44.9359
2Y	13.06	37.7272	30.4732	44.9812
2Y	13.08	37.7699	30.5133	45.0266
2Y	13.1	37.8127	30.5533	45.072
2Y	13.12	37.8554	30.5932	45.1175
2Y	13.14	37.8981	30.6331	45.1631
2Y	13.16	37.9408	30.6729	45.2088
2Y	13.18	37.9836	30.7126	45.2545
2Y	13.2	38.0263	30.7523	45.3004
2Y	13.22	38.069	30.7918	45.3463
2Y	13.24	38.1118	30.8313	45.3922
2Y	13.26	38.1545	30.8707	45.4383
2Y	13.28	38.1972	30.91	45.4844
2Y	13.3	38.24	30.9493	45.5306
2Y	13.32	38.2827	30.9885	45.5769
2Y	13.34	38.3254	31.0276	45.6233
2Y	13.36	38.3682	31.0666	45.6697
2Y	13.38	38.4109	31.1055	45.7162
2Y	13.4	38.4536	31.1444	45.7628
2Y	13.42	38.4963	31.1832	45.8095
2Y	13.44	38.5391	31.2219	45.8562
2Y	13.46	38.5818	31.2606	45.9031
2Y	13.48	38.6245	31.2991	45.95
2Y	13.5	38.6673	31.3376	45.9969
2Y	13.52	38.71	31.376	46.044
2Y	13.54	38.7527	31.4144	46.0911
2Y	13.56	38.7955	31.4526	46.1383
2Y	13.58	38.8382	31.4908	46.1856
2Y	13.6	38.8809	31.5289	46.2329
2Y	13.62	38.9236	31.567	46.2803
2Y	13.64	38.9664	31.6049	46.3278
2Y	13.66	39.0091	31.6428	46.3754
2Y	13.68	39.0518	31.6806	46.423
2Y	13.7	39.0946	31.7184	46.4708
2Y	13.72	39.1373	31.756	46.5186
2Y	13.74	39.18	31.7936	46.5664
2Y	13.76	39.2228	31.8312	46.6144
2Y	13.78	39.2655	31.8686	46.6624
2Y	13.8	39.3082	31.906	46.7105
2Y	13.82	39.351	31.9433	46.7586
2Y	13.84	39.3937	31.9805	46.8069
2Y	13.86	39.4364	32.0176	46.8552
2Y	13.88	39.4791	32.0547	46.9036
2Y	13.9	39.5219	32.0917	46.952
2Y	13.92	39.5646	32.1287	47.0005
2Y	13.94	39.6073	32.1655	47.0491
2Y	13.96	39.6501	32.2023	47.0978
2Y	13.98	39.6928	32.239	47.1466
2Y	14	39.7355	32.2757	47.1954
2Y	14.02	39.7783	32.3123	47.2443
2Y	14.04	39.821	32.3488	47.2932
2Y	14.06	39.8637	32.3852	47.3422
2Y	14.08	39.9064	32.4215	47.3913
2Y	14.1	39.9492	32.4578	47.4405
2Y	14.12	39.9919	32.4941	47.4898
2Y	14.14	40.0346	32.5302	47.5391
2Y	14.16	40.0774	32.5663	47.5885
2Y	14.18	40.1201	32.6023	47.6379
2Y	14.2	40.1628	32.6382	47.6874
2Y	14.22	40.2056	32.6741	47.737
2Y	14.24	40.2483	32.7099	47.7867
2Y	14.26	40.291	32.7456	47.8364
2Y	14.28	40.3337	32.7813	47.8862
2Y	14.3	40.3765	32.8169	47.9361
2Y	14.32	40.4192	32.8524	47.986
2Y	14.34	40.4619	32.8878	48.036
2Y	14.36	40.5047	32.9232	48.0861
2Y	14.38	40.5474	32.9585	48.1363
2Y	14.4	40.5901	32.9938	48.1865
2Y	14.42	40.6329	33.029	48.2368
2Y	14.44	40.6756	33.0641	48.2871
2Y	14.46	40.7183	33.0991	48.3375
2Y	14.48	40.7611	33.1341	48.388
2Y	14.5	40.8038	33.169	48.4386
2Y	14.52	40.8465	33.2039	48.4892
2Y	14.54	40.8892	33.2386	48.5399
2Y	14.56	40.932	33.2733	48.5906
2Y	14.58	40.9747	33.308	48.6414
2Y	14.6	41.0174	33.3426	48.6923
2Y	14.62	41.0602	33.3771	48.7432
2Y	14.64	41.1029	33.4115	48.7943
2Y	14.66	41.1456	33.4459	48.8453
2Y	14.68	41.1884	33.4802	48.8965
2Y	14.7	41.2311	33.5145	48.9477
2Y	14.72	41.2738	33.5487	48.999
2Y	14.74	41.3165	33.5828	49.0503
2Y	14.76	41.3593	33.6168	49.1017
2Y	14.78	41.402	33.6508	49.1532
2Y	14.8	41.4447	33.6848	49.2047
2Y	14.82	41.4875	33.7186	49.2563
2Y	14.84	41.5302	33.7524	49.308
2Y	14.86	41.5729	33.7862	49.3597
2Y	14.88	41.6157	33.8199	49.4115
2Y	14.9	41.6584	33.8535	49.4633
2Y	14.92	41.7011	33.887	49.5152
2Y	14.94	41.7438	33.9205	49.5672
2Y	14.96	41.7866	33.9539	49.6192
2Y	14.98	41.8293	33.9873	49.6713
2Y	15	41.872	34.0206	49.7235
2Y	15.02	41.9148	34.0538	49.7757
2Y	15.04	41.9575	34.087	49.828
2Y	15.06	42.0002	34.1201	49.8803
2Y	15.08	42.043	34.1532	49.9327
2Y	15.1	42.0857	34.1862	49.9852
2Y	15.12	42.1284	34.2191	50.0377
2Y	15.14	42.1712	34.252	50.0903
2Y	15.16	42.2139	34.2848	50.1429
2Y	15.18	42.2566	34.3176	50.1956
2Y	15.2	42.2993	34.3503	50.2484
2Y	15.22	42.3421	34.3829	50.3012
2Y	15.24	42.3848	34.4155	50.3541
2Y	15.26	42.4275	34.448	50.407
2Y	15.28	42.4703	34.4805	50.46
2Y	15.3	42.513	34.5129	50.5131
2Y	15.32	42.5557	34.5452	50.5662
2Y	15.34	42.5985	34.5775	50.6194
2Y	15.36	42.6412	34.6098	50.6726
2Y	15.38	42.6839	34.6419	50.7259
2Y	15.4	42.7266	34.6741	50.7792
2Y	15.42	42.7694	34.7061	50.8326
2Y	15.44	42.8121	34.7381	50.8861
2Y	15.46	42.8548	34.7701	50.9396
2Y	15.48	42.8976	34.802	50.9932
2Y	15.5	42.9403	34.8338	51.0468
2Y	15.52	42.983	34.8656	51.1005
2Y	15.54	43.0258	34.8973	51.1542
2Y	15.56	43.0685	34.929	51.208
2Y	15.58	43.1112	34.9606	51.2619
2Y	15.6	43.1539	34.9921	51.3158
2Y	15.62	43.1967	35.0236	51.3697
2Y	15.64	43.2394	35.0551	51.4237
2Y	15.66	43.2821	35.0865	51.4778
2Y	15.68	43.3249	35.1178	51.5319
2Y	15.7	43.3676	35.1491	51.5861
2Y	15.72	43.4103	35.1803	51.6403
2Y	15.74	43.4531	35.2115	51.6946
2Y	15.76	43.4958	35.2426	51.7489
2Y	15.78	43.5385	35.2737	51.8033
2Y	15.8	43.5813	35.3047	51.8578
2Y	15.82	43.624	35.3357	51.9123
2Y	15.84	43.6667	35.3666	51.9668
2Y	15.86	43.7094	35.3975	52.0214
2Y	15.88	43.7522	35.4283	52.0761
2Y	15.9	43.7949	35.4591	52.1308
2Y	15.92	43.8376	35.4898	52.1855
2Y	15.94	43.8804	35.5204	52.2403
2Y	15.96	43.9231	35.551	52.2952
2Y	15.98	43.9658	35.5816	52.3501
2Y	16	44.0086	35.6121	52.405
2Y	16.02	44.0513	35.6425	52.46
2Y	16.04	44.094	35.6729	52.5151
2Y	16.06	44.1367	35.7033	52.5702
2Y	16.08	44.1795	35.7336	52.6253
2Y	16.1	44.2222	35.7639	52.6805
2Y	16.12	44.2649	35.7941	52.7358
2Y	16.14	44.3077	35.8242	52.7911
2Y	16.16	44.3504	35.8543	52.8465
2Y	16.18	44.3931	35.8844	52.9019
2Y	16.2	44.4359	35.9144	52.9573
2Y	16.22	44.4786	35.9444	53.0128
2Y	16.24	44.5213	35.9743	53.0683
2Y	16.26	44.564	36.0042	53.1239
2Y	16.28	44.6068	36.034	53.1796
2Y	16.3	44.6495	36.0638	53.2353
2Y	16.32	44.6922	36.0935	53.291
2Y	16.34	44.735	36.1232	53.3468
2Y	16.36	44.7777	36.1528	53.4026
2Y	16.38	44.8204	36.1824	53.4585
2Y	16.4	44.8632	36.2119	53.5144
2Y	16.42	44.9059	36.2414	53.5703
2Y	16.44	44.9486	36.2709	53.6264
2Y	16.46	44.9914	36.3003	53.6824
2Y	16.48	45.0341	36.3297	53.7385
2Y	16.5	45.0768	36.359	53.7947
2Y	16.52	45.1195	36.3882	53.8509
2Y	16.54	45.1623	36.4175	53.9071
2Y	16.56	45.205	36.4466	53.9634
2Y	16.58	45.2477	36.4758	54.0197
2Y	16.6	45.2905	36.5049	54.0761
2Y	16.62	45.3332	36.5339	54.1325
2Y	16.64	45.3759	36.5629	54.1889
2Y	16.66	45.4187	36.5919	54.2454
2Y	16.68	45.4614	36.6208	54.302
2Y	16.7	45.5041	36.6497	54.3586
2Y	16.72	45.5468	36.6785	54.4152
2Y	16.74	45.5896	36.7073	54.4719
2Y	16.76	45.6323	36.736	54.5286
2Y	16.78	45.675	36.7647	54.5853
2Y	16.8	45.7178	36.7934	54.6421
2Y	16.82	45.7605	36.822	54.699
2Y	16.84	45.8032	36.8506	54.7558
2Y	16.86	45.846	36.8791	54.8128
2Y	16.88	45.8887	36.9076	54.8697
2Y	16.9	45.9314	36.9361	54.9267
2Y	16.92	45.9741	36.9645	54.9838
2Y	16.94	46.0169	36.9929	55.0409
2Y	16.96	46.0596	37.0212	55.098
2Y	16.98	46.1023	37.0495	55.1552
2Y	17	46.1451	37.0778	55.2124
2Y	17.02	46.1878	37.106	55.2696
2Y	17.04	46.2305	37.1342	55.3269
2Y	17.06	46.2733	37.1623	55.3842
2Y	17.08	46.316	37.1904	55.4416
2Y	17.1	46.3587	37.2184	55.499
2Y	17.12	46.4015	37.2465	55.5565
2Y	17.14	46.4442	37.2744	55.6139
2Y	17.16	46.4869	37.3024	55.6715
2Y	17.18	46.5296	37.3303	55.729
2Y	17.2	46.5724	37.3581	55.7866
2Y	17.22	46.6151	37.386	55.8443
2Y	17.24	46.6578	37.4137	55.9019
2Y	17.26	46.7006	37.4415	55.9596
2Y	17.28	46.7433	37.4692	56.0174
2Y	17.3	46.786	37.4969	56.0752
2Y	17.32	46.8288	37.5245	56.133
2Y	17.34	46.8715	37.5521	56.1909
2Y	17.36	46.9142	37.5797	56.2488
2Y	17.38	46.9569	37.6072	56.3067
2Y	17.4	46.9997	37.6347	56.3647
2Y	17.42	47.0424	37.6621	56.4227
2Y	17.44	47.0851	37.6896	56.4807
2Y	17.46	47.1279	37.7169	56.5388
2Y	17.48	47.1706	37.7443	56.5969
2Y	17.5	47.2133	37.7716	56.6551
2Y	17.52	47.2561	37.7989	56.7132
2Y	17.54	47.2988	37.8261	56.7715
2Y	17.56	47.3415	37.8533	56.8297
2Y	17.58	47.3843	37.8805	56.888
2Y	17.6	47.427	37.9076	56.9463
2Y	17.62	47.4697	37.9347	57.0047
2Y	17.64	47.5124	37.9618	57.0631
2Y	17.66	47.5552	37.9888	57.1215
2Y	17.68	47.5979	38.0158	57.18
2Y	17.7	47.6406	38.0428	57.2385
2Y	17.72	47.6834	38.0697	57.297
2Y	17.74	47.7261	38.0966	57.3556
2Y	17.76	47.7688	38.1235	57.4142
2Y	17.78	47.8116	38.1503	57.4728
2Y	17.8	47.8543	38.1771	57.5314
2Y	17.82	47.897	38.2039	57.5901
2Y	17.84	47.9397	38.2306	57.6489
2Y	17.86	47.9825	38.2573	57.7076
2Y	17.88	48.0252	38.284	57.7664
2Y	17.9	48.0679	38.3106	57.8252
2Y	17.92	48.1107	38.3372	57.8841
2Y	17.94	48.1534	38.3638	57.943
2Y	17.96	48.1961	38.3903	58.0019
2Y	17.98	48.2389	38.4169	58.0609
2Y	18	48.2816	38.4433	58.1198
2Y	18.02	48.3243	38.4698	58.1789
2Y	18.04	48.367	38.4962	58.2379
2Y	18.06	48.4098	38.5226	58.297
2Y	18.08	48.4525	38.5489	58.3561
2Y	18.1	48.4952	38.5753	58.4152
2Y	18.12	48.538	38.6015	58.4744
2Y	18.14	48.5807	38.6278	58.5336
2Y	18.16	48.6234	38.654	58.5928
2Y	18.18	48.6662	38.6802	58.6521
2Y	18.2	48.7089	38.7064	58.7114
2Y	18.22	48.7516	38.7326	58.7707
2Y	18.24	48.7944	38.7587	58.83
2Y	18.26	48.8371	38.7848	58.8894
2Y	18.28	48.8798	38.8108	58.9488
2Y	18.3	48.9225	38.8368	59.0082
2Y	18.32	48.9653	38.8628	59.0677
2Y	18.34	49.008	38.8888	59.1272
2Y	18.36	49.0507	38.9147	59.1867
2Y	18.38	49.0935	38.9406	59.2463
2Y	18.4	49.1362	38.9665	59.3059
2Y	18.42	49.1789	38.9924	59.3655
2Y	18.44	49.2217	39.0182	59.4251
2Y	18.46	49.2644	39.044	59.4848
2Y	18.48	49.3071	39.0698	59.5445
2Y	18.5	49.3498	39.0955	59.6042
2Y	18.52	49.3926	39.1212	59.6639
2Y	18.54	49.4353	39.1469	59.7237
2Y	18.56	49.478	39.1726	59.7835
2Y	18.58	49.5208	39.1982	59.8433
2Y	18.6	49.5635	39.2238	59.9032

## Sheet: Figure 6A
BL	6M	2Y
96	108	5217
2934	91.6	105
		98
114
2967	281	118
159		275
250	151	113
401	3403	152
357	337	1233
19435	1046	296
74.6	265	268
124	497	83
108	71.8	151
236	281	2907
134	124	277
108	369	83
45069	11754	264
321	303	77
411	1049	746
4060	163	138
876	9969	731
586	149	109
1401	389	744
235
332	429
1309
8998	4141
729	624	9164
3677	2602	421

## Sheet: Figure 6B
Pseudomonas			Moraxella
BL	6M	2Y	BL	6M	2Y
		2			0
96			0
92			0
		0			0
	0			0
		0			93
0	0	0	0	0	0
		0			72
		0			0
3	0		0	0
0	0	0	0	0	0
62	0		0	0
27	0	0	0	0	0
0	11		0	0
4		0	0		0
36	0		0	0
0	0	0	0	0	0
	10			0
10			0
0	0		18	0
1	0	0	0	1	99
0	0	0	0	0	0

## Sheet: Figure 7A
	BL					6M
2	620	579	542	668	685	781	864	842	857	829
5	1106	1290	1322	1500.67	1270	1264	1322	1257	1178	1339
10	1613	1231.67	1770.33	1636.67	1570	513	480	494	494	486
11	507	463	469.333	545	528	537	568	614	567	703
12	1087	1501.33	1365	1267.33	1129	1091	1477.67	1436	1756.33	1729.67
14	481	751	733	565	599	989	997	824	800	731

## Sheet: Figure 7D
	FOXJ1																		MUC5AC
	BL									6M									BL									6M
5	263	370	269	265	338	347	482	442	441	271	202	260	144	117	98	251	261	198	17	17	19	51	7	4	6			110	98	101	27	20	17	119	110	60
11	207	338	358	230	398	372				421	458	398	365	398	355				447	402	395	161	185	157	103	130	115	457	371	425	184	178	213	203	215	210
12	305	141	198	417	228	324	364	361	298	323	491	428	463	450	455	408	410	478	297	353	394	282	273	278	370	367	388	339	347	394	320	323	290	363	320	361
14	3	2	4	2	2	2	1	2	1	79	42	38	107	77	132	115	123	89	23	17	27	7	8	3	17	9	10	161	117	181	190	155	250	187	175	210

## Sheet: Figure S2
black			blue			brown			green			greenyellow			magenta			pink			purple			red			tan			turquois			yellow
BL	6M	2Y	BL	6M	2Y	BL	6M	2Y	BL	6M	2Y	BL	6M	2Y	BL	6M	2Y	BL	6M	2Y	BL	6M	2Y	BL	6M	2Y	BL	6M	2Y	BL	6M	2Y	BL	6M	2Y
-0.0573157	0.0357027	-0.0861059	0.0586309	0.12245	-0.0446462	0.287447	-0.0569319	-0.118657	-0.147076	0.220485	0.0111648	0.0116576	0.141228	-0.0371255	-0.0233358	0.00556634	-0.10497	-0.0381641	0.0677531	-0.115949	-0.197569	0.100645	0.0504911	0.0679158	-0.0918126	-0.0483334	0.396935	-0.218172	-0.0709941	0.0445659	-0.170304	0.0487655	-0.273905	-0.0136506	0.0574079
-0.045363	-0.138823	-0.145175	-0.0434667	-0.0519105	-0.150804	-0.0346778	-0.07457	-0.00377	-0.0626876	0.0250284	-0.104124	0.138938	0.0834808	-0.0277879	0.0869635	0.0611035	0.178046	0.031316	-0.0242835	0.0463777	-0.0069693	-0.12007	-0.047015	0.0179756	-0.101469	-0.107735	-0.0771607	-0.0568018	0.0135541	0.0629713	0.0578393	0.113569	-0.0668633	0.0495079	0.114286
		-0.165282			-0.131561			-0.105041			-0.0107737			-0.0551681			0.204644			0.0894819			-0.0526738			-0.128189			-0.0402914			0.0747694			0.135489
-0.112838			-0.138054			-0.142661			-0.0711254			-0.0956345			-0.156702			-0.180291			0.175623			0.05108			-0.006366			0.109627			0.154976
-0.060131	-0.18282	0.00720194	-0.0012453	-0.178354	-0.097604	0.0367877	-0.0886252	-0.0752803	0.111281	-0.0301355	-0.0823057	-0.0529325	-0.178825	-0.149027	0.048	0.106667	0.176484	0.0608551	0.0474321	0.117938	-0.0233044	0.179787	-0.118815	-0.138647	-0.22305	-0.0757632	-0.0043092	-0.0053549	-0.015208	-0.0284745	0.062319	0.0666291	0.0463287	0.201196	0.0605332
-0.0224637		-0.109899	0.069968		0.105511	0.0252202		-0.0963721	0.20352		0.17754	0.0992863		0.105451	-0.0439882		0.105124	-0.0059302		0.102066	-0.122204		0.00635953	-0.0548987		-0.0327533	-0.0836437		-0.148554	-0.087728		-0.0762591	0.0123967		-0.0196761
0.00397561	-0.0741547	-0.137394	0.162598	-0.0300168	-0.157882	0.199936	-0.0648202	-0.0884243	0.230232	0.0134389	-0.0555715	-0.0144892	-0.08238	-0.184499	0.0322699	-0.0298816	-0.182972	0.204599	-0.013274	-0.219124	0.126542	0.0780583	0.119516	-0.146896	-0.0742258	-0.111667	0.0965085	-0.0483471	0.0168614	-0.279988	0.00730304	0.106597	0.00748281	0.076073	0.188868
0.0997916	-0.200453		0.366833	-0.13119		0.277492	-0.120132		0.228621	0.00534484		-0.656929	-0.137238		-0.433414	-0.0901358		0.346226	-0.0975409		0.040153	0.101567		-0.191185	-0.17369		0.198675	-0.0047744		-0.479749	0.0592058		-0.116275	0.196322
0.0799925	-0.0840606	0.172041	-0.0302414	-0.0879122	0.197507	-0.0220383	-0.0811903	0.306675	0.0838637	0.00788445	0.0638754	-0.0320221	-0.0126134	0.0363731	-0.0286969	-0.0426265	0.152111	-0.0295846	-0.0841548	0.17151	-0.102242	0.0323389	-0.134193	-0.148686	-0.0803346	0.0836651	-0.0275541	-0.0689066	0.297815	-0.0238802	0.0487998	-0.169038	0.186179	0.127205	-0.160214
0.0909062	0.0763605	0.130949	0.0221728	0.12426	0.26983	0.0557455	0.0434952	0.200664	-0.0869195	0.0729124	0.241797	0.0226826	-0.0004314	0.0863389	0.117857	0.15222	0.102011	0.0612635	0.190095	0.268117	-0.042658	0.0058654	-0.0622569	0.0563328	0.0158637	-0.0760376	-0.011592	-0.0388965	0.0568312	0.0395884	-0.0825817	-0.25121	-0.190403	-0.142538	-0.16004
0.0525698	-0.0444965	0.0971129	-0.06598	-0.0718984	0.106711	-0.0250707	0.0435618	0.30705	-0.113138	-0.193414	-0.173428	0.0412353	-0.000615	0.0307023	0.00392504	-0.0490398	-0.0191181	-0.0448559	-0.132178	-0.0448104	-0.0265996	-0.0337066	-0.216889	0.106409	0.195841	0.379862	-0.0152171	0.0793199	0.414285	0.0915264	0.118436	-0.0134924	-0.0859138	-0.0942664	-0.332708
-0.0485996	-0.0621517	0.0789651	0.0806764	-0.0096982	0.00522761	-0.0391686	-0.0875609	-0.0570254	0.180978	0.124137	0.0943446	0.0130812	0.0299256	-0.0121394	0.0406325	-0.0543845	-0.0903869	0.093816	-0.0298929	-0.0470809	0.196335	0.0994141	0.190225	-0.120833	-0.124429	0.0223693	-0.144472	-0.100979	-0.138017	-0.113687	-0.0379506	-0.0282719	0.110077	0.112261	0.0856502
-0.206831	-0.187582	-0.157441	-0.095145	-0.0095374	-0.0416431	-0.115139	-0.0748956	0.142863	0.00501053	0.0771817	-0.0008503	-0.0119289	0.00660495	-0.0499305	-0.11778	-0.150514	0.00354581	-0.170426	-0.149836	-0.0552814	0.0294068	0.15233	0.0358913	-0.074596	-0.0962074	-0.116692	-0.0352963	-0.113615	0.140727	0.0372277	-0.0337802	-0.0185909	0.160719	0.103238	0.107618
0.0617609	0.00439312		0.229632	-0.0654439		0.100185	-0.0823822		0.258379	0.00560939		0.0218186	-0.0079813		-0.0384704	-0.172528		0.129575	-0.173357		0.414849	0.116798		-0.0655395	-0.0549663		-0.19309	-0.0700944		-0.231668	0.044802		0.00311941	0.108309
0.0774005	0.0873082	0.0905278	0.0142157	-0.0927436	-0.0823486	0.0176728	-0.0904518	-0.095242	0.014255	-0.0661699	-0.0701636	0.159301	0.00915345	0.0345839	-0.0276089	-0.0447841	-0.108373	-0.0584817	-0.0807419	-0.126131	-0.117042	-0.0057276	0.0944754	0.0642707	0.0412964	0.0209548	-0.0359071	-0.047813	-0.0615578	-0.0064426	0.0917727	0.073651	-0.0551345	0.0410409	0.0369486
-0.119969	0.0273629	0.102234	-0.121327	-0.0399317	-0.0729777	-0.0791408	-0.0692565	-0.0564828	-0.0339601	0.0659352	-0.117949	-0.0859397	-0.0847737	-0.0258153	-0.0799558	-0.0251062	-0.0640917	-0.149556	-0.0090173	-0.0937373	0.0743136	0.145118	0.0879568	-0.102883	-0.107374	0.189845	-0.0179342	-0.093934	-0.0214524	0.0960363	0.005566	0.110515	0.153178	0.111553	-0.0565513
-0.0115196	-0.0116778	-0.06395	0.0608693	-0.0390221	-0.0662433	0.188043	-0.021105	-0.0981658	-0.0069195	-0.0520022	-0.0759502	0.0902011	0.036911	-0.0132924	-0.0106	-0.0268985	-0.0872483	-0.0482945	-0.102943	-0.169119	-0.164909	-0.0043383	0.0856944	0.0521655	0.0281158	0.0279629	0.184359	0.0207401	0.0164615	-0.0090713	0.100717	0.114054	-0.139866	-0.0148323	0.0163244
-0.056086	-0.106487	-0.106206	-0.0047738	-0.0435914	-0.132592	0.231851	-0.0629079	-0.0090895	-0.0252286	0.0516966	-0.0991848	-0.0993674	-0.0890082	-0.153665	0.131393	0.0997202	0.275202	0.106094	0.0818721	0.178428	0.0348031	0.134934	-0.0309702	0.00626959	-0.189864	-0.129998	0.22594	-0.0909313	0.0124664	-0.015041	0.00799948	0.0953853	-0.0061133	0.131846	0.119938
0.225854	-0.0202281	0.0302014	0.0498692	-0.100269	-0.058521	0.0103856	0.00465168	-0.0864212	-0.0190404	-0.0642979	-0.0296674	0.0642551	-0.0835959	-0.0769089	0.00427904	-0.0721987	-0.0378027	0.00260078	-0.132332	-0.0351366	-0.0675029	-0.0305052	-0.0075299	0.0972657	-0.084054	0.00447205	-0.0381765	0.0574817	-0.0277543	-0.0234918	0.0773377	0.0276033	-0.0957009	0.116686	0.0435826
-0.13635	0.116845	-0.148707	-0.148984	0.00371085	-0.17407	-0.0997519	-0.0516965	-0.117841	-0.171473	-0.0377404	-0.180835	-0.0488768	0.0631448	-0.0711455	0.0398377	-0.100988	0.0692273	-0.0647104	-0.0787422	-0.0405005	-0.219444	-0.0930733	-0.142965	-0.0206807	0.0074213	-0.0132195	0.0829419	-0.0386332	0.0826892	0.161976	0.0116182	0.162589	0.062568	0.0221883	0.104592
0.178066	-0.0021918	0.0678254	-0.0425649	-0.0419022	-0.0564931	-0.0657772	-0.0583388	0.0493397	-0.0749954	-0.121438	-0.179089	-0.0554486	-0.0372068	-0.0475511	-0.169231	-0.0391098	0.20893	-0.145013	-0.0602162	0.139877	0.104485	0.0649933	-0.172281	0.118563	0.0527596	0.0871999	-0.0324882	0.0321586	0.0721934	0.0530803	0.0971005	0.0890528	0.0177916	-0.0619534	-0.0849633
0.0246885	-0.176005	-0.180866	0.0978986	-0.0069917	-0.0726287	0.199708	-0.110214	-0.111915	0.0650565	-0.0041074	-0.0732677	0.113006	0.102228	-0.0258756	0.145908	0.104653	0.0248044	0.186845	0.0577615	-0.0158139	-0.106392	-0.191457	0.0113745	-0.0001668	-0.0731073	-0.0081472	0.144156	-0.0561939	0.00854562	-0.123371	0.016982	0.0862491	-0.0611943	0.0150683	0.0701925
0.092508	0.279217	0.144092	0.112737	0.190335	0.073848	0.0134367	0.194016	0.114062	0.120832	0.0343115	-0.0611656	0.128971	-0.0399951	0.0844048	0.0068445	-0.119992	-0.0010193	0.0544776	-0.0136735	0.0124907	-0.0266426	-0.0885738	-0.0602849	0.0346197	0.172158	0.239883	-0.122998	0.161319	0.0453682	-0.101508	-0.102985	-0.0096065	-0.0029862	-0.152846	-0.186673
0.00924079			0.0480438			0.0793928			-0.0421391			0.0457731			-0.125261			-0.103434			-0.0523979			0.131282			0.0710653			-0.0033478			-0.0879217
0.151752	0.0830759		0.343206	-0.11318		0.186286	-0.0895198		0.260615	-0.109508		0.222808	-0.0893915		-0.116826	-0.101867		0.0291748	-0.137052		0.0267677	0.0899005		0.0945079	0.133642		0.0138952	-0.0072209		-0.318393	0.129211		-0.177768	0.0158061
0.100254			-0.0098327			-0.0557608			-0.0546649			0.0338662			-0.0589922			-0.073904			-0.0294125			0.105725			-0.0631862			0.0626046			-0.0548553
0.24804	-0.114915		0.0642276	-0.108679		-0.005297	-0.104911		-0.0811103	-0.15814		0.136661	0.143672		-0.0686135	0.215142		-0.0799086	0.0930061		-0.245248	-0.125538		0.209079	0.0451538		0.00312623	-0.0669059		0.0390372	0.122893		-0.155912	-0.0637648
0.194221	0.0746768	0.0539023	0.163258	0.145275	-0.0544089	-0.0299344	-0.0586894	0.070333	0.0835001	0.198232	-0.188968	0.167772	0.141979	0.0321378	0.0869782	0.160278	0.0977872	0.176498	0.22347	0.039421	-0.0247385	-0.0281058	-0.0603552	0.0894383	-0.0615449	0.177823	-0.129999	-0.173325	0.0997189	-0.110664	-0.141323	0.098822	-0.177752	-0.031832	-0.107769
0.112142	-0.052253	0.0736335	0.0909818	-0.0619174	-0.0002556	-0.0461114	-0.102917	0.0450716	0.0919636	-0.015669	-0.0826347	0.130011	0.0868514	0.0310609	-0.0677177	0.0444217	0.0906542	-0.0130103	0.0192374	0.0578077	0.0517123	0.10083	0.0430444	0.0388012	-0.0389089	0.220595	-0.101755	-0.0840818	0.00381664	-0.0922461	0.0427074	0.0150444	-0.0161015	0.0513482	-0.0869524

## Sheet: Figure S4A
	BL																												6M
combined Basal	0.156409	0.198389	0.219403	0.216786	0.200867	0.281409	0.234276	0.251266	0.177414	0.168258	0.28019	0.246085	0.323026	0.211125	0.214251	0.189248	0.191087	0.160087	0.170949	0.219767	0.225445	0.267417	0.231318	0.275124	0.220799	0.165329	0.201853	0.234161	0.280087	0.220149	0.248697	0.239205	0.229304	0.247432	0.231411	0.163792	0.261506	0.294819	0.215618	0.193131	0.243698	0.179634	0.25	0.198019	0.223704	0.200687	0.225337	0.168356	0.170345
Basal	0.00057	0.00143283	0.00147113	0.000116	0.000225	0.00135821	0.0016079	0.000651	0.000714	0.00260923	0.00323607	0.00194071	0.0111917	0.00145722	0.00123009	0.0018846	0.00107415	0.00149164	0.00138907	0.000998	0.000526	0.00482575	0.00284045	0.00190629	0.0012215	0.000514	0.00185111	0.00119712	0.00095	0.0011623	0.000713	0.00229524	0.00187396	0.00366805	9.6e-05	0.00303932	0.00102127	0.00438348	0.00291554	0.00118769	0.00081	0.00155105	0.00424802	0.00143739	0.00788034	0.000965	0.00194813	0.00115895	0.000139
Diff. basal	0.155839	0.196956	0.217932	0.21667	0.200642	0.280051	0.232668	0.250615	0.1767	0.165648	0.276954	0.244144	0.311834	0.209668	0.213021	0.187363	0.190013	0.158596	0.16956	0.218769	0.224919	0.262592	0.228477	0.273217	0.219578	0.164815	0.200002	0.232964	0.279137	0.218987	0.247984	0.23691	0.22743	0.243764	0.231315	0.160752	0.260485	0.290435	0.212702	0.191944	0.242888	0.178083	0.245752	0.196581	0.215824	0.199722	0.223389	0.167197	0.170206
Ciliated	0.351689	0.408481	0.393018	0.273241	0.201146	0.150128	0.0776008	0.310627	0.40667	0.442192	0.259988	0.366422	0.14862	0.339788	0.408347	0.328822	0.320434	0.327372	0.442924	0.343824	0.246819	0.256464	0.326095	0.105177	0.351491	0.357861	0.300125	0.279469	0.187688	0.391191	0.337508	0.352353	0.359923	0.365498	0.295587	0.46368	0.310496	0.312215	0.347665	0.409914	0.337331	0.432214	0.358875	0.39362	0.328655	0.406506	0.380102	0.24433	0.414091
combined Secretory	0.059694	0.03761	0.045574	0.160334	0.277672	0.126824	0.240339	0.05877	0.051382	0.030108	0.09239	0.027352	0.13823	0.081031	0.035204	0.067941	0.049958	0.155098	0.044487	0.060827	0.100366	0.074765	0.045006	0.207066	0.058707	0.095615	0.125005	0.101985	0.155158	0.036713	0.065874	0.065199	0.071628	0.045761	0.112963	0.023649	0.088304	0.029256	0.067204	0.054816	0.066094	0.060041	0.027483	0.039787	0.072164	0.038293	0.030077	0.160213	0.070822
Club	0.0104936	0.000251	0.000101	5.97e-06	0.000154	0.0016616	0.009759	2.95e-05	0.00249775	0.000255	0.00172997	0.00035	0.00559027	4.64e-05	8.51e-05	0.00270502	0.000188	7.9e-07	0.000147	0.000439	0.000418	0.00319855	0.00180493	0.00939909	0.00111547	0.000546	0.000642	0.00042	0.000371	2.02e-05	3.18e-06	0.000128	2.53e-06	2.03e-05	0.00217421	0.000606	2.67e-06	0.000134	8.31e-05	1.38e-06	0.000161	0.0012168	0.00109648	3.75e-05	0.00103267	0.00071	9.18e-05	0.00492902	1.51e-05
Goblet	0.0492007	0.0373589	0.0454729	0.160328	0.277518	0.125162	0.23058	0.0587403	0.0488846	0.0298534	0.0906596	0.0270023	0.132639	0.080985	0.0351192	0.0652357	0.04977	0.155098	0.0443403	0.0603884	0.0999484	0.0715665	0.0432011	0.197667	0.0575918	0.0950694	0.124363	0.101565	0.154787	0.0366933	0.0658705	0.0650708	0.0716252	0.0457407	0.110789	0.0230428	0.0883014	0.0291219	0.0671206	0.0548151	0.0659332	0.0588241	0.0263862	0.039749	0.0711316	0.0375829	0.0299852	0.155284	0.0708068
Ionocyte	0.0314372	0.0404837	0.0454332	0.044877	0.0352304	0.0413204	0.0294544	0.0490626	0.0339626	0.040225	0.04713	0.0483032	0.0417853	0.0435049	0.0465717	0.0353875	0.0358062	0.0356603	0.0444913	0.0421508	0.0379386	0.0476	0.0450578	0.0384163	0.0462764	0.040745	0.040424	0.0468459	0.0442914	0.0447056	0.0509738	0.0435023	0.0468012	0.0450783	0.0381746	0.0367566	0.0442778	0.0460291	0.0452302	0.0385431	0.0430553	0.039908	0.0439193	0.0445543	0.0461808	0.0424885	0.0482533	0.0326933	0.0384084
[truncated: 25 more columns]

[truncated: 8 more sheets: Figure S4B, Figure S5A, Figure S7A, Figure S7B, Figure S7C, Figure S7D, Figure S8A, Figure S8B]
